# Supplementary material for: Peripheral immune markers and amyotrophic lateral sclerosis: a Mendelian randomization study
Source: Front Neurosci. 2023 Dec 21;17:1269354. doi: 10.3389/fnins.2023.1269354 (PMC10768049; doi:10.3389/fnins.2023.1269354)
Supplement: Supplementary file 2 [file Table_2.XLSX]

## Sheet: ST1
Supplementary table 1 The detailed characteristics of the expoursure SNPs associated with 1140 immune markers used in this study
id.exposure		SNP	effect_allele.exposure	other_allele.exposure	effect_allele.outcome	other_allele.outcome	beta.exposure	beta.outcome	eaf.exposure	eaf.outcome	remove	palindromic	ambiguous	id.outcome	se.outcome	pval.outcome	outcome	mr_keep.outcome	pval_origin.outcome	pval.exposure	se.exposure	chr.exposure	samplesize.exposure	pos.exposure	exposure	mr_keep.exposure	pval_origin.exposure	data_source.exposure	action	mr_keep	samplesize.outcome
ukb-d-30000_irnt	1	rs1001948	C	A	C	A	0.014669	0.0077	0.368314	0.3844	FALSE	FALSE	FALSE	EKR5O6	0.0114	0.5001	ALS	TRUE	reported	2.72879e-09	0.0024665	10	350470	25466693	|| id:ukb-d-30000_irnt	TRUE	reported	igd	2	TRUE	NA
ukb-d-30000_irnt	2	rs10060840	T	C	T	C	0.014122	-0.002	0.352571	0.3547	FALSE	FALSE	FALSE	EKR5O6	0.0115	0.8626	ALS	TRUE	reported	1.82945e-08	0.00250945	5	350470	173094151	|| id:ukb-d-30000_irnt	TRUE	reported	igd	2	TRUE	NA
ukb-d-30000_irnt	3	rs10074490	T	C	T	C	-0.0218535	0.0137	0.42197	0.4158	FALSE	FALSE	FALSE	EKR5O6	0.0112	0.2213	ALS	TRUE	reported	1.94178e-19	0.00242358	5	350470	131340032	|| id:ukb-d-30000_irnt	TRUE	reported	igd	2	TRUE	NA
ukb-d-30000_irnt	4	rs10082850	A	G	A	G	0.0239909	-0.0245	0.183867	0.1738	FALSE	FALSE	FALSE	EKR5O6	0.0161	0.1275	ALS	TRUE	reported	6.30812e-15	0.00307656	12	350470	122212023	|| id:ukb-d-30000_irnt	TRUE	reported	igd	2	TRUE	NA
ukb-d-30000_irnt	5	rs10094382	T	C	T	C	-0.0177628	0.017	0.56703	0.5766	FALSE	FALSE	FALSE	EKR5O6	0.0112	0.1279	ALS	TRUE	reported	1.37025e-13	0.00240055	8	350470	61773285	|| id:ukb-d-30000_irnt	TRUE	reported	igd	2	TRUE	NA
ukb-d-30000_irnt	6	rs10133522	C	T	C	T	0.0139811	0.0055	0.609045	0.593	FALSE	FALSE	FALSE	EKR5O6	0.0121	0.6498	ALS	TRUE	reported	1.27268e-08	0.0024572	14	350470	103720076	|| id:ukb-d-30000_irnt	TRUE	reported	igd	2	TRUE	NA
ukb-d-30000_irnt	7	rs10141157	C	T	C	T	0.0164961	-0.0035	0.514603	0.5091	FALSE	FALSE	FALSE	EKR5O6	0.0113	0.7591	ALS	TRUE	reported	4.42181e-12	0.00238272	14	350470	104018105	|| id:ukb-d-30000_irnt	TRUE	reported	igd	2	TRUE	NA
ukb-d-30000_irnt	8	rs1015022	C	G	C	G	0.0176604	0.003	0.32775	0.3357	FALSE	TRUE	FALSE	EKR5O6	0.0118	0.8018	ALS	TRUE	reported	4.07193e-12	0.0025466	21	350470	39878982	|| id:ukb-d-30000_irnt	TRUE	reported	igd	2	TRUE	NA
ukb-d-30000_irnt	9	rs10158411	T	C	T	C	-0.020243	0.0097	0.565196	0.5653	FALSE	FALSE	FALSE	EKR5O6	0.0111	0.3829	ALS	TRUE	reported	3.29913e-17	0.00239962	1	350470	101284306	|| id:ukb-d-30000_irnt	TRUE	reported	igd	2	TRUE	NA
ukb-d-30000_irnt	10	rs10179385	C	T	C	T	-0.0220026	-0.016	0.1557	0.1609	FALSE	FALSE	FALSE	EKR5O6	0.015	0.284	ALS	TRUE	reported	2.63209e-11	0.00330071	2	350470	153288972	|| id:ukb-d-30000_irnt	TRUE	reported	igd	2	TRUE	NA
ukb-d-30000_irnt	11	rs10215854	A	G	A	G	-0.0298086	0.0148	0.0917977	0.0907	FALSE	FALSE	FALSE	EKR5O6	0.0192	0.4399	ALS	TRUE	reported	4.61955e-13	0.0041193	7	350470	99036920	|| id:ukb-d-30000_irnt	TRUE	reported	igd	2	TRUE	NA
ukb-d-30000_irnt	12	rs1025687	C	T	C	T	-0.0186993	0.0012	0.62721	0.6159	FALSE	FALSE	FALSE	EKR5O6	0.0113	0.9129	ALS	TRUE	reported	3.8824e-14	0.00247176	18	350470	48147793	|| id:ukb-d-30000_irnt	TRUE	reported	igd	2	TRUE	NA
ukb-d-30000_irnt	13	rs10273974	C	A	C	A	-0.0141168	0.0071	0.488912	0.498	FALSE	FALSE	FALSE	EKR5O6	0.0111	0.5248	ALS	TRUE	reported	2.97509e-09	0.00237933	7	350470	138735512	|| id:ukb-d-30000_irnt	TRUE	reported	igd	2	TRUE	NA
ukb-d-30000_irnt	14	rs1037117	A	G	A	G	0.0158225	-0.0114	0.253814	0.2618	FALSE	FALSE	FALSE	EKR5O6	0.013	0.379	ALS	TRUE	reported	8.18427e-09	0.0027447	15	350470	102068658	|| id:ukb-d-30000_irnt	TRUE	reported	igd	2	TRUE	NA
ukb-d-30000_irnt	15	rs1038193	G	C	G	C	0.01481	-0.0166	0.263637	0.2649	FALSE	TRUE	FALSE	EKR5O6	0.0126	0.1893	ALS	TRUE	reported	4.35462e-08	0.00270455	9	350470	137855206	|| id:ukb-d-30000_irnt	TRUE	reported	igd	2	TRUE	NA
ukb-d-30000_irnt	16	rs10445034	T	C	T	C	-0.0160277	-0.0274	0.237801	0.2448	FALSE	FALSE	FALSE	EKR5O6	0.0141	0.05139	ALS	TRUE	reported	1.29432e-08	0.00281833	16	350470	88840564	|| id:ukb-d-30000_irnt	TRUE	reported	igd	2	TRUE	NA
ukb-d-30000_irnt	17	rs10445367	T	G	T	G	0.0195798	-0.0531	0.178161	0.1817	FALSE	FALSE	FALSE	EKR5O6	0.0151	0.0004447	ALS	TRUE	reported	1.02773e-09	0.00320706	17	350470	43932798	|| id:ukb-d-30000_irnt	TRUE	reported	igd	2	TRUE	NA
ukb-d-30000_irnt	18	rs1045916	T	C	T	C	-0.0165041	-0.0055	0.750974	0.7472	FALSE	FALSE	FALSE	EKR5O6	0.0134	0.6785	ALS	TRUE	reported	3.55271e-09	0.00279544	7	350470	97933601	|| id:ukb-d-30000_irnt	TRUE	reported	igd	2	TRUE	NA
ukb-d-30000_irnt	19	rs1046011	T	C	T	C	-0.0276785	0.0126	0.297768	0.292	FALSE	FALSE	FALSE	EKR5O6	0.0124	0.3107	ALS	TRUE	reported	2.40602e-26	0.00260605	1	350470	65898996	|| id:ukb-d-30000_irnt	TRUE	reported	igd	2	TRUE	NA
ukb-d-30000_irnt	20	rs10471774	T	C	T	C	0.0195095	0.0069	0.461838	0.458	FALSE	FALSE	FALSE	EKR5O6	0.011	0.5275	ALS	TRUE	reported	3.36434e-16	0.0023909	5	350470	68616331	|| id:ukb-d-30000_irnt	TRUE	reported	igd	2	TRUE	NA
ukb-d-30000_irnt	21	rs1047891	A	C	A	C	-0.0168962	0.0083	0.315802	0.3129	FALSE	FALSE	FALSE	EKR5O6	0.0125	0.5057	ALS	TRUE	reported	4.1011e-11	0.00255979	2	350470	211540507	|| id:ukb-d-30000_irnt	TRUE	reported	igd	2	TRUE	NA
ukb-d-30000_irnt	22	rs10494783	A	G	A	G	-0.0456032	-0.0026	0.0509719	0.0548	FALSE	FALSE	FALSE	EKR5O6	0.024	0.9145	ALS	TRUE	reported	4.18312e-17	0.00542373	1	350470	198663661	|| id:ukb-d-30000_irnt	TRUE	reported	igd	2	TRUE	NA
ukb-d-30000_irnt	23	rs1053496	C	T	C	T	0.0182707	-0.0139	0.259148	0.2749	FALSE	FALSE	FALSE	EKR5O6	0.0122	0.2542	ALS	TRUE	reported	1.73101e-11	0.0027159	5	350470	35879429	|| id:ukb-d-30000_irnt	TRUE	reported	igd	2	TRUE	NA
ukb-d-30000_irnt	24	rs10748102	C	T	C	T	-0.0152403	0.0055	0.760716	0.7433	FALSE	FALSE	FALSE	EKR5O6	0.0126	0.6625	ALS	TRUE	reported	4.51066e-08	0.0027863	12	350470	68661012	|| id:ukb-d-30000_irnt	TRUE	reported	igd	2	TRUE	NA
ukb-d-30000_irnt	25	rs10757287	T	A	T	A	-0.0286331	0.0138	0.16044	0.1691	FALSE	TRUE	FALSE	EKR5O6	0.0208	0.506	ALS	TRUE	reported	1.15292e-18	0.00324649	9	350470	22143570	|| id:ukb-d-30000_irnt	TRUE	reported	igd	2	TRUE	NA
ukb-d-30000_irnt	26	rs10804990	A	G	A	G	0.0159578	0.0113	0.618325	0.6151	FALSE	FALSE	FALSE	EKR5O6	0.012	0.343	ALS	TRUE	reported	8.45279e-11	0.00245788	4	350470	6919661	|| id:ukb-d-30000_irnt	TRUE	reported	igd	2	TRUE	NA
ukb-d-30000_irnt	27	rs10810603	A	G	A	G	0.0164027	0.0212	0.198529	0.2034	FALSE	FALSE	FALSE	EKR5O6	0.0196	0.2794	ALS	TRUE	reported	3.9942e-08	0.00298707	9	350470	16740855	|| id:ukb-d-30000_irnt	TRUE	reported	igd	2	TRUE	NA
ukb-d-30000_irnt	28	rs10839227	A	G	A	G	-0.0173133	0.0053	0.235038	0.2285	FALSE	FALSE	FALSE	EKR5O6	0.0147	0.7158	ALS	TRUE	reported	6.62811e-10	0.00280382	11	350470	49154905	|| id:ukb-d-30000_irnt	TRUE	reported	igd	2	TRUE	NA
ukb-d-30000_irnt	29	rs10848737	G	A	G	A	-0.013532	-0.0116	0.403403	0.4214	FALSE	FALSE	FALSE	EKR5O6	0.0112	0.3003	ALS	TRUE	reported	2.42086e-08	0.00242552	12	350470	3020644	|| id:ukb-d-30000_irnt	TRUE	reported	igd	2	TRUE	NA
ukb-d-30000_irnt	30	rs10870172	A	G	A	G	0.0223754	-0.0157	0.251144	0.2478	FALSE	FALSE	FALSE	EKR5O6	0.0139	0.2599	ALS	TRUE	reported	4.00959e-16	0.00274927	9	350470	139319469	|| id:ukb-d-30000_irnt	TRUE	reported	igd	2	TRUE	NA
ukb-d-30000_irnt	31	rs10889574	A	G	A	G	-0.0402287	0.0155	0.35555	0.3621	FALSE	FALSE	FALSE	EKR5O6	0.0116	0.1827	ALS	TRUE	reported	7.18125e-59	0.00248613	1	350470	66149341	|| id:ukb-d-30000_irnt	TRUE	reported	igd	2	TRUE	NA
ukb-d-30000_irnt	32	rs10890324	A	G	A	G	-0.0163845	0.0147	0.722553	0.7239	FALSE	FALSE	FALSE	EKR5O6	0.013	0.2549	ALS	TRUE	reported	1.51046e-09	0.00271113	1	350470	45791154	|| id:ukb-d-30000_irnt	TRUE	reported	igd	2	TRUE	NA
ukb-d-30000_irnt	33	rs10931933	T	G	T	G	0.0152315	-0.0219	0.610218	0.5917	FALSE	FALSE	FALSE	EKR5O6	0.0113	0.05254	ALS	TRUE	reported	5.33163e-10	0.00245306	2	350470	202112471	|| id:ukb-d-30000_irnt	TRUE	reported	igd	2	TRUE	NA
ukb-d-30000_irnt	34	rs10986338	A	G	A	G	-0.0197242	0.0314	0.651664	0.6519	FALSE	FALSE	FALSE	EKR5O6	0.0133	0.01826	ALS	TRUE	reported	3.67029e-15	0.00250751	9	350470	127191232	|| id:ukb-d-30000_irnt	TRUE	reported	igd	2	TRUE	NA
ukb-d-30000_irnt	35	rs10997813	A	G	A	G	0.0212666	-0.0398	0.885025	0.885	FALSE	FALSE	FALSE	EKR5O6	0.0181	0.0277	ALS	TRUE	reported	1.79267e-08	0.00377668	10	350470	69559409	|| id:ukb-d-30000_irnt	TRUE	reported	igd	2	TRUE	NA
ukb-d-30000_irnt	36	rs11014291	C	T	C	T	-0.0454952	0.0063	0.372245	0.3494	FALSE	FALSE	FALSE	EKR5O6	0.0116	0.5908	ALS	TRUE	reported	3.83178e-76	0.00246304	10	350470	25198687	|| id:ukb-d-30000_irnt	TRUE	reported	igd	2	TRUE	NA
ukb-d-30000_irnt	37	rs11024433	A	G	A	G	0.0150959	0.0144	0.281102	0.272	FALSE	FALSE	FALSE	EKR5O6	0.0126	0.2541	ALS	TRUE	reported	1.33884e-08	0.00265718	11	350470	17944125	|| id:ukb-d-30000_irnt	TRUE	reported	igd	2	TRUE	NA
ukb-d-30000_irnt	38	rs11064881	A	G	A	G	-0.0291063	-0.0318	0.0736482	0.0727	FALSE	FALSE	FALSE	EKR5O6	0.0222	0.1532	ALS	TRUE	reported	1.65154e-10	0.00455436	12	350470	120146925	|| id:ukb-d-30000_irnt	TRUE	reported	igd	2	TRUE	NA
ukb-d-30000_irnt	39	rs11065340	C	G	C	G	0.0174446	0.003	0.167541	0.1633	FALSE	TRUE	FALSE	EKR5O6	0.0169	0.858	ALS	TRUE	reported	4.45892e-08	0.00318812	12	350470	110619349	|| id:ukb-d-30000_irnt	TRUE	reported	igd	2	TRUE	NA
ukb-d-30000_irnt	40	rs11065822	T	G	T	G	0.0392197	-0.0214	0.352712	0.3626	FALSE	FALSE	FALSE	EKR5O6	0.0132	0.104	ALS	TRUE	reported	3.69999e-53	0.00255507	12	350470	111600134	|| id:ukb-d-30000_irnt	TRUE	reported	igd	2	TRUE	NA
ukb-d-30000_irnt	41	rs11121203	C	T	C	T	0.0225949	0.0038	0.189649	0.2063	FALSE	FALSE	FALSE	EKR5O6	0.0136	0.7809	ALS	TRUE	reported	9.99079e-14	0.0030364	1	350470	8648240	|| id:ukb-d-30000_irnt	TRUE	reported	igd	2	TRUE	NA
ukb-d-30000_irnt	42	rs11123201	A	G	A	G	0.0136106	0.0084	0.36096	0.3603	FALSE	FALSE	FALSE	EKR5O6	0.0115	0.4655	ALS	TRUE	reported	4.28213e-08	0.00248417	2	350470	111601478	|| id:ukb-d-30000_irnt	TRUE	reported	igd	2	TRUE	NA
ukb-d-30000_irnt	43	rs11130097	C	T	C	T	-0.0157792	-0.0067	0.529034	0.5453	FALSE	FALSE	FALSE	EKR5O6	0.0112	0.5497	ALS	TRUE	reported	3.72821e-11	0.00238547	3	350470	46620614	|| id:ukb-d-30000_irnt	TRUE	reported	igd	2	TRUE	NA
ukb-d-30000_irnt	44	rs11168710	A	C	A	C	-0.0181376	0.0045	0.314075	0.3116	FALSE	FALSE	FALSE	EKR5O6	0.0124	0.7179	ALS	TRUE	reported	1.60214e-12	0.00256703	12	350470	49131351	|| id:ukb-d-30000_irnt	TRUE	reported	igd	2	TRUE	NA
ukb-d-30000_irnt	45	rs11169751	G	A	G	A	0.0212298	0.0141	0.106663	0.1183	FALSE	FALSE	FALSE	EKR5O6	0.0171	0.4085	ALS	TRUE	reported	3.72229e-08	0.00385739	12	350470	51580171	|| id:ukb-d-30000_irnt	TRUE	reported	igd	2	TRUE	NA
ukb-d-30000_irnt	46	rs111808476	G	A	G	A	0.025283	-0.0428	0.0826294	0.0764	FALSE	FALSE	FALSE	EKR5O6	0.0228	0.0599	ALS	TRUE	reported	1.23521e-08	0.00443956	2	350470	161680635	|| id:ukb-d-30000_irnt	TRUE	reported	igd	2	TRUE	NA
ukb-d-30000_irnt	47	rs111883722	T	C	T	C	-0.0312479	-0.0658	0.048962	0.0453	FALSE	FALSE	FALSE	EKR5O6	0.0289	0.02301	ALS	TRUE	reported	1.50127e-08	0.00551932	3	350470	127719500	|| id:ukb-d-30000_irnt	TRUE	reported	igd	2	TRUE	NA
ukb-d-30000_irnt	48	rs11190134	A	G	A	G	-0.0133979	-0.0122	0.380917	0.3865	FALSE	FALSE	FALSE	EKR5O6	0.0113	0.2815	ALS	TRUE	reported	4.72324e-08	0.00245313	10	350470	101282200	|| id:ukb-d-30000_irnt	TRUE	reported	igd	2	TRUE	NA
ukb-d-30000_irnt	49	rs11191436	T	C	T	C	0.0170495	0.0123	0.255087	0.264	FALSE	FALSE	FALSE	EKR5O6	0.0124	0.3218	ALS	TRUE	reported	4.18861e-10	0.00272923	10	350470	104637602	|| id:ukb-d-30000_irnt	TRUE	reported	igd	2	TRUE	NA
ukb-d-30000_irnt	50	rs112381903	T	A	T	A	0.0343726	0.0138	0.0681397	0.0608	FALSE	TRUE	FALSE	EKR5O6	0.0265	0.6014	ALS	TRUE	reported	5.5195e-13	0.00476595	17	350470	41388250	|| id:ukb-d-30000_irnt	TRUE	reported	igd	2	TRUE	NA
ukb-d-30000_irnt	51	rs112394499	T	C	T	C	0.029029	0.013	0.0732402	0.0796	FALSE	FALSE	FALSE	EKR5O6	0.0198	0.5102	ALS	TRUE	reported	2.07797e-10	0.00456742	6	350470	33111148	|| id:ukb-d-30000_irnt	TRUE	reported	igd	2	TRUE	NA
ukb-d-30000_irnt	52	rs112682076	C	G	C	G	-0.0745433	-0.0891	0.0107653	0.0089	FALSE	TRUE	FALSE	EKR5O6	0.0656	0.1742	ALS	TRUE	reported	2.87429e-10	0.0118218	1	350470	10357806	|| id:ukb-d-30000_irnt	TRUE	reported	igd	2	TRUE	NA
ukb-d-30000_irnt	53	rs112914309	C	T	C	T	-0.03575	0.0086	0.041686	0.0408	FALSE	FALSE	FALSE	EKR5O6	0.0302	0.7745	ALS	TRUE	reported	1.87677e-09	0.00595012	5	350470	150566505	|| id:ukb-d-30000_irnt	TRUE	reported	igd	2	TRUE	NA
ukb-d-30000_irnt	54	rs1134924	T	C	T	C	-0.0158727	-0.029	0.504988	0.515	FALSE	FALSE	FALSE	EKR5O6	0.0116	0.0122	ALS	TRUE	reported	2.60735e-11	0.00238064	5	350470	179126090	|| id:ukb-d-30000_irnt	TRUE	reported	igd	2	TRUE	NA
ukb-d-30000_irnt	55	rs113515	G	C	G	C	0.0147181	0.0178	0.394048	0.4021	FALSE	TRUE	FALSE	EKR5O6	0.0116	0.1241	ALS	TRUE	reported	1.50318e-09	0.00243509	22	350470	43556922	|| id:ukb-d-30000_irnt	TRUE	reported	igd	2	TRUE	NA
ukb-d-30000_irnt	56	rs113760175	A	G	A	G	0.0382145	-0.0101	0.0695376	0.0725	FALSE	FALSE	FALSE	EKR5O6	0.0241	0.6751	ALS	TRUE	reported	3.83796e-16	0.00469238	6	350470	22343592	|| id:ukb-d-30000_irnt	TRUE	reported	igd	2	TRUE	NA
ukb-d-30000_irnt	57	rs113799399	T	C	T	C	0.025888	-0.0086	0.126303	0.1213	FALSE	FALSE	FALSE	EKR5O6	0.0172	0.6154	ALS	TRUE	reported	7.82348e-13	0.00361338	3	350470	140926791	|| id:ukb-d-30000_irnt	TRUE	reported	igd	2	TRUE	NA
ukb-d-30000_irnt	58	rs1144700	T	C	T	C	-0.0257069	0.0148	0.177434	0.1866	FALSE	FALSE	FALSE	EKR5O6	0.0139	0.2889	ALS	TRUE	reported	2.25165e-16	0.00313183	6	350470	16744687	|| id:ukb-d-30000_irnt	TRUE	reported	igd	2	TRUE	NA
ukb-d-30000_irnt	59	rs114751021	G	A	G	A	0.0637451	0.0482	0.028272	0.0253	FALSE	FALSE	FALSE	EKR5O6	0.0361	0.1819	ALS	TRUE	reported	6.29361e-19	0.00717265	6	350470	31504194	|| id:ukb-d-30000_irnt	TRUE	reported	igd	2	TRUE	NA
ukb-d-30000_irnt	60	rs1154595	T	C	T	C	-0.0143429	-0.017	0.36939	0.3813	FALSE	FALSE	FALSE	EKR5O6	0.0113	0.1318	ALS	TRUE	reported	6.3333e-09	0.00246956	3	350470	119736594	|| id:ukb-d-30000_irnt	TRUE	reported	igd	2	TRUE	NA
ukb-d-30000_irnt	61	rs115697725	G	C	G	C	0.0352419	-0.0139	0.150907	0.1487	FALSE	TRUE	FALSE	EKR5O6	0.0161	0.3889	ALS	TRUE	reported	2.72898e-25	0.00339136	2	350470	23903541	|| id:ukb-d-30000_irnt	TRUE	reported	igd	2	TRUE	NA
ukb-d-30000_irnt	62	rs11576415	G	C	G	C	-0.0236805	0.0032	0.10123	0.0972	FALSE	TRUE	FALSE	EKR5O6	0.0187	0.8653	ALS	TRUE	reported	1.91311e-09	0.00394334	1	350470	161182208	|| id:ukb-d-30000_irnt	TRUE	reported	igd	2	TRUE	NA
ukb-d-30000_irnt	63	rs115823871	T	C	T	C	0.0248391	0.0278	0.0854094	0.0866	FALSE	FALSE	FALSE	EKR5O6	0.02	0.164	ALS	TRUE	reported	5.71071e-09	0.00426411	3	350470	132291055	|| id:ukb-d-30000_irnt	TRUE	reported	igd	2	TRUE	NA
ukb-d-30000_irnt	64	rs11587918	A	T	A	T	0.0200979	-0.0113	0.242091	0.2387	FALSE	TRUE	FALSE	EKR5O6	0.0131	0.3896	ALS	TRUE	reported	6.61302e-13	0.00279623	1	350470	46161336	|| id:ukb-d-30000_irnt	TRUE	reported	igd	2	TRUE	NA
ukb-d-30000_irnt	65	rs115937691	G	A	G	A	0.0400749	-0.0054	0.0479214	0.0525	FALSE	FALSE	FALSE	EKR5O6	0.0252	0.8315	ALS	TRUE	reported	6.37676e-13	0.00557181	6	350470	30342058	|| id:ukb-d-30000_irnt	TRUE	reported	igd	2	TRUE	NA
ukb-d-30000_irnt	66	rs1159649	G	C	G	C	-0.0144409	0.0017	0.314866	0.3177	FALSE	TRUE	FALSE	EKR5O6	0.0119	0.8872	ALS	TRUE	reported	1.67938e-08	0.00255941	11	350470	12135604	|| id:ukb-d-30000_irnt	TRUE	reported	igd	2	TRUE	NA
ukb-d-30000_irnt	67	rs11623906	A	G	A	G	-0.0357812	0.024	0.078472	0.0735	FALSE	FALSE	FALSE	EKR5O6	0.0216	0.2657	ALS	TRUE	reported	5.9676e-16	0.00442269	14	350470	69199111	|| id:ukb-d-30000_irnt	TRUE	reported	igd	2	TRUE	NA
ukb-d-30000_irnt	68	rs11650610	G	T	G	T	-0.0227925	-0.051	0.857275	0.8417	FALSE	FALSE	FALSE	EKR5O6	0.0232	0.02773	ALS	TRUE	reported	2.02815e-11	0.00339973	17	350470	74476759	|| id:ukb-d-30000_irnt	TRUE	reported	igd	2	TRUE	NA
ukb-d-30000_irnt	69	rs11653367	G	A	G	A	-0.0143542	0.0091	0.32778	0.3316	FALSE	FALSE	FALSE	EKR5O6	0.0126	0.4704	ALS	TRUE	reported	1.73209e-08	0.00254644	17	350470	44191483	|| id:ukb-d-30000_irnt	TRUE	reported	igd	2	TRUE	NA
ukb-d-30000_irnt	70	rs11655446	G	C	G	C	-0.0181058	0.009	0.481401	0.4767	FALSE	TRUE	TRUE	EKR5O6	0.0112	0.4207	ALS	TRUE	reported	3.20184e-14	0.00238541	17	350470	4976942	|| id:ukb-d-30000_irnt	TRUE	reported	igd	2	FALSE	NA
ukb-d-30000_irnt	71	rs11673093	A	G	A	G	-0.0408833	0.0346	0.260196	0.2561	FALSE	FALSE	FALSE	EKR5O6	0.0188	0.06578	ALS	TRUE	reported	5.03733e-51	0.00272058	19	350470	45742094	|| id:ukb-d-30000_irnt	TRUE	reported	igd	2	TRUE	NA
ukb-d-30000_irnt	72	rs116807778	C	T	C	T	0.0489178	-0.0069	0.02169	0.0231	FALSE	FALSE	FALSE	EKR5O6	0.0378	0.8545	ALS	TRUE	reported	3.11258e-09	0.0082552	4	350470	106085781	|| id:ukb-d-30000_irnt	TRUE	reported	igd	2	TRUE	NA
ukb-d-30000_irnt	73	rs11687442	G	T	G	T	-0.0158937	-0.0005	0.29325	0.3038	FALSE	FALSE	FALSE	EKR5O6	0.012	0.9682	ALS	TRUE	reported	1.17793e-09	0.00261264	2	350470	216246210	|| id:ukb-d-30000_irnt	TRUE	reported	igd	2	TRUE	NA
ukb-d-30000_irnt	74	rs117068593	T	C	T	C	-0.0255368	0.0085	0.189754	0.1899	FALSE	FALSE	FALSE	EKR5O6	0.0144	0.5558	ALS	TRUE	reported	4.86295e-17	0.00304358	14	350470	93118229	|| id:ukb-d-30000_irnt	TRUE	reported	igd	2	TRUE	NA
ukb-d-30000_irnt	75	rs117145318	A	C	A	C	0.0375709	0.0129	0.0401959	0.044	FALSE	FALSE	FALSE	EKR5O6	0.0427	0.763	ALS	TRUE	reported	3.37179e-09	0.00635445	12	350470	110229434	|| id:ukb-d-30000_irnt	TRUE	reported	igd	2	TRUE	NA
ukb-d-30000_irnt	76	rs11721161	T	A	T	A	-0.0346512	-0.0644	0.0479446	0.0444	FALSE	TRUE	FALSE	EKR5O6	0.0283	0.02296	ALS	TRUE	reported	5.55853e-10	0.00558652	3	350470	128104777	|| id:ukb-d-30000_irnt	TRUE	reported	igd	2	TRUE	NA
ukb-d-30000_irnt	77	rs1172128	G	A	G	A	0.0251403	0.0364	0.916516	0.9119	FALSE	FALSE	FALSE	EKR5O6	0.0204	0.07499	ALS	TRUE	reported	4.96432e-09	0.00429858	1	350470	205245233	|| id:ukb-d-30000_irnt	TRUE	reported	igd	2	TRUE	NA
ukb-d-30000_irnt	78	rs11723621	G	A	G	A	-0.025894	0.0199	0.29199	0.2825	FALSE	FALSE	FALSE	EKR5O6	0.0122	0.1028	ALS	TRUE	reported	4.3401e-23	0.00261647	4	350470	72615362	|| id:ukb-d-30000_irnt	TRUE	reported	igd	2	TRUE	NA
ukb-d-30000_irnt	79	rs11725704	G	A	G	A	0.0573243	0.0022	0.376164	0.3811	FALSE	FALSE	FALSE	EKR5O6	0.0116	0.8502	ALS	TRUE	reported	9.09913e-121	0.00245219	4	350470	74959996	|| id:ukb-d-30000_irnt	TRUE	reported	igd	2	TRUE	NA
ukb-d-30000_irnt	80	rs11743851	C	T	C	T	-0.0180906	0.0008	0.382872	0.3637	FALSE	FALSE	FALSE	EKR5O6	0.0134	0.9526	ALS	TRUE	reported	1.40411e-13	0.00244592	5	350470	130613600	|| id:ukb-d-30000_irnt	TRUE	reported	igd	2	TRUE	NA
ukb-d-30000_irnt	81	rs11744663	A	G	A	G	-0.0165339	0.0075	0.19304	0.1902	FALSE	FALSE	FALSE	EKR5O6	0.0143	0.6011	ALS	TRUE	reported	4.61679e-08	0.00302508	5	350470	57315635	|| id:ukb-d-30000_irnt	TRUE	reported	igd	2	TRUE	NA
ukb-d-30000_irnt	82	rs11778726	A	G	A	G	0.0154018	0.0205	0.544754	0.5449	FALSE	FALSE	FALSE	EKR5O6	0.0111	0.06522	ALS	TRUE	reported	1.2207e-10	0.00239272	8	350470	126338171	|| id:ukb-d-30000_irnt	TRUE	reported	igd	2	TRUE	NA
ukb-d-30000_irnt	83	rs11781592	A	G	A	G	0.0166967	0.0009	0.57176	0.5582	FALSE	FALSE	FALSE	EKR5O6	0.0134	0.9492	ALS	TRUE	reported	5.80363e-12	0.00242521	8	350470	10511121	|| id:ukb-d-30000_irnt	TRUE	reported	igd	2	TRUE	NA
ukb-d-30000_irnt	84	rs118092853	A	G	A	G	-0.0269875	0.0124	0.0629212	0.0612	FALSE	FALSE	FALSE	EKR5O6	0.0248	0.6167	ALS	TRUE	reported	3.6062e-08	0.00489858	19	350470	44789887	|| id:ukb-d-30000_irnt	TRUE	reported	igd	2	TRUE	NA
ukb-d-30000_irnt	85	rs1182207	A	G	A	G	0.020504	0.0137	0.294136	0.2867	FALSE	FALSE	FALSE	EKR5O6	0.0122	0.2602	ALS	TRUE	reported	4.4978e-15	0.00261511	7	350470	2810746	|| id:ukb-d-30000_irnt	TRUE	reported	igd	2	TRUE	NA
ukb-d-30000_irnt	86	rs11971398	T	G	T	G	-0.0304554	-0.0056	0.0488981	0.0474	FALSE	FALSE	FALSE	EKR5O6	0.0266	0.8337	ALS	TRUE	reported	3.66016e-08	0.00553068	7	350470	66718632	|| id:ukb-d-30000_irnt	TRUE	reported	igd	2	TRUE	NA
ukb-d-30000_irnt	87	rs11997631	G	C	G	C	0.0207582	-0.0112	0.270901	0.2785	FALSE	TRUE	FALSE	EKR5O6	0.0122	0.3591	ALS	TRUE	reported	1.0937e-14	0.00268603	8	350470	129000499	|| id:ukb-d-30000_irnt	TRUE	reported	igd	2	TRUE	NA
ukb-d-30000_irnt	88	rs12031637	G	A	G	A	-0.0252777	0.0029	0.108086	0.1091	FALSE	FALSE	FALSE	EKR5O6	0.0177	0.8702	ALS	TRUE	reported	4.2335e-11	0.00383235	1	350470	225905333	|| id:ukb-d-30000_irnt	TRUE	reported	igd	2	TRUE	NA
ukb-d-30000_irnt	89	rs12130298	C	A	C	A	-0.0276146	0.03	0.0767983	0.0706	FALSE	FALSE	FALSE	EKR5O6	0.024	0.2113	ALS	TRUE	reported	6.64339e-10	0.00447234	1	350470	117544331	|| id:ukb-d-30000_irnt	TRUE	reported	igd	2	TRUE	NA
ukb-d-30000_irnt	90	rs1215884	A	G	A	G	-0.0179657	-0.0129	0.43699	0.4145	FALSE	FALSE	FALSE	EKR5O6	0.0114	0.257	ALS	TRUE	reported	9.0615e-14	0.00241014	11	350470	128064848	|| id:ukb-d-30000_irnt	TRUE	reported	igd	2	TRUE	NA
ukb-d-30000_irnt	91	rs12162165	T	C	T	C	-0.0162622	-0.0234	0.210348	0.22	FALSE	FALSE	FALSE	EKR5O6	0.0145	0.106	ALS	TRUE	reported	2.49793e-08	0.00291775	17	350470	58582538	|| id:ukb-d-30000_irnt	TRUE	reported	igd	2	TRUE	NA
ukb-d-30000_irnt	92	rs12213431	G	A	G	A	0.0156601	0.0185	0.33588	0.3202	FALSE	FALSE	FALSE	EKR5O6	0.0118	0.1176	ALS	TRUE	reported	1.61711e-09	0.00259601	6	350470	86500956	|| id:ukb-d-30000_irnt	TRUE	reported	igd	2	TRUE	NA
ukb-d-30000_irnt	93	rs12239046	C	T	C	T	0.0255931	-0.007	0.629532	0.6226	FALSE	FALSE	FALSE	EKR5O6	0.0115	0.542	ALS	TRUE	reported	3.04089e-25	0.00246529	1	350470	247601595	|| id:ukb-d-30000_irnt	TRUE	reported	igd	2	TRUE	NA
ukb-d-30000_irnt	94	rs12257472	T	C	T	C	0.0153238	0.019	0.293854	0.3009	FALSE	FALSE	FALSE	EKR5O6	0.012	0.1134	ALS	TRUE	reported	4.27041e-09	0.00260897	10	350470	104933449	|| id:ukb-d-30000_irnt	TRUE	reported	igd	2	TRUE	NA
ukb-d-30000_irnt	95	rs12335711	C	A	C	A	-0.0167711	0.0161	0.191114	0.1957	FALSE	FALSE	FALSE	EKR5O6	0.0142	0.2576	ALS	TRUE	reported	3.26972e-08	0.00303468	9	350470	86328928	|| id:ukb-d-30000_irnt	TRUE	reported	igd	2	TRUE	NA
ukb-d-30000_irnt	96	rs1235162	G	A	G	A	-0.0808322	0.0275	0.130635	0.0958	FALSE	FALSE	FALSE	EKR5O6	0.0203	0.176	ALS	TRUE	reported	1.2388e-115	0.00353507	6	350470	29537224	|| id:ukb-d-30000_irnt	TRUE	reported	igd	2	TRUE	NA
ukb-d-30000_irnt	97	rs12416267	A	G	A	G	-0.0182995	0.0032	0.38961	0.3852	FALSE	FALSE	FALSE	EKR5O6	0.0116	0.7797	ALS	TRUE	reported	1.3671e-13	0.00247298	10	350470	99343921	|| id:ukb-d-30000_irnt	TRUE	reported	igd	2	TRUE	NA
ukb-d-30000_irnt	98	rs1245035	A	C	A	C	0.0156844	-0.017	0.629438	0.6206	FALSE	FALSE	FALSE	EKR5O6	0.0113	0.1329	ALS	TRUE	reported	2.10044e-10	0.00246843	12	350470	64976049	|| id:ukb-d-30000_irnt	TRUE	reported	igd	2	TRUE	NA
ukb-d-30000_irnt	99	rs12453308	T	C	T	C	0.0189959	-0.0017	0.446922	0.4595	FALSE	FALSE	FALSE	EKR5O6	0.0111	0.8799	ALS	TRUE	reported	2.08113e-15	0.0023934	17	350470	28441604	|| id:ukb-d-30000_irnt	TRUE	reported	igd	2	TRUE	NA
ukb-d-30000_irnt	100	rs12459419	T	C	T	C	-0.0231321	0.0138	0.325705	0.3122	FALSE	FALSE	FALSE	EKR5O6	0.0122	0.2581	ALS	TRUE	reported	7.89223e-20	0.00253775	19	350470	51728477	|| id:ukb-d-30000_irnt	TRUE	reported	igd	2	TRUE	NA
ukb-d-30000_irnt	101	rs12461480	T	C	T	C	-0.0455504	0.0123	0.043294	0.0509	FALSE	FALSE	FALSE	EKR5O6	0.029	0.6714	ALS	TRUE	reported	1.49142e-14	0.0059244	19	350470	3220857	|| id:ukb-d-30000_irnt	TRUE	reported	igd	2	TRUE	NA
ukb-d-30000_irnt	102	rs12538820	A	G	A	G	-0.02228	0.025	0.115258	0.1102	FALSE	FALSE	FALSE	EKR5O6	0.0182	0.1687	ALS	TRUE	reported	3.24758e-09	0.00376432	7	350470	99340049	|| id:ukb-d-30000_irnt	TRUE	reported	igd	2	TRUE	NA
ukb-d-30000_irnt	103	rs12540307	T	C	T	C	-0.0355818	0.0108	0.0481628	0.0477	FALSE	FALSE	FALSE	EKR5O6	0.0262	0.6787	ALS	TRUE	reported	1.49544e-10	0.00555443	7	350470	65662767	|| id:ukb-d-30000_irnt	TRUE	reported	igd	2	TRUE	NA
ukb-d-30000_irnt	104	rs12550612	A	G	A	G	-0.0293239	0.0152	0.824057	0.8149	FALSE	FALSE	FALSE	EKR5O6	0.0144	0.2929	ALS	TRUE	reported	8.16959e-21	0.00313356	8	350470	22966769	|| id:ukb-d-30000_irnt	TRUE	reported	igd	2	TRUE	NA
ukb-d-30000_irnt	105	rs12562794	G	A	G	A	-0.0172023	-0.0104	0.198767	0.1864	FALSE	FALSE	FALSE	EKR5O6	0.0144	0.4724	ALS	TRUE	reported	9.49358e-09	0.00299709	1	350470	166828957	|| id:ukb-d-30000_irnt	TRUE	reported	igd	2	TRUE	NA
ukb-d-30000_irnt	106	rs12596823	C	A	C	A	0.0176205	-0.0031	0.187884	0.1939	FALSE	FALSE	FALSE	EKR5O6	0.0139	0.8246	ALS	TRUE	reported	7.37072e-09	0.00304727	16	350470	69634757	|| id:ukb-d-30000_irnt	TRUE	reported	igd	2	TRUE	NA
ukb-d-30000_irnt	107	rs12598978	G	T	G	T	0.02992	0.0131	0.515847	0.5309	FALSE	FALSE	FALSE	EKR5O6	0.0112	0.2389	ALS	TRUE	reported	9.66051e-36	0.00239727	16	350470	30482540	|| id:ukb-d-30000_irnt	TRUE	reported	igd	2	TRUE	NA
ukb-d-30000_irnt	108	rs1260326	C	T	C	T	-0.0313166	-0.0149	0.607023	0.5792	FALSE	FALSE	FALSE	EKR5O6	0.0111	0.1795	ALS	TRUE	reported	7.06318e-38	0.00243392	2	350470	27730940	|| id:ukb-d-30000_irnt	TRUE	reported	igd	2	TRUE	NA
ukb-d-30000_irnt	109	rs12617848	T	C	T	C	0.0195767	-0.0054	0.149848	0.1621	FALSE	FALSE	FALSE	EKR5O6	0.016	0.7357	ALS	TRUE	reported	7.64628e-09	0.00338919	2	350470	27118679	|| id:ukb-d-30000_irnt	TRUE	reported	igd	2	TRUE	NA
ukb-d-30000_irnt	110	rs12622391	C	G	C	G	0.0238031	0.0093	0.374696	0.3718	FALSE	TRUE	FALSE	EKR5O6	0.0114	0.4181	ALS	TRUE	reported	4.22669e-22	0.00246252	2	350470	160433666	|| id:ukb-d-30000_irnt	TRUE	reported	igd	2	TRUE	NA
ukb-d-30000_irnt	111	rs12686780	T	C	T	C	0.0188225	-0.0009	0.173983	0.1799	FALSE	FALSE	FALSE	EKR5O6	0.0143	0.9484	ALS	TRUE	reported	2.09233e-09	0.00314199	9	350470	95382297	|| id:ukb-d-30000_irnt	TRUE	reported	igd	2	TRUE	NA
ukb-d-30000_irnt	112	rs12831250	T	C	T	C	0.0142568	0.0086	0.369574	0.3558	FALSE	FALSE	FALSE	EKR5O6	0.0115	0.4568	ALS	TRUE	reported	8.09021e-09	0.00247226	12	350470	88573541	|| id:ukb-d-30000_irnt	TRUE	reported	igd	2	TRUE	NA
ukb-d-30000_irnt	113	rs1285886	A	G	A	G	0.0268779	-0.0272	0.197563	0.1963	FALSE	FALSE	FALSE	EKR5O6	0.0144	0.05853	ALS	TRUE	reported	3.93369e-19	0.0030067	6	350470	7140831	|| id:ukb-d-30000_irnt	TRUE	reported	igd	2	TRUE	NA
ukb-d-30000_irnt	114	rs12884741	G	A	G	A	0.0327778	-0.0134	0.0651877	0.0645	FALSE	FALSE	FALSE	EKR5O6	0.0226	0.5523	ALS	TRUE	reported	1.03324e-11	0.00481882	14	350470	69870944	|| id:ukb-d-30000_irnt	TRUE	reported	igd	2	TRUE	NA
ukb-d-30000_irnt	115	rs12904938	G	A	G	A	0.0146955	-0.0178	0.714986	0.705	FALSE	FALSE	FALSE	EKR5O6	0.0123	0.1474	ALS	TRUE	reported	2.64052e-08	0.00264124	15	350470	77721225	|| id:ukb-d-30000_irnt	TRUE	reported	igd	2	TRUE	NA
ukb-d-30000_irnt	116	rs12911987	T	C	T	C	0.0132863	0.0051	0.447733	0.4485	FALSE	FALSE	FALSE	EKR5O6	0.0114	0.655	ALS	TRUE	reported	2.78458e-08	0.00239195	15	350470	76953256	|| id:ukb-d-30000_irnt	TRUE	reported	igd	2	TRUE	NA
ukb-d-30000_irnt	117	rs12928503	T	C	T	C	-0.0478155	-0.0554	0.0197038	0.0194	FALSE	FALSE	FALSE	EKR5O6	0.0521	0.2874	ALS	TRUE	reported	3.22188e-08	0.00864805	16	350470	67377216	|| id:ukb-d-30000_irnt	TRUE	reported	igd	2	TRUE	NA
ukb-d-30000_irnt	118	rs12936529	T	C	T	C	-0.020864	-0.0116	0.475414	0.4874	FALSE	FALSE	FALSE	EKR5O6	0.0112	0.3014	ALS	TRUE	reported	2.30091e-18	0.00238666	17	350470	16168784	|| id:ukb-d-30000_irnt	TRUE	reported	igd	2	TRUE	NA
ukb-d-30000_irnt	119	rs12941356	G	A	G	A	-0.021536	0.025	0.591698	0.5672	FALSE	FALSE	FALSE	EKR5O6	0.0119	0.03501	ALS	TRUE	reported	8.80846e-19	0.0024335	17	350470	17716531	|| id:ukb-d-30000_irnt	TRUE	reported	igd	2	TRUE	NA
ukb-d-30000_irnt	120	rs12946510	T	C	T	C	-0.0560371	0.0149	0.478626	0.4594	FALSE	FALSE	FALSE	EKR5O6	0.0111	0.1812	ALS	TRUE	reported	3.50752e-122	0.00238297	17	350470	37912377	|| id:ukb-d-30000_irnt	TRUE	reported	igd	2	TRUE	NA
ukb-d-30000_irnt	121	rs12987470	T	A	T	A	-0.0171336	-0.0164	0.293188	0.3126	FALSE	TRUE	FALSE	EKR5O6	0.0119	0.167	ALS	TRUE	reported	6.17874e-11	0.00262	2	350470	188323311	|| id:ukb-d-30000_irnt	TRUE	reported	igd	2	TRUE	NA
ukb-d-30000_irnt	122	rs13028833	G	C	G	C	0.0200434	0.013	0.517777	0.5114	FALSE	TRUE	TRUE	EKR5O6	0.011	0.2364	ALS	TRUE	reported	4.03738e-17	0.00238265	2	350470	61644329	|| id:ukb-d-30000_irnt	TRUE	reported	igd	2	FALSE	NA
ukb-d-30000_irnt	123	rs13033745	T	G	T	G	-0.0144008	0.004	0.694774	0.6827	FALSE	FALSE	FALSE	EKR5O6	0.012	0.7408	ALS	TRUE	reported	2.59543e-08	0.00258688	2	350470	66660403	|| id:ukb-d-30000_irnt	TRUE	reported	igd	2	TRUE	NA
ukb-d-30000_irnt	124	rs13133642	C	T	C	T	0.0156089	0.0147	0.680014	0.6822	FALSE	FALSE	FALSE	EKR5O6	0.0121	0.2253	ALS	TRUE	reported	8.75125e-10	0.00254596	4	350470	38366090	|| id:ukb-d-30000_irnt	TRUE	reported	igd	2	TRUE	NA
ukb-d-30000_irnt	125	rs13135092	G	A	G	A	0.0243954	0.0244	0.0830968	0.0834	FALSE	FALSE	FALSE	EKR5O6	0.0207	0.2378	ALS	TRUE	reported	1.82642e-08	0.00433478	4	350470	103198082	|| id:ukb-d-30000_irnt	TRUE	reported	igd	2	TRUE	NA
ukb-d-30000_irnt	126	rs13149759	T	A	T	A	-0.0157752	0.0006	0.436614	0.4259	FALSE	TRUE	TRUE	EKR5O6	0.0111	0.9567	ALS	TRUE	reported	4.86071e-11	0.00239914	4	350470	74012462	|| id:ukb-d-30000_irnt	TRUE	reported	igd	2	FALSE	NA
ukb-d-30000_irnt	127	rs13190739	T	G	T	G	-0.0586223	0.046	0.121917	0.093	FALSE	FALSE	FALSE	EKR5O6	0.0201	0.0223	ALS	TRUE	reported	1.58016e-58	0.00363378	6	350470	26587373	|| id:ukb-d-30000_irnt	TRUE	reported	igd	2	TRUE	NA
ukb-d-30000_irnt	128	rs13191038	C	T	C	T	-0.0719082	0.0406	0.116563	0.0871	FALSE	FALSE	FALSE	EKR5O6	0.0211	0.05461	ALS	TRUE	reported	1.0392e-83	0.00370854	6	350470	28482917	|| id:ukb-d-30000_irnt	TRUE	reported	igd	2	TRUE	NA
ukb-d-30000_irnt	129	rs13191296	T	C	T	C	-0.0453283	0.0459	0.0975366	0.0719	FALSE	FALSE	FALSE	EKR5O6	0.0231	0.04659	ALS	TRUE	reported	7.70016e-29	0.00406731	6	350470	25684606	|| id:ukb-d-30000_irnt	TRUE	reported	igd	2	TRUE	NA
ukb-d-30000_irnt	130	rs13202592	T	C	T	C	-0.0478478	0.0403	0.101149	0.0742	FALSE	FALSE	FALSE	EKR5O6	0.0224	0.07266	ALS	TRUE	reported	9.9793e-34	0.00395243	6	350470	25935591	|| id:ukb-d-30000_irnt	TRUE	reported	igd	2	TRUE	NA
ukb-d-30000_irnt	131	rs13207082	G	A	G	A	-0.0632837	0.0437	0.111982	0.0822	FALSE	FALSE	FALSE	EKR5O6	0.0215	0.04196	ALS	TRUE	reported	2.13649e-63	0.00376436	6	350470	27251379	|| id:ukb-d-30000_irnt	TRUE	reported	igd	2	TRUE	NA
ukb-d-30000_irnt	132	rs13207171	T	C	T	C	-0.0214186	-0.0108	0.134687	0.1257	FALSE	FALSE	FALSE	EKR5O6	0.0177	0.5423	ALS	TRUE	reported	9.74563e-10	0.00350338	6	350470	41165819	|| id:ukb-d-30000_irnt	TRUE	reported	igd	2	TRUE	NA
ukb-d-30000_irnt	133	rs13208096	G	C	G	C	-0.0695619	0.0424	0.117043	0.0859	FALSE	TRUE	FALSE	EKR5O6	0.0212	0.0455	ALS	TRUE	reported	6.60389e-79	0.00369777	6	350470	28225311	|| id:ukb-d-30000_irnt	TRUE	reported	igd	2	TRUE	NA
ukb-d-30000_irnt	134	rs13231262	T	C	T	C	-0.0149029	-0.0069	0.65638	0.6461	FALSE	FALSE	FALSE	EKR5O6	0.0116	0.5509	ALS	TRUE	reported	3.00781e-09	0.00251257	7	350470	148886058	|| id:ukb-d-30000_irnt	TRUE	reported	igd	2	TRUE	NA
ukb-d-30000_irnt	135	rs13250781	G	T	G	T	0.0160108	-0.0164	0.456832	0.4531	FALSE	FALSE	FALSE	EKR5O6	0.0125	0.1874	ALS	TRUE	reported	2.0773e-11	0.00238942	8	350470	8793343	|| id:ukb-d-30000_irnt	TRUE	reported	igd	2	TRUE	NA
ukb-d-30000_irnt	136	rs13283282	G	C	G	C	-0.0228583	-0.0004	0.145834	0.1466	FALSE	TRUE	FALSE	EKR5O6	0.0171	0.9803	ALS	TRUE	reported	1.17896e-11	0.00336993	9	350470	131465481	|| id:ukb-d-30000_irnt	TRUE	reported	igd	2	TRUE	NA
ukb-d-30000_irnt	137	rs13392977	A	G	A	G	0.0331756	0.0482	0.0544874	0.0514	FALSE	FALSE	FALSE	EKR5O6	0.0255	0.05902	ALS	TRUE	reported	2.9913e-10	0.00526646	2	350470	192514856	|| id:ukb-d-30000_irnt	TRUE	reported	igd	2	TRUE	NA
ukb-d-30000_irnt	138	rs1341635	T	C	T	C	0.0168334	-0.0131	0.231894	0.233	FALSE	FALSE	FALSE	EKR5O6	0.0133	0.3246	ALS	TRUE	reported	2.71531e-09	0.00283005	13	350470	51176678	|| id:ukb-d-30000_irnt	TRUE	reported	igd	2	TRUE	NA
ukb-d-30000_irnt	139	rs1362623	T	C	T	C	0.0163278	-0.0292	0.211549	0.201	FALSE	FALSE	FALSE	EKR5O6	0.0142	0.04011	ALS	TRUE	reported	2.24512e-08	0.0029198	16	350470	49885785	|| id:ukb-d-30000_irnt	TRUE	reported	igd	2	TRUE	NA
ukb-d-30000_irnt	140	rs1362965	T	C	T	C	0.0196462	0.0281	0.627887	0.6162	FALSE	FALSE	FALSE	EKR5O6	0.0116	0.01574	ALS	TRUE	reported	1.42233e-15	0.00246073	12	350470	51321994	|| id:ukb-d-30000_irnt	TRUE	reported	igd	2	TRUE	NA
ukb-d-30000_irnt	141	rs138284624	T	C	T	C	0.104472	-0.0929	0.0127055	0.0144	FALSE	FALSE	FALSE	EKR5O6	0.0493	0.05959	ALS	TRUE	reported	1.1023e-22	0.0106574	17	350470	56385573	|| id:ukb-d-30000_irnt	TRUE	reported	igd	2	TRUE	NA
ukb-d-30000_irnt	142	rs139383941	C	T	C	T	0.0925383	-0.0137	0.00635168	0.0112	FALSE	FALSE	FALSE	EKR5O6	0.0524	0.794	ALS	TRUE	reported	4.85568e-09	0.0158126	6	350470	30937200	|| id:ukb-d-30000_irnt	TRUE	reported	igd	2	TRUE	NA
ukb-d-30000_irnt	143	rs139386391	A	C	A	C	0.0830987	-0.0424	0.0113047	0.0167	FALSE	FALSE	FALSE	EKR5O6	0.0454	0.3497	ALS	TRUE	reported	1.47639e-13	0.0112454	6	350470	30973696	|| id:ukb-d-30000_irnt	TRUE	reported	igd	2	TRUE	NA
ukb-d-30000_irnt	144	rs1394094	T	A	T	A	0.0145887	0.0044	0.640898	0.6456	FALSE	TRUE	FALSE	EKR5O6	0.0115	0.7046	ALS	TRUE	reported	4.13761e-09	0.0024816	3	350470	136195788	|| id:ukb-d-30000_irnt	TRUE	reported	igd	2	TRUE	NA
ukb-d-30000_irnt	145	rs139421	C	T	C	T	-0.0224434	-0.0116	0.455112	0.4506	FALSE	FALSE	FALSE	EKR5O6	0.0112	0.2984	ALS	TRUE	reported	7.74283e-21	0.00239685	22	350470	39557596	|| id:ukb-d-30000_irnt	TRUE	reported	igd	2	TRUE	NA
ukb-d-30000_irnt	146	rs140956807	A	G	A	G	0.086899	-0.0184	0.0120847	0.0134	FALSE	FALSE	FALSE	EKR5O6	0.0608	0.7619	ALS	TRUE	reported	2.03376e-14	0.0113611	17	350470	57241299	|| id:ukb-d-30000_irnt	TRUE	reported	igd	2	TRUE	NA
ukb-d-30000_irnt	147	rs1423648	G	C	G	C	-0.0173475	0.0164	0.758546	0.7568	FALSE	TRUE	FALSE	EKR5O6	0.0135	0.2245	ALS	TRUE	reported	4.83304e-10	0.00278692	5	350470	49856101	|| id:ukb-d-30000_irnt	TRUE	reported	igd	2	TRUE	NA
ukb-d-30000_irnt	148	rs143298569	C	T	C	T	-0.0433331	0.0101	0.0501468	0.0524	FALSE	FALSE	FALSE	EKR5O6	0.0248	0.683	ALS	TRUE	reported	2.03002e-15	0.00545767	15	350470	64378854	|| id:ukb-d-30000_irnt	TRUE	reported	igd	2	TRUE	NA
ukb-d-30000_irnt	149	rs144171632	C	G	C	G	0.0511796	-0.0245	0.0229391	0.0202	FALSE	TRUE	FALSE	EKR5O6	0.0423	0.5634	ALS	TRUE	reported	7.09039e-10	0.00830267	18	350470	41946665	|| id:ukb-d-30000_irnt	TRUE	reported	igd	2	TRUE	NA
ukb-d-30000_irnt	150	rs144317085	T	A	T	A	0.0435164	0.0011	0.0337968	0.0384	FALSE	TRUE	FALSE	EKR5O6	0.03	0.9707	ALS	TRUE	reported	5.51442e-11	0.0066371	4	350470	105806108	|| id:ukb-d-30000_irnt	TRUE	reported	igd	2	TRUE	NA
ukb-d-30000_irnt	151	rs144718390	C	T	C	T	-0.0562664	-0.0088	0.023471	0.0245	FALSE	FALSE	FALSE	EKR5O6	0.0364	0.8096	ALS	TRUE	reported	1.16198e-12	0.00791363	2	350470	160861629	|| id:ukb-d-30000_irnt	TRUE	reported	igd	2	TRUE	NA
ukb-d-30000_irnt	152	rs144821560	C	T	C	T	0.0774057	-0.0546	0.0134874	0.0153	FALSE	FALSE	FALSE	EKR5O6	0.0481	0.2564	ALS	TRUE	reported	1.06023e-13	0.0104131	17	350470	56679510	|| id:ukb-d-30000_irnt	TRUE	reported	igd	2	TRUE	NA
ukb-d-30000_irnt	153	rs1456896	T	C	T	C	0.0195138	0.0037	0.666057	0.6877	FALSE	FALSE	FALSE	EKR5O6	0.0119	0.7573	ALS	TRUE	reported	1.11122e-14	0.00252567	7	350470	50304461	|| id:ukb-d-30000_irnt	TRUE	reported	igd	2	TRUE	NA
ukb-d-30000_irnt	154	rs146159238	T	C	T	C	0.044199	-0.0054	0.0358715	0.0345	FALSE	FALSE	FALSE	EKR5O6	0.0342	0.8739	ALS	TRUE	reported	2.14437e-11	0.00660076	10	350470	65423144	|| id:ukb-d-30000_irnt	TRUE	reported	igd	2	TRUE	NA
ukb-d-30000_irnt	155	rs1468488	C	T	C	T	0.0155254	-0.0173	0.271246	0.2751	FALSE	FALSE	FALSE	EKR5O6	0.0131	0.1871	ALS	TRUE	reported	7.35614e-09	0.00268479	22	350470	17590744	|| id:ukb-d-30000_irnt	TRUE	reported	igd	2	TRUE	NA
ukb-d-30000_irnt	156	rs147180766	A	C	A	C	-0.0595252	-0.0265	0.0187259	0.0197	FALSE	FALSE	FALSE	EKR5O6	0.0639	0.6782	ALS	TRUE	reported	3.00885e-11	0.00895608	17	350470	37835355	|| id:ukb-d-30000_irnt	TRUE	reported	igd	2	TRUE	NA
ukb-d-30000_irnt	157	rs1474419	C	T	C	T	0.0172547	0.0034	0.575543	0.5853	FALSE	FALSE	FALSE	EKR5O6	0.0122	0.7828	ALS	TRUE	reported	8.2718e-13	0.00241093	7	350470	6692605	|| id:ukb-d-30000_irnt	TRUE	reported	igd	2	TRUE	NA
ukb-d-30000_irnt	158	rs1478890	G	C	G	C	0.0142283	0.0041	0.540483	0.5288	FALSE	TRUE	TRUE	EKR5O6	0.0129	0.7479	ALS	TRUE	reported	2.89608e-09	0.00239633	8	350470	11355602	|| id:ukb-d-30000_irnt	TRUE	reported	igd	2	FALSE	NA
ukb-d-30000_irnt	159	rs148257260	A	G	A	G	0.0988578	-0.1805	0.00800195	0.0099	FALSE	FALSE	FALSE	EKR5O6	0.0547	0.0009608	ALS	TRUE	reported	1.45077e-13	0.0133738	6	350470	30952379	|| id:ukb-d-30000_irnt	TRUE	reported	igd	2	TRUE	NA
ukb-d-30000_irnt	160	rs148713124	T	G	T	G	0.100617	-0.016	0.00886786	0.009	FALSE	FALSE	FALSE	EKR5O6	0.0636	0.8013	ALS	TRUE	reported	5.80096e-15	0.0128855	11	350470	118225200	|| id:ukb-d-30000_irnt	TRUE	reported	igd	2	TRUE	NA
ukb-d-30000_irnt	161	rs149130226	C	A	C	A	-0.0423291	-0.0898	0.04044	0.0395	FALSE	FALSE	FALSE	EKR5O6	0.0315	0.004424	ALS	TRUE	reported	6.38263e-12	0.00616049	3	350470	48468798	|| id:ukb-d-30000_irnt	TRUE	reported	igd	2	TRUE	NA
ukb-d-30000_irnt	162	rs150497606	A	G	A	G	-0.0371575	-0.0775	0.0500801	0.0463	FALSE	FALSE	FALSE	EKR5O6	0.0271	0.004234	ALS	TRUE	reported	1.32221e-11	0.00549147	17	350470	55466426	|| id:ukb-d-30000_irnt	TRUE	reported	igd	2	TRUE	NA
ukb-d-30000_irnt	163	rs150639620	T	G	T	G	0.0332602	0.0085	0.0515729	0.0543	FALSE	FALSE	FALSE	EKR5O6	0.0247	0.7297	ALS	TRUE	reported	8.45493e-10	0.00542022	19	350470	45381292	|| id:ukb-d-30000_irnt	TRUE	reported	igd	2	TRUE	NA
ukb-d-30000_irnt	164	rs1543192	T	C	T	C	0.0172408	0.0173	0.373695	0.3593	FALSE	FALSE	FALSE	EKR5O6	0.0116	0.1369	ALS	TRUE	reported	2.57276e-12	0.00246314	8	350470	78693444	|| id:ukb-d-30000_irnt	TRUE	reported	igd	2	TRUE	NA
ukb-d-30000_irnt	165	rs1550335	A	G	A	G	-0.0201187	-0.002	0.39179	0.396	FALSE	FALSE	FALSE	EKR5O6	0.0112	0.86	ALS	TRUE	reported	1.89322e-16	0.00244483	15	350470	51405511	|| id:ukb-d-30000_irnt	TRUE	reported	igd	2	TRUE	NA
ukb-d-30000_irnt	166	rs158175	G	T	G	T	-0.018547	0.0082	0.179204	0.1811	FALSE	FALSE	FALSE	EKR5O6	0.0143	0.5661	ALS	TRUE	reported	2.60585e-09	0.00311462	5	350470	107462500	|| id:ukb-d-30000_irnt	TRUE	reported	igd	2	TRUE	NA
ukb-d-30000_irnt	167	rs1611746	T	C	T	C	-0.0702448	0.0014	0.196642	0.1627	FALSE	FALSE	FALSE	EKR5O6	0.0157	0.9291	ALS	TRUE	reported	2.09411e-121	0.00299685	6	350470	29832692	|| id:ukb-d-30000_irnt	TRUE	reported	igd	2	TRUE	NA
ukb-d-30000_irnt	168	rs1615070	G	A	G	A	-0.0180938	-0.0115	0.451668	0.4586	FALSE	FALSE	FALSE	EKR5O6	0.011	0.2964	ALS	TRUE	reported	4.08319e-14	0.0023938	2	350470	61393175	|| id:ukb-d-30000_irnt	TRUE	reported	igd	2	TRUE	NA
ukb-d-30000_irnt	169	rs1630468	G	A	G	A	0.0249552	-0.0027	0.407433	0.3935	FALSE	FALSE	FALSE	EKR5O6	0.0113	0.813	ALS	TRUE	reported	9.08448e-25	0.00242842	11	350470	113987256	|| id:ukb-d-30000_irnt	TRUE	reported	igd	2	TRUE	NA
ukb-d-30000_irnt	170	rs1634726	A	G	A	G	-0.0859264	-0.0077	0.151828	0.1149	FALSE	FALSE	FALSE	EKR5O6	0.0186	0.6808	ALS	TRUE	reported	2.74157e-147	0.00332304	6	350470	30985828	|| id:ukb-d-30000_irnt	TRUE	reported	igd	2	TRUE	NA
ukb-d-30000_irnt	171	rs1659689	G	A	G	A	0.0173031	0.0091	0.697926	0.6985	FALSE	FALSE	FALSE	EKR5O6	0.0121	0.451	ALS	TRUE	reported	3.10456e-11	0.0026052	2	350470	27393030	|| id:ukb-d-30000_irnt	TRUE	reported	igd	2	TRUE	NA
ukb-d-30000_irnt	172	rs16848365	G	A	G	A	0.0258255	0.0324	0.211922	0.2251	FALSE	FALSE	FALSE	EKR5O6	0.0139	0.01959	ALS	TRUE	reported	7.89405e-19	0.00291418	1	350470	224637381	|| id:ukb-d-30000_irnt	TRUE	reported	igd	2	TRUE	NA
ukb-d-30000_irnt	173	rs16850073	T	C	T	C	0.0357959	0.0106	0.376198	0.3681	FALSE	FALSE	FALSE	EKR5O6	0.0122	0.386	ALS	TRUE	reported	1.91646e-47	0.00247369	4	350470	74703999	|| id:ukb-d-30000_irnt	TRUE	reported	igd	2	TRUE	NA
ukb-d-30000_irnt	174	rs16858573	C	T	C	T	-0.0315072	0.0001	0.125439	0.1199	FALSE	FALSE	FALSE	EKR5O6	0.0171	0.9942	ALS	TRUE	reported	2.4027e-18	0.00360615	2	350470	143875725	|| id:ukb-d-30000_irnt	TRUE	reported	igd	2	TRUE	NA
ukb-d-30000_irnt	175	rs16969990	T	C	T	C	-0.0282355	0.0157	0.0697133	0.074	FALSE	FALSE	FALSE	EKR5O6	0.021	0.4535	ALS	TRUE	reported	1.52662e-09	0.00467344	17	350470	46230891	|| id:ukb-d-30000_irnt	TRUE	reported	igd	2	TRUE	NA
ukb-d-30000_irnt	176	rs1700159	T	C	T	C	0.0206386	-0.0209	0.771541	0.7698	FALSE	FALSE	FALSE	EKR5O6	0.0133	0.1173	ALS	TRUE	reported	3.32277e-13	0.00283461	12	350470	52305786	|| id:ukb-d-30000_irnt	TRUE	reported	igd	2	TRUE	NA
ukb-d-30000_irnt	177	rs17005891	A	G	A	G	-0.0412709	0.014	0.18428	0.1892	FALSE	FALSE	FALSE	EKR5O6	0.0141	0.3225	ALS	TRUE	reported	3.53265e-41	0.00307039	4	350470	83547862	|| id:ukb-d-30000_irnt	TRUE	reported	igd	2	TRUE	NA
ukb-d-30000_irnt	178	rs17041439	C	A	C	A	0.0377595	-0.0223	0.0555036	0.057	FALSE	FALSE	FALSE	EKR5O6	0.0338	0.5092	ALS	TRUE	reported	3.79665e-13	0.00519895	12	350470	101873240	|| id:ukb-d-30000_irnt	TRUE	reported	igd	2	TRUE	NA
ukb-d-30000_irnt	179	rs17210809	A	G	A	G	0.0405492	0.0116	0.0274638	0.0319	FALSE	FALSE	FALSE	EKR5O6	0.0314	0.713	ALS	TRUE	reported	2.68838e-08	0.00729206	4	350470	105492156	|| id:ukb-d-30000_irnt	TRUE	reported	igd	2	TRUE	NA
ukb-d-30000_irnt	180	rs17226082	C	G	C	G	-0.0257432	0.0031	0.0962395	0.0876	FALSE	TRUE	FALSE	EKR5O6	0.0207	0.8812	ALS	TRUE	reported	1.92221e-10	0.00404283	16	350470	89862155	|| id:ukb-d-30000_irnt	TRUE	reported	igd	2	TRUE	NA
ukb-d-30000_irnt	181	rs17270868	C	T	C	T	0.0256965	0.0188	0.242249	0.2331	FALSE	FALSE	FALSE	EKR5O6	0.0131	0.1514	ALS	TRUE	reported	2.63148e-20	0.00278294	2	350470	182214669	|| id:ukb-d-30000_irnt	TRUE	reported	igd	2	TRUE	NA
ukb-d-30000_irnt	182	rs17386684	G	T	G	T	0.0192336	0.0002	0.177956	0.1872	FALSE	FALSE	FALSE	EKR5O6	0.014	0.9895	ALS	TRUE	reported	6.37456e-10	0.00311171	14	350470	35602087	|| id:ukb-d-30000_irnt	TRUE	reported	igd	2	TRUE	NA
ukb-d-30000_irnt	183	rs174549	A	G	A	G	-0.0189388	0.0045	0.310042	0.2946	FALSE	FALSE	FALSE	EKR5O6	0.0122	0.7133	ALS	TRUE	reported	1.78443e-13	0.0025717	11	350470	61571382	|| id:ukb-d-30000_irnt	TRUE	reported	igd	2	TRUE	NA
ukb-d-30000_irnt	184	rs1752165	C	T	C	T	0.0192253	-0.0403	0.155136	0.1716	FALSE	FALSE	FALSE	EKR5O6	0.0147	0.005956	ALS	TRUE	reported	5.1034e-09	0.0032898	9	350470	126558810	|| id:ukb-d-30000_irnt	TRUE	reported	igd	2	TRUE	NA
ukb-d-30000_irnt	185	rs17522769	C	T	C	T	-0.018654	-0.0097	0.157308	0.1658	FALSE	FALSE	FALSE	EKR5O6	0.0154	0.5298	ALS	TRUE	reported	1.35691e-08	0.00328481	10	350470	79940471	|| id:ukb-d-30000_irnt	TRUE	reported	igd	2	TRUE	NA
ukb-d-30000_irnt	186	rs17640404	C	G	C	G	-0.022074	-0.0095	0.0966302	0.0914	FALSE	TRUE	FALSE	EKR5O6	0.0195	0.6241	ALS	TRUE	reported	4.82592e-08	0.00404453	11	350470	56631856	|| id:ukb-d-30000_irnt	TRUE	reported	igd	2	TRUE	NA
ukb-d-30000_irnt	187	rs17710008	A	G	A	G	0.0236395	0.0215	0.186024	0.1685	FALSE	FALSE	FALSE	EKR5O6	0.0154	0.162	ALS	TRUE	reported	1.15452e-14	0.00306159	6	350470	153043035	|| id:ukb-d-30000_irnt	TRUE	reported	igd	2	TRUE	NA
ukb-d-30000_irnt	188	rs17742886	A	G	A	G	0.0209881	0.0342	0.15783	0.1527	FALSE	FALSE	FALSE	EKR5O6	0.0156	0.02851	ALS	TRUE	reported	1.38723e-10	0.00327045	14	350470	55861890	|| id:ukb-d-30000_irnt	TRUE	reported	igd	2	TRUE	NA
ukb-d-30000_irnt	189	rs17875395	A	G	A	G	0.0362122	-0.0544	0.0343165	0.0375	FALSE	FALSE	FALSE	EKR5O6	0.0293	0.06301	ALS	TRUE	reported	2.98243e-08	0.00653344	6	350470	29795222	|| id:ukb-d-30000_irnt	TRUE	reported	igd	2	TRUE	NA
ukb-d-30000_irnt	190	rs1800628	A	G	A	G	-0.0955973	-0.006	0.140308	0.1082	FALSE	FALSE	FALSE	EKR5O6	0.019	0.7509	ALS	TRUE	reported	2.37684e-171	0.00342401	6	350470	31546850	|| id:ukb-d-30000_irnt	TRUE	reported	igd	2	TRUE	NA
ukb-d-30000_irnt	191	rs1800961	T	C	T	C	-0.0373529	0.0131	0.0314749	0.0306	FALSE	FALSE	FALSE	EKR5O6	0.0347	0.7052	ALS	TRUE	reported	4.21095e-08	0.00681387	20	350470	43042364	|| id:ukb-d-30000_irnt	TRUE	reported	igd	2	TRUE	NA
ukb-d-30000_irnt	192	rs1806267	T	C	T	C	0.0209422	-0.017	0.372429	0.374	FALSE	FALSE	FALSE	EKR5O6	0.0113	0.1346	ALS	TRUE	reported	2.26412e-17	0.00246966	17	350470	5322106	|| id:ukb-d-30000_irnt	TRUE	reported	igd	2	TRUE	NA
ukb-d-30000_irnt	193	rs180943	G	C	G	C	-0.0167806	-0.0158	0.588953	0.576	FALSE	TRUE	TRUE	EKR5O6	0.0114	0.1653	ALS	TRUE	reported	4.84395e-12	0.00242834	10	350470	115719472	|| id:ukb-d-30000_irnt	TRUE	reported	igd	2	FALSE	NA
ukb-d-30000_irnt	194	rs1822534	G	A	G	A	-0.0250002	-0.0216	0.391117	0.4	FALSE	FALSE	FALSE	EKR5O6	0.0113	0.05583	ALS	TRUE	reported	1.20976e-24	0.00243936	3	350470	12266804	|| id:ukb-d-30000_irnt	TRUE	reported	igd	2	TRUE	NA
ukb-d-30000_irnt	195	rs1827503	T	G	T	G	-0.022123	0.0205	0.140505	0.1326	FALSE	FALSE	FALSE	EKR5O6	0.017	0.2278	ALS	TRUE	reported	1.02365e-10	0.0034227	11	350470	48225115	|| id:ukb-d-30000_irnt	TRUE	reported	igd	2	TRUE	NA
ukb-d-30000_irnt	196	rs182770070	T	A	T	A	-0.0674703	-0.0748	0.0116188	0.0094	FALSE	TRUE	FALSE	EKR5O6	0.0624	0.2304	ALS	TRUE	reported	1.60739e-09	0.0111829	1	350470	10000476	|| id:ukb-d-30000_irnt	TRUE	reported	igd	2	TRUE	NA
ukb-d-30000_irnt	197	rs1835323	T	C	T	C	-0.0141149	0.002	0.342997	0.3441	FALSE	FALSE	FALSE	EKR5O6	0.0116	0.8641	ALS	TRUE	reported	2.02759e-08	0.00251613	2	350470	43512130	|| id:ukb-d-30000_irnt	TRUE	reported	igd	2	TRUE	NA
ukb-d-30000_irnt	198	rs1842323	C	T	C	T	0.0131243	0	0.53355	0.5306	FALSE	FALSE	FALSE	EKR5O6	0.0111	0.998	ALS	TRUE	reported	4.40291e-08	0.00239758	12	350470	26313849	|| id:ukb-d-30000_irnt	TRUE	reported	igd	2	TRUE	NA
ukb-d-30000_irnt	199	rs184451683	A	G	A	G	0.0797565	-0.0493	0.0123879	0.0137	FALSE	FALSE	FALSE	EKR5O6	0.0531	0.3535	ALS	TRUE	reported	4.90456e-13	0.0110341	17	350470	56973826	|| id:ukb-d-30000_irnt	TRUE	reported	igd	2	TRUE	NA
ukb-d-30000_irnt	200	rs1877723	T	C	T	C	-0.0182735	0.0076	0.312074	0.3182	FALSE	FALSE	FALSE	EKR5O6	0.012	0.5289	ALS	TRUE	reported	1.5223e-12	0.00258366	4	350470	2846799	|| id:ukb-d-30000_irnt	TRUE	reported	igd	2	TRUE	NA
ukb-d-30000_irnt	201	rs1883638	T	C	T	C	-0.0204001	0.0286	0.161344	0.1652	FALSE	FALSE	FALSE	EKR5O6	0.0164	0.0806	ALS	TRUE	reported	2.76115e-10	0.00323204	6	350470	34830754	|| id:ukb-d-30000_irnt	TRUE	reported	igd	2	TRUE	NA
ukb-d-30000_irnt	202	rs1891058	A	G	A	G	-0.013652	0.0047	0.606796	0.6055	FALSE	FALSE	FALSE	EKR5O6	0.0117	0.6899	ALS	TRUE	reported	2.38946e-08	0.00244604	1	350470	213937382	|| id:ukb-d-30000_irnt	TRUE	reported	igd	2	TRUE	NA
ukb-d-30000_irnt	203	rs1894474	G	A	G	A	-0.0135256	0.0089	0.480452	0.4535	FALSE	FALSE	FALSE	EKR5O6	0.0112	0.4268	ALS	TRUE	reported	1.50925e-08	0.00238941	22	350470	30238074	|| id:ukb-d-30000_irnt	TRUE	reported	igd	2	TRUE	NA
ukb-d-30000_irnt	204	rs1916295	T	C	T	C	-0.0192858	0.0065	0.167467	0.1645	FALSE	FALSE	FALSE	EKR5O6	0.0166	0.6942	ALS	TRUE	reported	2.93839e-09	0.00324942	17	350470	47190299	|| id:ukb-d-30000_irnt	TRUE	reported	igd	2	TRUE	NA
ukb-d-30000_irnt	205	rs1928175	A	G	A	G	0.0136871	0.0146	0.561923	0.5559	FALSE	FALSE	FALSE	EKR5O6	0.0121	0.229	ALS	TRUE	reported	1.21224e-08	0.00240203	6	350470	22079485	|| id:ukb-d-30000_irnt	TRUE	reported	igd	2	TRUE	NA
ukb-d-30000_irnt	206	rs1947897	C	G	C	G	-0.0145611	-0.0034	0.330494	0.3557	FALSE	TRUE	FALSE	EKR5O6	0.0115	0.7657	ALS	TRUE	reported	9.10836e-09	0.00253382	8	350470	78946874	|| id:ukb-d-30000_irnt	TRUE	reported	igd	2	TRUE	NA
ukb-d-30000_irnt	207	rs1953012	C	T	C	T	-0.0141614	0.0172	0.640752	0.6243	FALSE	FALSE	FALSE	EKR5O6	0.0115	0.1321	ALS	TRUE	reported	1.20177e-08	0.00248463	1	350470	227206038	|| id:ukb-d-30000_irnt	TRUE	reported	igd	2	TRUE	NA
ukb-d-30000_irnt	208	rs1967576	A	C	A	C	0.0232872	0.0148	0.355591	0.3413	FALSE	FALSE	FALSE	EKR5O6	0.0117	0.2064	ALS	TRUE	reported	5.90201e-21	0.00247938	12	350470	51018116	|| id:ukb-d-30000_irnt	TRUE	reported	igd	2	TRUE	NA
ukb-d-30000_irnt	209	rs1985157	C	T	C	T	0.0139977	-0.022	0.412777	0.3962	FALSE	FALSE	FALSE	EKR5O6	0.0124	0.07509	ALS	TRUE	reported	7.03801e-09	0.0024175	19	350470	18513594	|| id:ukb-d-30000_irnt	TRUE	reported	igd	2	TRUE	NA
ukb-d-30000_irnt	210	rs1990760	T	C	T	C	-0.0191176	0	0.609815	0.6036	FALSE	FALSE	FALSE	EKR5O6	0.0112	0.9985	ALS	TRUE	reported	4.28549e-15	0.00243641	2	350470	163124051	|| id:ukb-d-30000_irnt	TRUE	reported	igd	2	TRUE	NA
ukb-d-30000_irnt	211	rs1997719	T	C	T	C	-0.0142576	-0.008	0.412737	0.4268	FALSE	FALSE	FALSE	EKR5O6	0.0114	0.482	ALS	TRUE	reported	3.58938e-09	0.00241562	22	350470	29628741	|| id:ukb-d-30000_irnt	TRUE	reported	igd	2	TRUE	NA
ukb-d-30000_irnt	212	rs2012385	A	G	A	G	0.013701	-0.0383	0.656053	0.6655	FALSE	FALSE	FALSE	EKR5O6	0.0118	0.00119	ALS	TRUE	reported	4.58205e-08	0.00250615	2	350470	242422405	|| id:ukb-d-30000_irnt	TRUE	reported	igd	2	TRUE	NA
ukb-d-30000_irnt	213	rs2015230	T	C	T	C	-0.0143256	-0.0042	0.666192	0.6586	FALSE	FALSE	FALSE	EKR5O6	0.0117	0.7192	ALS	TRUE	reported	1.48683e-08	0.0025296	8	350470	30920785	|| id:ukb-d-30000_irnt	TRUE	reported	igd	2	TRUE	NA
ukb-d-30000_irnt	214	rs2021916	T	G	T	G	-0.019659	0.0217	0.13837	0.1403	FALSE	FALSE	FALSE	EKR5O6	0.0159	0.1724	ALS	TRUE	reported	1.05095e-08	0.00343543	6	350470	46914521	|| id:ukb-d-30000_irnt	TRUE	reported	igd	2	TRUE	NA
ukb-d-30000_irnt	215	rs2022003	T	A	T	A	0.0195674	-0.0102	0.277898	0.2821	FALSE	TRUE	FALSE	EKR5O6	0.0122	0.4009	ALS	TRUE	reported	1.68811e-13	0.00265439	1	350470	158586966	|| id:ukb-d-30000_irnt	TRUE	reported	igd	2	TRUE	NA
ukb-d-30000_irnt	216	rs2037562	G	A	G	A	0.0144508	-0.0129	0.532222	0.5432	FALSE	FALSE	FALSE	EKR5O6	0.0112	0.249	ALS	TRUE	reported	1.68997e-09	0.00239836	3	350470	172125840	|| id:ukb-d-30000_irnt	TRUE	reported	igd	2	TRUE	NA
ukb-d-30000_irnt	217	rs2038700	C	T	C	T	0.0333192	0.0319	0.393552	0.3973	FALSE	FALSE	FALSE	EKR5O6	0.0115	0.005345	ALS	TRUE	reported	1.63418e-42	0.00243789	14	350470	25461989	|| id:ukb-d-30000_irnt	TRUE	reported	igd	2	TRUE	NA
ukb-d-30000_irnt	218	rs20541	G	A	G	A	-0.0205051	0.0242	0.820649	0.807	FALSE	FALSE	FALSE	EKR5O6	0.0139	0.08028	ALS	TRUE	reported	3.60745e-11	0.00309764	5	350470	131995964	|| id:ukb-d-30000_irnt	TRUE	reported	igd	2	TRUE	NA
ukb-d-30000_irnt	219	rs2062250	A	G	A	G	0.0460611	-0.0245	0.940616	0.9344	FALSE	FALSE	FALSE	EKR5O6	0.0223	0.2711	ALS	TRUE	reported	7.74283e-20	0.00505207	15	350470	64672002	|| id:ukb-d-30000_irnt	TRUE	reported	igd	2	TRUE	NA
ukb-d-30000_irnt	220	rs2075864	G	C	G	C	-0.0141133	0.0364	0.407622	0.4207	FALSE	TRUE	TRUE	EKR5O6	0.0113	0.001207	ALS	TRUE	reported	6.26744e-09	0.0024293	1	350470	207239175	|| id:ukb-d-30000_irnt	TRUE	reported	igd	2	FALSE	NA
ukb-d-30000_irnt	221	rs2077218	A	G	A	G	0.0213114	-0.0035	0.760458	0.7752	FALSE	FALSE	FALSE	EKR5O6	0.0135	0.7983	ALS	TRUE	reported	2.49919e-14	0.00279595	10	350470	96071561	|| id:ukb-d-30000_irnt	TRUE	reported	igd	2	TRUE	NA
ukb-d-30000_irnt	222	rs2082382	A	G	A	G	-0.0169863	-0.0081	0.545245	0.5684	FALSE	FALSE	FALSE	EKR5O6	0.0114	0.4817	ALS	TRUE	reported	1.52195e-12	0.00240167	5	350470	148200553	|| id:ukb-d-30000_irnt	TRUE	reported	igd	2	TRUE	NA
ukb-d-30000_irnt	223	rs2084312	T	C	T	C	0.0253743	0.0086	0.800126	0.8042	FALSE	FALSE	FALSE	EKR5O6	0.0147	0.5606	ALS	TRUE	reported	1.7108e-17	0.00298088	17	350470	72695211	|| id:ukb-d-30000_irnt	TRUE	reported	igd	2	TRUE	NA
ukb-d-30000_irnt	224	rs2089979	G	A	G	A	-0.0281006	-0.0016	0.417972	0.4023	FALSE	FALSE	FALSE	EKR5O6	0.0112	0.8899	ALS	TRUE	reported	3.57767e-31	0.00241971	3	350470	196501413	|| id:ukb-d-30000_irnt	TRUE	reported	igd	2	TRUE	NA
ukb-d-30000_irnt	225	rs2131311	G	A	G	A	-0.0160205	-0.0014	0.714374	0.7231	FALSE	FALSE	FALSE	EKR5O6	0.0131	0.9161	ALS	TRUE	reported	2.02288e-09	0.0026718	1	350470	40435999	|| id:ukb-d-30000_irnt	TRUE	reported	igd	2	TRUE	NA
ukb-d-30000_irnt	226	rs2134417	A	G	A	G	-0.0175626	-0.0195	0.568849	0.5721	FALSE	FALSE	FALSE	EKR5O6	0.0111	0.08002	ALS	TRUE	reported	4.53837e-13	0.0024262	9	350470	91534339	|| id:ukb-d-30000_irnt	TRUE	reported	igd	2	TRUE	NA
ukb-d-30000_irnt	227	rs2141631	A	G	A	G	0.0207558	-0.0068	0.843054	0.847	FALSE	FALSE	FALSE	EKR5O6	0.0157	0.6622	ALS	TRUE	reported	2.38292e-10	0.0032766	3	350470	150970104	|| id:ukb-d-30000_irnt	TRUE	reported	igd	2	TRUE	NA
ukb-d-30000_irnt	228	rs2150879	A	G	A	G	0.0317235	-0.0004	0.554396	0.5363	FALSE	FALSE	FALSE	EKR5O6	0.0111	0.9713	ALS	TRUE	reported	3.97009e-40	0.00239219	17	350470	57859210	|| id:ukb-d-30000_irnt	TRUE	reported	igd	2	TRUE	NA
ukb-d-30000_irnt	229	rs2158799	G	C	G	C	0.0372663	-0.0153	0.608105	0.6248	FALSE	TRUE	FALSE	EKR5O6	0.0117	0.1921	ALS	TRUE	reported	3.03389e-52	0.00244971	7	350470	28277107	|| id:ukb-d-30000_irnt	TRUE	reported	igd	2	TRUE	NA
ukb-d-30000_irnt	230	rs2159935	A	G	A	G	-0.022466	0.0313	0.492465	0.4758	FALSE	FALSE	FALSE	EKR5O6	0.0111	0.004731	ALS	TRUE	reported	3.67113e-21	0.00237931	4	350470	55521017	|| id:ukb-d-30000_irnt	TRUE	reported	igd	2	TRUE	NA
ukb-d-30000_irnt	231	rs2163012	A	G	A	G	-0.0174852	0.0074	0.778094	0.7763	FALSE	FALSE	FALSE	EKR5O6	0.0132	0.5775	ALS	TRUE	reported	1.11171e-09	0.00286988	4	350470	148268027	|| id:ukb-d-30000_irnt	TRUE	reported	igd	2	TRUE	NA
ukb-d-30000_irnt	232	rs2179593	A	C	A	C	-0.0148342	0.0467	0.714899	0.7168	FALSE	FALSE	FALSE	EKR5O6	0.0128	0.0002732	ALS	TRUE	reported	1.90393e-08	0.00263923	20	350470	42660286	|| id:ukb-d-30000_irnt	TRUE	reported	igd	2	TRUE	NA
ukb-d-30000_irnt	233	rs2180369	C	T	C	T	0.0229219	0.0248	0.110322	0.1112	FALSE	FALSE	FALSE	EKR5O6	0.0173	0.1527	ALS	TRUE	reported	1.60406e-09	0.00379898	14	350470	93516465	|| id:ukb-d-30000_irnt	TRUE	reported	igd	2	TRUE	NA
ukb-d-30000_irnt	234	rs2219143	A	G	A	G	0.0169425	-0.0046	0.394444	0.4008	FALSE	FALSE	FALSE	EKR5O6	0.0123	0.7065	ALS	TRUE	reported	1.16896e-11	0.00249734	9	350470	2622278	|| id:ukb-d-30000_irnt	TRUE	reported	igd	2	TRUE	NA
ukb-d-30000_irnt	235	rs2243602	A	T	A	T	-0.0149822	0.0092	0.562242	0.5669	FALSE	TRUE	TRUE	EKR5O6	0.0111	0.408	ALS	TRUE	reported	4.28706e-10	0.0023997	20	350470	1546742	|| id:ukb-d-30000_irnt	TRUE	reported	igd	2	FALSE	NA
ukb-d-30000_irnt	236	rs2246828	A	G	A	G	0.0161665	-0.0047	0.298479	0.2915	FALSE	FALSE	FALSE	EKR5O6	0.0122	0.7003	ALS	TRUE	reported	5.46877e-10	0.00260531	10	350470	91005952	|| id:ukb-d-30000_irnt	TRUE	reported	igd	2	TRUE	NA
ukb-d-30000_irnt	237	rs2265155	A	G	A	G	0.0215355	-0.0264	0.271076	0.2732	FALSE	FALSE	FALSE	EKR5O6	0.0123	0.03205	ALS	TRUE	reported	8.02786e-16	0.00267384	13	350470	114195161	|| id:ukb-d-30000_irnt	TRUE	reported	igd	2	TRUE	NA
ukb-d-30000_irnt	238	rs2273215	A	G	A	G	-0.0143384	0	0.458859	0.4538	FALSE	FALSE	FALSE	EKR5O6	0.012	0.9989	ALS	TRUE	reported	2.33781e-09	0.00240072	6	350470	170586082	|| id:ukb-d-30000_irnt	TRUE	reported	igd	2	TRUE	NA
ukb-d-30000_irnt	239	rs2280406	A	G	A	G	0.0200091	-0.0053	0.508179	0.4903	FALSE	FALSE	FALSE	EKR5O6	0.011	0.6288	ALS	TRUE	reported	3.98933e-17	0.00237818	3	350470	49941436	|| id:ukb-d-30000_irnt	TRUE	reported	igd	2	TRUE	NA
ukb-d-30000_irnt	240	rs2283442	G	C	G	C	0.0187965	0.005	0.184173	0.1868	FALSE	TRUE	FALSE	EKR5O6	0.0142	0.7233	ALS	TRUE	reported	9.40113e-10	0.00307162	15	350470	90971478	|| id:ukb-d-30000_irnt	TRUE	reported	igd	2	TRUE	NA
ukb-d-30000_irnt	241	rs228606	T	G	T	G	0.017781	0.0124	0.409191	0.4272	FALSE	FALSE	FALSE	EKR5O6	0.0112	0.2672	ALS	TRUE	reported	2.07205e-13	0.00242104	11	350470	108087847	|| id:ukb-d-30000_irnt	TRUE	reported	igd	2	TRUE	NA
ukb-d-30000_irnt	242	rs2289379	T	C	T	C	-0.0150742	0.0056	0.395791	0.3993	FALSE	FALSE	FALSE	EKR5O6	0.0114	0.622	ALS	TRUE	reported	6.81993e-10	0.00244299	7	350470	44804225	|| id:ukb-d-30000_irnt	TRUE	reported	igd	2	TRUE	NA
ukb-d-30000_irnt	243	rs2290669	C	A	C	A	-0.0375415	0.0103	0.790633	0.7923	FALSE	FALSE	FALSE	EKR5O6	0.0146	0.4802	ALS	TRUE	reported	9.54333e-38	0.002923	19	350470	16495774	|| id:ukb-d-30000_irnt	TRUE	reported	igd	2	TRUE	NA
ukb-d-30000_irnt	244	rs2304130	G	A	G	A	0.0255488	-0.0187	0.0858005	0.0793	FALSE	FALSE	FALSE	EKR5O6	0.0207	0.3666	ALS	TRUE	reported	1.86355e-09	0.00425144	19	350470	19789528	|| id:ukb-d-30000_irnt	TRUE	reported	igd	2	TRUE	NA
ukb-d-30000_irnt	245	rs2343592	G	A	G	A	-0.0216137	0.0134	0.266861	0.2691	FALSE	FALSE	FALSE	EKR5O6	0.0126	0.2855	ALS	TRUE	reported	9.85372e-16	0.00269195	8	350470	106572270	|| id:ukb-d-30000_irnt	TRUE	reported	igd	2	TRUE	NA
ukb-d-30000_irnt	246	rs2358581	G	T	G	T	-0.0281991	0.0116	0.73409	0.7285	FALSE	FALSE	FALSE	EKR5O6	0.0129	0.3695	ALS	TRUE	reported	2.28297e-25	0.00270919	19	350470	10391611	|| id:ukb-d-30000_irnt	TRUE	reported	igd	2	TRUE	NA
ukb-d-30000_irnt	247	rs2371108	T	G	T	G	0.019625	0.0196	0.386441	0.3995	FALSE	FALSE	FALSE	EKR5O6	0.0114	0.08654	ALS	TRUE	reported	9.21298e-16	0.00244174	3	350470	27757018	|| id:ukb-d-30000_irnt	TRUE	reported	igd	2	TRUE	NA
ukb-d-30000_irnt	248	rs2389643	T	C	T	C	-0.0215751	-0.0002	0.111396	0.1092	FALSE	FALSE	FALSE	EKR5O6	0.0195	0.9925	ALS	TRUE	reported	2.59209e-08	0.00387546	2	350470	162866992	|| id:ukb-d-30000_irnt	TRUE	reported	igd	2	TRUE	NA
ukb-d-30000_irnt	249	rs246723	G	A	G	A	0.0140111	0.0201	0.591017	0.5861	FALSE	FALSE	FALSE	EKR5O6	0.0112	0.072	ALS	TRUE	reported	9.2715e-09	0.00243939	5	350470	140519166	|| id:ukb-d-30000_irnt	TRUE	reported	igd	2	TRUE	NA
ukb-d-30000_irnt	250	rs2476601	G	A	G	A	0.047964	-0.0251	0.897586	0.9059	FALSE	FALSE	FALSE	EKR5O6	0.0197	0.2017	ALS	TRUE	reported	1.78443e-34	0.00391657	1	350470	114377568	|| id:ukb-d-30000_irnt	TRUE	reported	igd	2	TRUE	NA
ukb-d-30000_irnt	251	rs247826	T	C	T	C	0.0286037	-0.0177	0.222989	0.2156	FALSE	FALSE	FALSE	EKR5O6	0.0136	0.1954	ALS	TRUE	reported	1.89845e-23	0.00286641	16	350470	84582965	|| id:ukb-d-30000_irnt	TRUE	reported	igd	2	TRUE	NA
ukb-d-30000_irnt	252	rs2494748	T	C	T	C	0.0136855	-0.0136	0.617472	0.6049	FALSE	FALSE	FALSE	EKR5O6	0.0131	0.2985	ALS	TRUE	reported	2.41013e-08	0.0024527	14	350470	105258892	|| id:ukb-d-30000_irnt	TRUE	reported	igd	2	TRUE	NA
ukb-d-30000_irnt	253	rs2519093	T	C	T	C	-0.0369199	0.0228	0.183973	0.1927	FALSE	FALSE	FALSE	EKR5O6	0.0139	0.102	ALS	TRUE	reported	3.63078e-33	0.0030768	9	350470	136141870	|| id:ukb-d-30000_irnt	TRUE	reported	igd	2	TRUE	NA
ukb-d-30000_irnt	254	rs2523978	T	C	T	C	-0.0838331	0.0187	0.133374	0.1001	FALSE	FALSE	FALSE	EKR5O6	0.0199	0.3468	ALS	TRUE	reported	9.31108e-127	0.00349895	6	350470	30083708	|| id:ukb-d-30000_irnt	TRUE	reported	igd	2	TRUE	NA
ukb-d-30000_irnt	255	rs2524079	A	G	A	G	0.0781447	0.0108	0.412463	0.4399	FALSE	FALSE	FALSE	EKR5O6	0.0112	0.3347	ALS	TRUE	reported	1e-200	0.00241249	6	350470	31242174	|| id:ukb-d-30000_irnt	TRUE	reported	igd	2	TRUE	NA
ukb-d-30000_irnt	256	rs2535392	C	T	C	T	-0.0140917	0.0096	0.601128	0.5955	FALSE	FALSE	FALSE	EKR5O6	0.0114	0.4023	ALS	TRUE	reported	8.931e-09	0.00245073	12	350470	711646	|| id:ukb-d-30000_irnt	TRUE	reported	igd	2	TRUE	NA
ukb-d-30000_irnt	257	rs2556094	G	A	G	A	-0.0340489	-0.0072	0.833405	0.8244	FALSE	FALSE	FALSE	EKR5O6	0.0146	0.6237	ALS	TRUE	reported	1.68345e-26	0.00319584	2	350470	160685529	|| id:ukb-d-30000_irnt	TRUE	reported	igd	2	TRUE	NA
ukb-d-30000_irnt	258	rs2561758	G	A	G	A	-0.0344511	-0.0039	0.721732	0.7281	FALSE	FALSE	FALSE	EKR5O6	0.0126	0.7569	ALS	TRUE	reported	1.38261e-37	0.0026884	5	350470	173205282	|| id:ukb-d-30000_irnt	TRUE	reported	igd	2	TRUE	NA
ukb-d-30000_irnt	259	rs2570947	C	G	C	G	-0.0188535	0	0.360333	0.3542	FALSE	TRUE	FALSE	EKR5O6	0.0115	0.9966	ALS	TRUE	reported	2.90202e-14	0.00247977	8	350470	103882228	|| id:ukb-d-30000_irnt	TRUE	reported	igd	2	TRUE	NA
ukb-d-30000_irnt	260	rs2614985	C	T	C	T	-0.0170134	-0.0125	0.670847	0.6756	FALSE	FALSE	FALSE	EKR5O6	0.0118	0.2867	ALS	TRUE	reported	1.91293e-11	0.0025345	18	350470	42239969	|| id:ukb-d-30000_irnt	TRUE	reported	igd	2	TRUE	NA
ukb-d-30000_irnt	261	rs2631367	G	C	G	C	0.0325272	-0.0216	0.520912	0.5207	FALSE	TRUE	TRUE	EKR5O6	0.011	0.049	ALS	TRUE	reported	1.88756e-42	0.00238177	5	350470	131705458	|| id:ukb-d-30000_irnt	TRUE	reported	igd	2	FALSE	NA
ukb-d-30000_irnt	262	rs2710804	C	T	C	T	0.019962	0.0135	0.376818	0.3726	FALSE	FALSE	FALSE	EKR5O6	0.0113	0.2343	ALS	TRUE	reported	4.94311e-16	0.00246041	7	350470	36084529	|| id:ukb-d-30000_irnt	TRUE	reported	igd	2	TRUE	NA
ukb-d-30000_irnt	263	rs2715554	G	A	G	A	0.0446975	0.0327	0.150994	0.1454	FALSE	FALSE	FALSE	EKR5O6	0.0242	0.1766	ALS	TRUE	reported	2.47172e-41	0.0033188	17	350470	38489170	|| id:ukb-d-30000_irnt	TRUE	reported	igd	2	TRUE	NA
ukb-d-30000_irnt	264	rs2746432	T	C	T	C	0.0195251	-0.0148	0.559632	0.5674	FALSE	FALSE	FALSE	EKR5O6	0.0113	0.1892	ALS	TRUE	reported	3.93913e-16	0.00239842	6	350470	135696597	|| id:ukb-d-30000_irnt	TRUE	reported	igd	2	TRUE	NA
ukb-d-30000_irnt	265	rs2762060	A	G	A	G	-0.0173346	0.0034	0.458597	0.4541	FALSE	FALSE	FALSE	EKR5O6	0.0111	0.7584	ALS	TRUE	reported	4.46581e-13	0.00239398	13	350470	50830002	|| id:ukb-d-30000_irnt	TRUE	reported	igd	2	TRUE	NA
ukb-d-30000_irnt	266	rs2800881	T	C	T	C	-0.0138427	-0.011	0.653673	0.6481	FALSE	FALSE	FALSE	EKR5O6	0.0116	0.3439	ALS	TRUE	reported	4.48683e-08	0.00253035	1	350470	112133910	|| id:ukb-d-30000_irnt	TRUE	reported	igd	2	TRUE	NA
ukb-d-30000_irnt	267	rs2807743	T	C	T	C	0.0326488	0.0046	0.768689	0.774	FALSE	FALSE	FALSE	EKR5O6	0.0133	0.7313	ALS	TRUE	reported	1.21955e-30	0.00283708	10	350470	28780293	|| id:ukb-d-30000_irnt	TRUE	reported	igd	2	TRUE	NA
ukb-d-30000_irnt	268	rs28360499	A	G	A	G	-0.0684632	0.0445	0.11654	0.0856	FALSE	FALSE	FALSE	EKR5O6	0.0212	0.03578	ALS	TRUE	reported	3.36279e-76	0.00370508	6	350470	27945396	|| id:ukb-d-30000_irnt	TRUE	reported	igd	2	TRUE	NA
ukb-d-30000_irnt	269	rs28360612	A	T	A	T	-0.0165822	-0.0002	0.279431	0.2678	FALSE	TRUE	FALSE	EKR5O6	0.0134	0.9863	ALS	TRUE	reported	4.54548e-10	0.00265987	22	350470	24883218	|| id:ukb-d-30000_irnt	TRUE	reported	igd	2	TRUE	NA
ukb-d-30000_irnt	270	rs2836884	C	T	C	T	-0.0211716	0.0017	0.276359	0.2829	FALSE	FALSE	FALSE	EKR5O6	0.0123	0.8894	ALS	TRUE	reported	2.18927e-15	0.00266965	21	350470	40467643	|| id:ukb-d-30000_irnt	TRUE	reported	igd	2	TRUE	NA
ukb-d-30000_irnt	271	rs28530750	A	G	A	G	0.0502718	0.0017	0.0433357	0.0437	FALSE	FALSE	FALSE	EKR5O6	0.0276	0.951	ALS	TRUE	reported	2.65399e-17	0.00594139	4	350470	36312542	|| id:ukb-d-30000_irnt	TRUE	reported	igd	2	TRUE	NA
ukb-d-30000_irnt	272	rs28576226	A	G	A	G	0.0312708	-0.0023	0.123977	0.115	FALSE	FALSE	FALSE	EKR5O6	0.0179	0.8982	ALS	TRUE	reported	5.34072e-18	0.00361666	15	350470	101713668	|| id:ukb-d-30000_irnt	TRUE	reported	igd	2	TRUE	NA
ukb-d-30000_irnt	273	rs28615248	C	T	C	T	-0.0215788	-0.0116	0.197454	0.1772	FALSE	FALSE	FALSE	EKR5O6	0.0149	0.437	ALS	TRUE	reported	6.61912e-13	0.00300233	8	350470	55451193	|| id:ukb-d-30000_irnt	TRUE	reported	igd	2	TRUE	NA
ukb-d-30000_irnt	274	rs28621809	T	C	T	C	-0.0218344	-0.0028	0.430581	0.4305	FALSE	FALSE	FALSE	EKR5O6	0.0112	0.8035	ALS	TRUE	reported	1.13449e-19	0.0024058	15	350470	51101606	|| id:ukb-d-30000_irnt	TRUE	reported	igd	2	TRUE	NA
ukb-d-30000_irnt	275	rs2868708	C	T	C	T	0.015563	-0.0045	0.257155	0.2441	FALSE	FALSE	FALSE	EKR5O6	0.0138	0.7472	ALS	TRUE	reported	1.06495e-08	0.00272071	4	350470	83903895	|| id:ukb-d-30000_irnt	TRUE	reported	igd	2	TRUE	NA
ukb-d-30000_irnt	276	rs28719626	T	C	T	C	0.0172947	0.0212	0.344085	0.3291	FALSE	FALSE	FALSE	EKR5O6	0.0117	0.07061	ALS	TRUE	reported	4.83615e-12	0.00250266	9	350470	114659201	|| id:ukb-d-30000_irnt	TRUE	reported	igd	2	TRUE	NA
ukb-d-30000_irnt	277	rs2884704	C	T	C	T	-0.0184795	0.0021	0.208556	0.2097	FALSE	FALSE	FALSE	EKR5O6	0.0137	0.8772	ALS	TRUE	reported	2.98119e-10	0.00293329	1	350470	114114717	|| id:ukb-d-30000_irnt	TRUE	reported	igd	2	TRUE	NA
ukb-d-30000_irnt	278	rs2891403	G	A	G	A	-0.0291564	0.015	0.71618	0.7036	FALSE	FALSE	FALSE	EKR5O6	0.0124	0.2267	ALS	TRUE	reported	6.20583e-28	0.00266095	12	350470	113137572	|| id:ukb-d-30000_irnt	TRUE	reported	igd	2	TRUE	NA
ukb-d-30000_irnt	279	rs291040	C	T	C	T	0.0170298	0.007	0.329894	0.3297	FALSE	FALSE	FALSE	EKR5O6	0.0119	0.556	ALS	TRUE	reported	2.10378e-11	0.0025422	16	350470	57061189	|| id:ukb-d-30000_irnt	TRUE	reported	igd	2	TRUE	NA
ukb-d-30000_irnt	280	rs2910580	A	T	A	T	-0.0158469	-0.0062	0.656359	0.6644	FALSE	TRUE	FALSE	EKR5O6	0.0117	0.5966	ALS	TRUE	reported	4.25471e-10	0.00253771	5	350470	57527886	|| id:ukb-d-30000_irnt	TRUE	reported	igd	2	TRUE	NA
ukb-d-30000_irnt	281	rs2937143	A	G	A	G	0.0133564	-0.0179	0.447744	0.4374	FALSE	FALSE	FALSE	EKR5O6	0.0115	0.1201	ALS	TRUE	reported	2.61024e-08	0.00239969	16	350470	85189891	|| id:ukb-d-30000_irnt	TRUE	reported	igd	2	TRUE	NA
ukb-d-30000_irnt	282	rs2954021	G	A	G	A	0.0141577	-0.0004	0.505667	0.4999	FALSE	FALSE	FALSE	EKR5O6	0.0111	0.9743	ALS	TRUE	reported	2.78548e-09	0.00238188	8	350470	126482077	|| id:ukb-d-30000_irnt	TRUE	reported	igd	2	TRUE	NA
ukb-d-30000_irnt	283	rs2955373	A	C	A	C	-0.0172457	0.0233	0.66816	0.6431	FALSE	FALSE	FALSE	EKR5O6	0.0119	0.04936	ALS	TRUE	reported	1.46757e-11	0.00255443	17	350470	17973617	|| id:ukb-d-30000_irnt	TRUE	reported	igd	2	TRUE	NA
ukb-d-30000_irnt	284	rs2959850	T	C	T	C	-0.0131526	0.0019	0.45928	0.4538	FALSE	FALSE	FALSE	EKR5O6	0.0112	0.8678	ALS	TRUE	reported	4.05537e-08	0.00239637	15	350470	76497217	|| id:ukb-d-30000_irnt	TRUE	reported	igd	2	TRUE	NA
ukb-d-30000_irnt	285	rs2980755	G	A	G	A	-0.0145569	0.0133	0.459228	0.4591	FALSE	FALSE	FALSE	EKR5O6	0.013	0.3065	ALS	TRUE	reported	1.42873e-09	0.00240516	8	350470	8363683	|| id:ukb-d-30000_irnt	TRUE	reported	igd	2	TRUE	NA
ukb-d-30000_irnt	286	rs3025360	A	G	A	G	0.0211299	-0.0167	0.115593	0.1099	FALSE	FALSE	FALSE	EKR5O6	0.0194	0.3872	ALS	TRUE	reported	1.34583e-08	0.00371988	9	350470	136481205	|| id:ukb-d-30000_irnt	TRUE	reported	igd	2	TRUE	NA
ukb-d-30000_irnt	287	rs3095328	A	G	A	G	-0.0805136	0.0148	0.150389	0.1115	FALSE	FALSE	FALSE	EKR5O6	0.0189	0.4342	ALS	TRUE	reported	2.36048e-129	0.00332596	6	350470	30723781	|| id:ukb-d-30000_irnt	TRUE	reported	igd	2	TRUE	NA
ukb-d-30000_irnt	288	rs3117142	T	C	T	C	-0.0730721	0.0344	0.12078	0.089	FALSE	FALSE	FALSE	EKR5O6	0.0209	0.09907	ALS	TRUE	reported	4.18215e-89	0.00365005	6	350470	29030195	|| id:ukb-d-30000_irnt	TRUE	reported	igd	2	TRUE	NA
ukb-d-30000_irnt	289	rs3129682	T	C	T	C	-0.0744361	0.0268	0.122785	0.0907	FALSE	FALSE	FALSE	EKR5O6	0.0208	0.1969	ALS	TRUE	reported	1.03229e-93	0.00362362	6	350470	29283672	|| id:ukb-d-30000_irnt	TRUE	reported	igd	2	TRUE	NA
ukb-d-30000_irnt	290	rs3130100	C	T	C	T	0.0227752	0.008	0.523266	0.5339	FALSE	FALSE	FALSE	EKR5O6	0.011	0.4657	ALS	TRUE	reported	1.11378e-21	0.00238075	6	350470	33283766	|| id:ukb-d-30000_irnt	TRUE	reported	igd	2	TRUE	NA
ukb-d-30000_irnt	291	rs3131341	T	C	T	C	-0.0726905	0.0344	0.120117	0.0884	FALSE	FALSE	FALSE	EKR5O6	0.0209	0.1005	ALS	TRUE	reported	8.29851e-88	0.00365833	6	350470	28778723	|| id:ukb-d-30000_irnt	TRUE	reported	igd	2	TRUE	NA
ukb-d-30000_irnt	292	rs3131603	C	T	C	T	-0.0207905	-0.0056	0.324348	0.3287	FALSE	FALSE	FALSE	EKR5O6	0.0118	0.6314	ALS	TRUE	reported	3.31284e-16	0.00254731	15	350470	50814234	|| id:ukb-d-30000_irnt	TRUE	reported	igd	2	TRUE	NA
ukb-d-30000_irnt	293	rs3132619	G	A	G	A	-0.0864321	0.0131	0.133135	0.1003	FALSE	FALSE	FALSE	EKR5O6	0.0201	0.5136	ALS	TRUE	reported	2.79254e-132	0.00353007	6	350470	30374211	|| id:ukb-d-30000_irnt	TRUE	reported	igd	2	TRUE	NA
ukb-d-30000_irnt	294	rs3184504	C	T	C	T	-0.0635332	0.0253	0.518197	0.5141	FALSE	FALSE	FALSE	EKR5O6	0.0157	0.1078	ALS	TRUE	reported	3.66438e-157	0.00237747	12	350470	111884608	|| id:ukb-d-30000_irnt	TRUE	reported	igd	2	TRUE	NA
ukb-d-30000_irnt	295	rs32057	T	C	T	C	-0.0195273	0.0143	0.824769	0.8323	FALSE	FALSE	FALSE	EKR5O6	0.0148	0.3362	ALS	TRUE	reported	4.55575e-10	0.00313246	5	350470	156070965	|| id:ukb-d-30000_irnt	TRUE	reported	igd	2	TRUE	NA
ukb-d-30000_irnt	296	rs3209441	A	G	A	G	0.0233394	-0.0025	0.188958	0.1774	FALSE	FALSE	FALSE	EKR5O6	0.0144	0.8617	ALS	TRUE	reported	1.60472e-14	0.00303929	9	350470	286491	|| id:ukb-d-30000_irnt	TRUE	reported	igd	2	TRUE	NA
ukb-d-30000_irnt	297	rs333947	A	G	A	G	0.0248264	0.0066	0.149603	0.1478	FALSE	FALSE	FALSE	EKR5O6	0.0164	0.6893	ALS	TRUE	reported	9.72971e-14	0.00333472	1	350470	110470764	|| id:ukb-d-30000_irnt	TRUE	reported	igd	2	TRUE	NA
ukb-d-30000_irnt	298	rs34107459	C	T	C	T	-0.0556588	0.0439	0.106401	0.0773	FALSE	FALSE	FALSE	EKR5O6	0.0221	0.04697	ALS	TRUE	reported	3.23817e-47	0.00385595	6	350470	26328353	|| id:ukb-d-30000_irnt	TRUE	reported	igd	2	TRUE	NA
ukb-d-30000_irnt	299	rs34127110	A	G	A	G	0.0148854	0.0005	0.47639	0.4833	FALSE	FALSE	FALSE	EKR5O6	0.0115	0.9626	ALS	TRUE	reported	4.05005e-10	0.00238081	15	350470	77313571	|| id:ukb-d-30000_irnt	TRUE	reported	igd	2	TRUE	NA
ukb-d-30000_irnt	300	rs34198449	A	G	A	G	-0.0295864	-0.0019	0.270797	0.2628	FALSE	FALSE	FALSE	EKR5O6	0.0126	0.8797	ALS	TRUE	reported	2.4322e-28	0.00267953	3	350470	128381270	|| id:ukb-d-30000_irnt	TRUE	reported	igd	2	TRUE	NA
ukb-d-30000_irnt	301	rs342294	C	T	C	T	-0.0166983	-0.0215	0.456404	0.4464	FALSE	FALSE	FALSE	EKR5O6	0.0115	0.0608	ALS	TRUE	reported	2.72396e-12	0.00238837	7	350470	106372622	|| id:ukb-d-30000_irnt	TRUE	reported	igd	2	TRUE	NA
ukb-d-30000_irnt	302	rs34378923	G	A	G	A	-0.0628082	0.0574	0.0118855	0.0137	FALSE	FALSE	FALSE	EKR5O6	0.0473	0.2252	ALS	TRUE	reported	9.8976e-09	0.0109563	6	350470	31782855	|| id:ukb-d-30000_irnt	TRUE	reported	igd	2	TRUE	NA
ukb-d-30000_irnt	303	rs34428798	T	C	T	C	-0.0244058	-0.0001	0.700491	0.7108	FALSE	FALSE	FALSE	EKR5O6	0.0123	0.9949	ALS	TRUE	reported	6.80143e-21	0.00260263	12	350470	88828730	|| id:ukb-d-30000_irnt	TRUE	reported	igd	2	TRUE	NA
ukb-d-30000_irnt	304	rs34505104	G	A	G	A	-0.0165778	-0.0054	0.306174	0.2982	FALSE	FALSE	FALSE	EKR5O6	0.0127	0.6713	ALS	TRUE	reported	1.35606e-10	0.00258184	22	350470	24624609	|| id:ukb-d-30000_irnt	TRUE	reported	igd	2	TRUE	NA
ukb-d-30000_irnt	305	rs345185	C	G	C	G	-0.0166241	-0.0225	0.196004	0.2092	FALSE	TRUE	FALSE	EKR5O6	0.014	0.1078	ALS	TRUE	reported	4.23497e-08	0.0030331	17	350470	58238001	|| id:ukb-d-30000_irnt	TRUE	reported	igd	2	TRUE	NA
ukb-d-30000_irnt	306	rs34634548	A	C	A	C	-0.028865	-0.0014	0.358966	0.3557	FALSE	FALSE	FALSE	EKR5O6	0.0123	0.9073	ALS	TRUE	reported	3.40879e-31	0.00248464	8	350470	142329460	|| id:ukb-d-30000_irnt	TRUE	reported	igd	2	TRUE	NA
ukb-d-30000_irnt	307	rs34776209	T	C	T	C	0.0203883	-0.0225	0.248296	0.2368	FALSE	FALSE	FALSE	EKR5O6	0.013	0.0849	ALS	TRUE	reported	1.47537e-13	0.00275904	7	350470	23513093	|| id:ukb-d-30000_irnt	TRUE	reported	igd	2	TRUE	NA
ukb-d-30000_irnt	308	rs34795914	T	G	T	G	-0.044594	-0.0104	0.0274103	0.0293	FALSE	FALSE	FALSE	EKR5O6	0.0406	0.7975	ALS	TRUE	reported	2.59771e-09	0.00748807	19	350470	10936814	|| id:ukb-d-30000_irnt	TRUE	reported	igd	2	TRUE	NA
ukb-d-30000_irnt	309	rs35018855	T	C	T	C	-0.0202752	-0.0684	0.132716	0.1308	FALSE	FALSE	FALSE	EKR5O6	0.0217	0.001619	ALS	TRUE	reported	2.21045e-08	0.00362393	19	350470	14149862	|| id:ukb-d-30000_irnt	TRUE	reported	igd	2	TRUE	NA
ukb-d-30000_irnt	310	rs35022307	T	C	T	C	-0.0188157	-0.0159	0.172212	0.1847	FALSE	FALSE	FALSE	EKR5O6	0.0142	0.2631	ALS	TRUE	reported	2.3693e-09	0.00315151	1	350470	43409420	|| id:ukb-d-30000_irnt	TRUE	reported	igd	2	TRUE	NA
ukb-d-30000_irnt	311	rs35029304	C	T	C	T	0.0506522	0.0013	0.0535244	0.0354	FALSE	FALSE	FALSE	EKR5O6	0.0318	0.9683	ALS	TRUE	reported	2.03657e-21	0.00532971	6	350470	32909533	|| id:ukb-d-30000_irnt	TRUE	reported	igd	2	TRUE	NA
ukb-d-30000_irnt	312	rs35184771	T	G	T	G	0.0252634	-0.0244	0.351788	0.3492	FALSE	FALSE	FALSE	EKR5O6	0.0116	0.03573	ALS	TRUE	reported	3.21884e-24	0.00248813	11	350470	47475189	|| id:ukb-d-30000_irnt	TRUE	reported	igd	2	TRUE	NA
ukb-d-30000_irnt	313	rs35188965	T	C	T	C	-0.0143225	0.0063	0.581642	0.5803	FALSE	FALSE	FALSE	EKR5O6	0.0122	0.6042	ALS	TRUE	reported	2.89035e-09	0.00241206	5	350470	1104938	|| id:ukb-d-30000_irnt	TRUE	reported	igd	2	TRUE	NA
ukb-d-30000_irnt	314	rs35297113	C	T	C	T	0.0152463	-0.0002	0.245285	0.2448	FALSE	FALSE	FALSE	EKR5O6	0.0129	0.986	ALS	TRUE	reported	4.31171e-08	0.00278333	1	350470	66476062	|| id:ukb-d-30000_irnt	TRUE	reported	igd	2	TRUE	NA
ukb-d-30000_irnt	315	rs35368205	T	C	T	C	-0.0210113	-0.014	0.199785	0.1886	FALSE	FALSE	FALSE	EKR5O6	0.0143	0.3275	ALS	TRUE	reported	1.47537e-12	0.00296893	7	350470	73017657	|| id:ukb-d-30000_irnt	TRUE	reported	igd	2	TRUE	NA
ukb-d-30000_irnt	316	rs35403253	T	C	T	C	-0.0172759	0.003	0.389034	0.3711	FALSE	FALSE	FALSE	EKR5O6	0.0124	0.8062	ALS	TRUE	reported	1.62032e-12	0.00244561	5	350470	131080960	|| id:ukb-d-30000_irnt	TRUE	reported	igd	2	TRUE	NA
ukb-d-30000_irnt	317	rs35513223	G	A	G	A	0.0168905	-0.0071	0.249868	0.2456	FALSE	FALSE	FALSE	EKR5O6	0.0131	0.5843	ALS	TRUE	reported	9.33663e-10	0.00275965	17	350470	36615967	|| id:ukb-d-30000_irnt	TRUE	reported	igd	2	TRUE	NA
ukb-d-30000_irnt	318	rs35695082	C	T	C	T	-0.0209129	-0.0214	0.161512	0.1588	FALSE	FALSE	FALSE	EKR5O6	0.0158	0.1765	ALS	TRUE	reported	1.07068e-10	0.00323888	16	350470	30792389	|| id:ukb-d-30000_irnt	TRUE	reported	igd	2	TRUE	NA
ukb-d-30000_irnt	319	rs35844144	T	C	T	C	-0.0160201	-0.0116	0.743567	0.734	FALSE	FALSE	FALSE	EKR5O6	0.0124	0.3493	ALS	TRUE	reported	4.07352e-09	0.00272389	7	350470	56050525	|| id:ukb-d-30000_irnt	TRUE	reported	igd	2	TRUE	NA
ukb-d-30000_irnt	320	rs35848276	T	C	T	C	-0.0675922	0.0509	0.114996	0.0843	FALSE	FALSE	FALSE	EKR5O6	0.0214	0.01758	ALS	TRUE	reported	2.87541e-73	0.00373233	6	350470	27521096	|| id:ukb-d-30000_irnt	TRUE	reported	igd	2	TRUE	NA
ukb-d-30000_irnt	321	rs35963161	A	G	A	G	-0.0140904	0.021	0.476035	0.4716	FALSE	FALSE	FALSE	EKR5O6	0.0118	0.07557	ALS	TRUE	reported	7.89096e-09	0.00244162	20	350470	49210635	|| id:ukb-d-30000_irnt	TRUE	reported	igd	2	TRUE	NA
ukb-d-30000_irnt	322	rs35989257	T	C	T	C	0.0446113	0.0266	0.278811	0.2535	FALSE	FALSE	FALSE	EKR5O6	0.0128	0.03744	ALS	TRUE	reported	3.74542e-63	0.00265892	6	350470	31242509	|| id:ukb-d-30000_irnt	TRUE	reported	igd	2	TRUE	NA
ukb-d-30000_irnt	323	rs36049560	G	A	G	A	0.0148618	0.004	0.318828	0.3106	FALSE	FALSE	FALSE	EKR5O6	0.0133	0.7648	ALS	TRUE	reported	7.73642e-09	0.0025738	16	350470	88535620	|| id:ukb-d-30000_irnt	TRUE	reported	igd	2	TRUE	NA
ukb-d-30000_irnt	324	rs3732378	A	G	A	G	0.0179818	-0.0193	0.173574	0.1668	FALSE	FALSE	FALSE	EKR5O6	0.0148	0.1938	ALS	TRUE	reported	1.00976e-08	0.0031386	3	350470	39307162	|| id:ukb-d-30000_irnt	TRUE	reported	igd	2	TRUE	NA
ukb-d-30000_irnt	325	rs3735485	G	A	G	A	0.0386465	-0.0208	0.845925	0.8374	FALSE	FALSE	FALSE	EKR5O6	0.0151	0.1696	ALS	TRUE	reported	1.03681e-31	0.00329786	7	350470	45009341	|| id:ukb-d-30000_irnt	TRUE	reported	igd	2	TRUE	NA
ukb-d-30000_irnt	326	rs3747869	C	A	C	A	0.0300353	0.0083	0.899974	0.8974	FALSE	FALSE	FALSE	EKR5O6	0.0187	0.6588	ALS	TRUE	reported	3.43954e-14	0.00396196	10	350470	73520632	|| id:ukb-d-30000_irnt	TRUE	reported	igd	2	TRUE	NA
ukb-d-30000_irnt	327	rs3760298	G	A	G	A	-0.0182016	-0.0051	0.528006	0.537	FALSE	FALSE	FALSE	EKR5O6	0.0112	0.6512	ALS	TRUE	reported	2.311e-14	0.0023848	17	350470	15905190	|| id:ukb-d-30000_irnt	TRUE	reported	igd	2	TRUE	NA
ukb-d-30000_irnt	328	rs3762297	T	C	T	C	0.0258184	0.0052	0.182573	0.1804	FALSE	FALSE	FALSE	EKR5O6	0.0147	0.7234	ALS	TRUE	reported	5.20595e-17	0.00308008	1	350470	31231680	|| id:ukb-d-30000_irnt	TRUE	reported	igd	2	TRUE	NA
ukb-d-30000_irnt	329	rs3774751	T	G	T	G	-0.0137287	0.0027	0.46065	0.4755	FALSE	FALSE	FALSE	EKR5O6	0.0111	0.8077	ALS	TRUE	reported	9.018e-09	0.00238827	3	350470	50209053	|| id:ukb-d-30000_irnt	TRUE	reported	igd	2	TRUE	NA
ukb-d-30000_irnt	330	rs3795503	T	C	T	C	-0.015846	-0.02	0.315886	0.3105	FALSE	FALSE	FALSE	EKR5O6	0.0123	0.1045	ALS	TRUE	reported	6.0675e-10	0.00256041	1	350470	180905694	|| id:ukb-d-30000_irnt	TRUE	reported	igd	2	TRUE	NA
ukb-d-30000_irnt	331	rs3798345	C	T	C	T	0.0177713	-0.0187	0.796063	0.7858	FALSE	FALSE	FALSE	EKR5O6	0.0134	0.1648	ALS	TRUE	reported	1.83709e-09	0.0029561	6	350470	35562471	|| id:ukb-d-30000_irnt	TRUE	reported	igd	2	TRUE	NA
ukb-d-30000_irnt	332	rs3811444	T	C	T	C	0.0214421	0.0026	0.334141	0.3362	FALSE	FALSE	FALSE	EKR5O6	0.0122	0.8324	ALS	TRUE	reported	1.71554e-17	0.00251903	1	350470	248039451	|| id:ukb-d-30000_irnt	TRUE	reported	igd	2	TRUE	NA
ukb-d-30000_irnt	333	rs3844598	G	A	G	A	0.0136688	0.0092	0.52825	0.5148	FALSE	FALSE	FALSE	EKR5O6	0.011	0.4051	ALS	TRUE	reported	1.0177e-08	0.00238637	5	350470	140992235	|| id:ukb-d-30000_irnt	TRUE	reported	igd	2	TRUE	NA
ukb-d-30000_irnt	334	rs385893	C	T	C	T	0.0188395	0.0118	0.525857	0.5095	FALSE	FALSE	FALSE	EKR5O6	0.0111	0.2877	ALS	TRUE	reported	2.64241e-15	0.00238261	9	350470	4763176	|| id:ukb-d-30000_irnt	TRUE	reported	igd	2	TRUE	NA
ukb-d-30000_irnt	335	rs3917932	G	C	G	C	-0.038286	0.0219	0.576325	0.5817	FALSE	TRUE	TRUE	EKR5O6	0.0114	0.05428	ALS	TRUE	reported	9.73419e-57	0.00241157	1	350470	36943916	|| id:ukb-d-30000_irnt	TRUE	reported	igd	2	FALSE	NA
ukb-d-30000_irnt	336	rs4074672	T	C	T	C	0.0160414	0.0064	0.368797	0.3746	FALSE	FALSE	FALSE	EKR5O6	0.0113	0.5677	ALS	TRUE	reported	9.18121e-11	0.00247551	3	350470	183730295	|| id:ukb-d-30000_irnt	TRUE	reported	igd	2	TRUE	NA
ukb-d-30000_irnt	337	rs4074882	C	T	C	T	0.0246168	0.0144	0.74	0.746	FALSE	FALSE	FALSE	EKR5O6	0.0127	0.2543	ALS	TRUE	reported	1.5021e-19	0.00272155	2	350470	237780727	|| id:ukb-d-30000_irnt	TRUE	reported	igd	2	TRUE	NA
ukb-d-30000_irnt	338	rs41292776	G	A	G	A	-0.0207928	-0.0058	0.175786	0.1639	FALSE	FALSE	FALSE	EKR5O6	0.015	0.7009	ALS	TRUE	reported	3.01231e-11	0.00312854	13	350470	52343004	|| id:ukb-d-30000_irnt	TRUE	reported	igd	2	TRUE	NA
ukb-d-30000_irnt	339	rs41313381	A	C	A	C	0.0401026	0.008	0.0311753	0.0278	FALSE	FALSE	FALSE	EKR5O6	0.0384	0.8355	ALS	TRUE	reported	2.24714e-09	0.00670723	1	350470	79411968	|| id:ukb-d-30000_irnt	TRUE	reported	igd	2	TRUE	NA
ukb-d-30000_irnt	340	rs416030	T	C	T	C	-0.0326966	-0.0034	0.053785	0.0462	FALSE	FALSE	FALSE	EKR5O6	0.0271	0.9011	ALS	TRUE	reported	6.18031e-10	0.00528563	6	350470	25071081	|| id:ukb-d-30000_irnt	TRUE	reported	igd	2	TRUE	NA
ukb-d-30000_irnt	341	rs420628	C	T	C	T	-0.0176577	0.0152	0.667388	0.6522	FALSE	FALSE	FALSE	EKR5O6	0.0115	0.1885	ALS	TRUE	reported	2.75613e-12	0.00252618	6	350470	33556028	|| id:ukb-d-30000_irnt	TRUE	reported	igd	2	TRUE	NA
ukb-d-30000_irnt	342	rs4261897	C	T	C	T	0.0155835	0.003	0.297412	0.2788	FALSE	FALSE	FALSE	EKR5O6	0.0127	0.8139	ALS	TRUE	reported	2.25829e-09	0.00260671	3	350470	18764304	|| id:ukb-d-30000_irnt	TRUE	reported	igd	2	TRUE	NA
ukb-d-30000_irnt	343	rs431393	G	A	G	A	-0.0156762	0.0124	0.414803	0.4152	FALSE	FALSE	FALSE	EKR5O6	0.0112	0.2668	ALS	TRUE	reported	9.2406e-11	0.00241951	19	350470	11912706	|| id:ukb-d-30000_irnt	TRUE	reported	igd	2	TRUE	NA
ukb-d-30000_irnt	344	rs4386942	G	A	G	A	0.0180815	0.0085	0.26905	0.2658	FALSE	FALSE	FALSE	EKR5O6	0.0132	0.521	ALS	TRUE	reported	3.11889e-11	0.00272269	8	350470	10876308	|| id:ukb-d-30000_irnt	TRUE	reported	igd	2	TRUE	NA
ukb-d-30000_irnt	345	rs4420029	A	G	A	G	-0.0208928	0.0154	0.731181	0.7301	FALSE	FALSE	FALSE	EKR5O6	0.0126	0.2208	ALS	TRUE	reported	6.84699e-15	0.00268282	1	350470	46425500	|| id:ukb-d-30000_irnt	TRUE	reported	igd	2	TRUE	NA
ukb-d-30000_irnt	346	rs4432538	A	G	A	G	-0.0217979	0.0147	0.507187	0.5172	FALSE	FALSE	FALSE	EKR5O6	0.0113	0.193	ALS	TRUE	reported	5.63508e-20	0.00238185	20	350470	8607393	|| id:ukb-d-30000_irnt	TRUE	reported	igd	2	TRUE	NA
ukb-d-30000_irnt	347	rs445	T	C	T	C	-0.0863188	0.0021	0.0938354	0.1102	FALSE	FALSE	FALSE	EKR5O6	0.018	0.9081	ALS	TRUE	reported	1.91867e-99	0.00407665	7	350470	92408370	|| id:ukb-d-30000_irnt	TRUE	reported	igd	2	TRUE	NA
ukb-d-30000_irnt	348	rs45563932	T	C	T	C	-0.0219875	-0.0012	0.222197	0.2144	FALSE	FALSE	FALSE	EKR5O6	0.0136	0.9315	ALS	TRUE	reported	1.51705e-14	0.00286057	10	350470	50374930	|| id:ukb-d-30000_irnt	TRUE	reported	igd	2	TRUE	NA
ukb-d-30000_irnt	349	rs4577961	A	G	A	G	-0.0160918	0.0134	0.308122	0.3152	FALSE	FALSE	FALSE	EKR5O6	0.0128	0.2961	ALS	TRUE	reported	4.83448e-10	0.00258521	8	350470	10183191	|| id:ukb-d-30000_irnt	TRUE	reported	igd	2	TRUE	NA
ukb-d-30000_irnt	350	rs4596195	A	G	A	G	-0.0156106	0.0062	0.529614	0.5288	FALSE	FALSE	FALSE	EKR5O6	0.0111	0.5764	ALS	TRUE	reported	5.64157e-11	0.00238215	4	350470	80944816	|| id:ukb-d-30000_irnt	TRUE	reported	igd	2	TRUE	NA
ukb-d-30000_irnt	351	rs4607998	T	C	T	C	0.0202308	0.0057	0.12932	0.1258	FALSE	FALSE	FALSE	EKR5O6	0.0167	0.7346	ALS	TRUE	reported	1.22332e-08	0.0035514	10	350470	96752923	|| id:ukb-d-30000_irnt	TRUE	reported	igd	2	TRUE	NA
ukb-d-30000_irnt	352	rs4647930	A	C	A	C	0.0149011	-0.0035	0.27974	0.2739	FALSE	FALSE	FALSE	EKR5O6	0.0138	0.7989	ALS	TRUE	reported	1.78809e-08	0.00264604	4	350470	1018705	|| id:ukb-d-30000_irnt	TRUE	reported	igd	2	TRUE	NA
ukb-d-30000_irnt	353	rs4703890	A	G	A	G	-0.034331	-0.0034	0.882421	0.871	FALSE	FALSE	FALSE	EKR5O6	0.0163	0.833	ALS	TRUE	reported	1.4983e-20	0.003694	5	350470	71748624	|| id:ukb-d-30000_irnt	TRUE	reported	igd	2	TRUE	NA
ukb-d-30000_irnt	354	rs4712614	G	T	G	T	-0.0190626	0.024	0.622134	0.6158	FALSE	FALSE	FALSE	EKR5O6	0.012	0.04459	ALS	TRUE	reported	8.08351e-15	0.00245443	6	350470	21382765	|| id:ukb-d-30000_irnt	TRUE	reported	igd	2	TRUE	NA
ukb-d-30000_irnt	355	rs4728335	C	G	C	G	-0.0171981	-0.0042	0.351036	0.3448	FALSE	TRUE	FALSE	EKR5O6	0.0116	0.7147	ALS	TRUE	reported	5.03617e-12	0.00249075	7	350470	134382330	|| id:ukb-d-30000_irnt	TRUE	reported	igd	2	TRUE	NA
ukb-d-30000_irnt	356	rs4760	G	A	G	A	-0.0586701	0.0036	0.156474	0.1463	FALSE	FALSE	FALSE	EKR5O6	0.0178	0.8415	ALS	TRUE	reported	6.60846e-72	0.00327102	19	350470	44153100	|| id:ukb-d-30000_irnt	TRUE	reported	igd	2	TRUE	NA
ukb-d-30000_irnt	357	rs476386	T	C	T	C	0.0138578	-0.0081	0.464919	0.4585	FALSE	FALSE	FALSE	EKR5O6	0.0111	0.4674	ALS	TRUE	reported	6.72713e-09	0.00239021	1	350470	108737586	|| id:ukb-d-30000_irnt	TRUE	reported	igd	2	TRUE	NA
ukb-d-30000_irnt	358	rs4788046	A	G	A	G	-0.0152806	0.0222	0.290941	0.306	FALSE	FALSE	FALSE	EKR5O6	0.0124	0.07269	ALS	TRUE	reported	5.50592e-09	0.00262046	16	350470	28160181	|| id:ukb-d-30000_irnt	TRUE	reported	igd	2	TRUE	NA
ukb-d-30000_irnt	359	rs4790709	C	T	C	T	0.0155207	-0.0051	0.474079	0.4724	FALSE	FALSE	FALSE	EKR5O6	0.0114	0.6537	ALS	TRUE	reported	1.2496e-10	0.00241253	17	350470	4724829	|| id:ukb-d-30000_irnt	TRUE	reported	igd	2	TRUE	NA
ukb-d-30000_irnt	360	rs4800151	A	G	A	G	0.0151141	0.0012	0.466546	0.4592	FALSE	FALSE	FALSE	EKR5O6	0.012	0.9208	ALS	TRUE	reported	2.42454e-10	0.00238698	18	350470	20771130	|| id:ukb-d-30000_irnt	TRUE	reported	igd	2	TRUE	NA
ukb-d-30000_irnt	361	rs4809330	G	A	G	A	0.0167475	-0.0006	0.666385	0.6892	FALSE	FALSE	FALSE	EKR5O6	0.0129	0.9647	ALS	TRUE	reported	3.00123e-11	0.00251967	20	350470	62349586	|| id:ukb-d-30000_irnt	TRUE	reported	igd	2	TRUE	NA
ukb-d-30000_irnt	362	rs4812448	C	T	C	T	0.0237375	0.0008	0.619584	0.5972	FALSE	FALSE	FALSE	EKR5O6	0.0115	0.9432	ALS	TRUE	reported	7.25103e-22	0.00246991	20	350470	39272737	|| id:ukb-d-30000_irnt	TRUE	reported	igd	2	TRUE	NA
ukb-d-30000_irnt	363	rs4833085	A	G	A	G	0.0226112	-0.0011	0.801635	0.781	FALSE	FALSE	FALSE	EKR5O6	0.0134	0.937	ALS	TRUE	reported	4.99919e-14	0.00300192	4	350470	38688919	|| id:ukb-d-30000_irnt	TRUE	reported	igd	2	TRUE	NA
ukb-d-30000_irnt	364	rs4844392	G	C	G	C	-0.0292952	-0.0093	0.225472	0.2181	FALSE	TRUE	FALSE	EKR5O6	0.0135	0.4871	ALS	TRUE	reported	8.52707e-25	0.00284906	1	350470	207991209	|| id:ukb-d-30000_irnt	TRUE	reported	igd	2	TRUE	NA
ukb-d-30000_irnt	365	rs4889341	C	T	C	T	0.0159933	0.0012	0.596112	0.5846	FALSE	FALSE	FALSE	EKR5O6	0.0115	0.9185	ALS	TRUE	reported	4.29438e-11	0.00242552	16	350470	81604251	|| id:ukb-d-30000_irnt	TRUE	reported	igd	2	TRUE	NA
ukb-d-30000_irnt	366	rs4896109	C	A	C	A	-0.0203325	-0.0091	0.333008	0.328	FALSE	FALSE	FALSE	EKR5O6	0.0117	0.4359	ALS	TRUE	reported	1.22462e-15	0.00254083	6	350470	135157534	|| id:ukb-d-30000_irnt	TRUE	reported	igd	2	TRUE	NA
ukb-d-30000_irnt	367	rs4899652	G	A	G	A	0.0159428	-0.0017	0.455186	0.4648	FALSE	FALSE	FALSE	EKR5O6	0.011	0.8745	ALS	TRUE	reported	2.64302e-11	0.00239188	14	350470	77848972	|| id:ukb-d-30000_irnt	TRUE	reported	igd	2	TRUE	NA
ukb-d-30000_irnt	368	rs4910421	G	C	G	C	-0.0152295	0.0184	0.330203	0.3462	FALSE	TRUE	FALSE	EKR5O6	0.0122	0.1339	ALS	TRUE	reported	7.85869e-09	0.00263869	11	350470	11823038	|| id:ukb-d-30000_irnt	TRUE	reported	igd	2	TRUE	NA
ukb-d-30000_irnt	369	rs4918412	G	A	G	A	-0.0167149	0.0103	0.444861	0.4394	FALSE	FALSE	FALSE	EKR5O6	0.0111	0.3537	ALS	TRUE	reported	2.79834e-12	0.00239202	10	350470	96345964	|| id:ukb-d-30000_irnt	TRUE	reported	igd	2	TRUE	NA
ukb-d-30000_irnt	370	rs492874	G	A	G	A	0.0138004	-0.0045	0.492379	0.497	FALSE	FALSE	FALSE	EKR5O6	0.011	0.6841	ALS	TRUE	reported	6.36048e-09	0.00237646	1	350470	160790248	|| id:ukb-d-30000_irnt	TRUE	reported	igd	2	TRUE	NA
ukb-d-30000_irnt	371	rs4951378	G	A	G	A	-0.0270467	-0.0056	0.902007	0.8895	FALSE	FALSE	FALSE	EKR5O6	0.0178	0.7525	ALS	TRUE	reported	1.45579e-11	0.00400546	1	350470	203658782	|| id:ukb-d-30000_irnt	TRUE	reported	igd	2	TRUE	NA
ukb-d-30000_irnt	372	rs4952073	C	T	C	T	0.0157311	0.0125	0.702921	0.6952	FALSE	FALSE	FALSE	EKR5O6	0.0123	0.3094	ALS	TRUE	reported	2.33013e-09	0.00263366	2	350470	31457981	|| id:ukb-d-30000_irnt	TRUE	reported	igd	2	TRUE	NA
ukb-d-30000_irnt	373	rs4970966	T	G	T	G	-0.0207591	-0.0351	0.224056	0.2183	FALSE	FALSE	FALSE	EKR5O6	0.0138	0.01064	ALS	TRUE	reported	4.50609e-13	0.00286741	1	350470	150584103	|| id:ukb-d-30000_irnt	TRUE	reported	igd	2	TRUE	NA
ukb-d-30000_irnt	374	rs4978448	T	C	T	C	0.0152746	-0.001	0.370345	0.3446	FALSE	FALSE	FALSE	EKR5O6	0.0116	0.9313	ALS	TRUE	reported	6.08667e-10	0.00246829	9	350470	114343141	|| id:ukb-d-30000_irnt	TRUE	reported	igd	2	TRUE	NA
ukb-d-30000_irnt	375	rs4980659	G	C	G	C	0.0131944	-0.0054	0.507256	0.5037	FALSE	TRUE	TRUE	EKR5O6	0.0115	0.6365	ALS	TRUE	reported	3.23333e-08	0.00238664	11	350470	69299537	|| id:ukb-d-30000_irnt	TRUE	reported	igd	2	FALSE	NA
ukb-d-30000_irnt	376	rs509596	A	G	A	G	0.020188	-0.0048	0.553585	0.5537	FALSE	FALSE	FALSE	EKR5O6	0.0111	0.6683	ALS	TRUE	reported	3.4586e-17	0.00239468	6	350470	122799541	|| id:ukb-d-30000_irnt	TRUE	reported	igd	2	TRUE	NA
ukb-d-30000_irnt	377	rs527393	A	G	A	G	-0.0255868	-0.0001	0.469098	0.4632	FALSE	FALSE	FALSE	EKR5O6	0.0111	0.9958	ALS	TRUE	reported	6.16595e-27	0.00238078	2	350470	169709757	|| id:ukb-d-30000_irnt	TRUE	reported	igd	2	TRUE	NA
ukb-d-30000_irnt	378	rs531612	T	C	T	C	0.0150449	0.0013	0.508034	0.5228	FALSE	FALSE	FALSE	EKR5O6	0.011	0.907	ALS	TRUE	reported	2.57087e-10	0.00237944	11	350470	65705432	|| id:ukb-d-30000_irnt	TRUE	reported	igd	2	TRUE	NA
ukb-d-30000_irnt	379	rs532641	C	T	C	T	-0.0189171	0.0181	0.170589	0.165	FALSE	FALSE	FALSE	EKR5O6	0.0153	0.2384	ALS	TRUE	reported	2.89388e-09	0.00318596	13	350470	49482606	|| id:ukb-d-30000_irnt	TRUE	reported	igd	2	TRUE	NA
ukb-d-30000_irnt	380	rs56048141	T	C	T	C	0.0548102	-0.0378	0.0193681	0.0197	FALSE	FALSE	FALSE	EKR5O6	0.0469	0.4204	ALS	TRUE	reported	7.84983e-10	0.00891497	19	350470	11317744	|| id:ukb-d-30000_irnt	TRUE	reported	igd	2	TRUE	NA
ukb-d-30000_irnt	381	rs56072608	C	T	C	T	0.0187521	-0.0174	0.166928	0.1737	FALSE	FALSE	FALSE	EKR5O6	0.0145	0.2296	ALS	TRUE	reported	4.17177e-09	0.00319056	9	350470	2593890	|| id:ukb-d-30000_irnt	TRUE	reported	igd	2	TRUE	NA
ukb-d-30000_irnt	382	rs56098412	G	A	G	A	-0.0785356	-0.0395	0.105429	0.0834	FALSE	FALSE	FALSE	EKR5O6	0.0213	0.06332	ALS	TRUE	reported	5.3592e-91	0.00388105	6	350470	32879471	|| id:ukb-d-30000_irnt	TRUE	reported	igd	2	TRUE	NA
ukb-d-30000_irnt	383	rs56106243	T	C	T	C	-0.0192576	0.0168	0.35367	0.3411	FALSE	FALSE	FALSE	EKR5O6	0.0117	0.153	ALS	TRUE	reported	9.49292e-15	0.00248607	6	350470	90975990	|| id:ukb-d-30000_irnt	TRUE	reported	igd	2	TRUE	NA
ukb-d-30000_irnt	384	rs56150420	A	G	A	G	0.0309794	-0.0104	0.223628	0.2076	FALSE	FALSE	FALSE	EKR5O6	0.0138	0.4505	ALS	TRUE	reported	2.53221e-27	0.00286076	9	350470	113892783	|| id:ukb-d-30000_irnt	TRUE	reported	igd	2	TRUE	NA
ukb-d-30000_irnt	385	rs56195338	A	G	A	G	-0.0332079	0.0047	0.0576832	0.0593	FALSE	FALSE	FALSE	EKR5O6	0.0233	0.839	ALS	TRUE	reported	8.19219e-11	0.00511108	7	350470	8107922	|| id:ukb-d-30000_irnt	TRUE	reported	igd	2	TRUE	NA
ukb-d-30000_irnt	386	rs56289324	T	G	T	G	-0.0236472	0.0434	0.115831	0.1044	FALSE	FALSE	FALSE	EKR5O6	0.0186	0.0192	ALS	TRUE	reported	2.15154e-10	0.0037238	21	350470	38796757	|| id:ukb-d-30000_irnt	TRUE	reported	igd	2	TRUE	NA
ukb-d-30000_irnt	387	rs56320266	T	C	T	C	-0.0163372	0.0099	0.249939	0.2589	FALSE	FALSE	FALSE	EKR5O6	0.0136	0.4641	ALS	TRUE	reported	3.81268e-09	0.00277266	1	350470	93479471	|| id:ukb-d-30000_irnt	TRUE	reported	igd	2	TRUE	NA
ukb-d-30000_irnt	388	rs56326741	T	C	T	C	0.0373555	0.0041	0.0735659	0.0802	FALSE	FALSE	FALSE	EKR5O6	0.0203	0.8396	ALS	TRUE	reported	2.92685e-16	0.00456853	6	350470	32067967	|| id:ukb-d-30000_irnt	TRUE	reported	igd	2	TRUE	NA
ukb-d-30000_irnt	389	rs56336338	A	G	A	G	0.0208435	-0.0028	0.142162	0.1341	FALSE	FALSE	FALSE	EKR5O6	0.0169	0.8706	ALS	TRUE	reported	1.18582e-09	0.00342691	17	350470	27645258	|| id:ukb-d-30000_irnt	TRUE	reported	igd	2	TRUE	NA
ukb-d-30000_irnt	390	rs56340469	G	C	G	C	-0.038427	0.0137	0.0537126	0.0537	FALSE	TRUE	FALSE	EKR5O6	0.0251	0.5835	ALS	TRUE	reported	3.60662e-13	0.00528581	16	350470	3746769	|| id:ukb-d-30000_irnt	TRUE	reported	igd	2	TRUE	NA
ukb-d-30000_irnt	391	rs56388170	T	G	T	G	0.0546301	-0.0039	0.291513	0.2973	FALSE	FALSE	FALSE	EKR5O6	0.0126	0.7544	ALS	TRUE	reported	2.48428e-95	0.00263629	7	350470	28724374	|| id:ukb-d-30000_irnt	TRUE	reported	igd	2	TRUE	NA
ukb-d-30000_irnt	392	rs568036	G	A	G	A	-0.0484031	0.015	0.0404052	0.0514	FALSE	FALSE	FALSE	EKR5O6	0.0245	0.5415	ALS	TRUE	reported	1.86337e-15	0.00608806	1	350470	156110166	|| id:ukb-d-30000_irnt	TRUE	reported	igd	2	TRUE	NA
ukb-d-30000_irnt	393	rs571497	A	G	A	G	-0.0310844	0.0025	0.152504	0.1607	FALSE	FALSE	FALSE	EKR5O6	0.0152	0.8685	ALS	TRUE	reported	1.58526e-20	0.00334684	19	350470	7827830	|| id:ukb-d-30000_irnt	TRUE	reported	igd	2	TRUE	NA
ukb-d-30000_irnt	394	rs5747325	G	A	G	A	0.0165665	0.0096	0.465748	0.4584	FALSE	FALSE	FALSE	EKR5O6	0.0112	0.3914	ALS	TRUE	reported	3.65426e-12	0.0023836	22	350470	18164864	|| id:ukb-d-30000_irnt	TRUE	reported	igd	2	TRUE	NA
ukb-d-30000_irnt	395	rs5757731	G	C	G	C	0.0148575	0.0176	0.501324	0.5188	FALSE	TRUE	TRUE	EKR5O6	0.0128	0.171	ALS	TRUE	reported	4.82959e-10	0.00238685	22	350470	39967785	|| id:ukb-d-30000_irnt	TRUE	reported	igd	2	FALSE	NA
ukb-d-30000_irnt	396	rs58106596	A	G	A	G	-0.0175125	0.0096	0.221327	0.2303	FALSE	FALSE	FALSE	EKR5O6	0.0134	0.4745	ALS	TRUE	reported	1.29811e-09	0.00288614	2	350470	232579379	|| id:ukb-d-30000_irnt	TRUE	reported	igd	2	TRUE	NA
ukb-d-30000_irnt	397	rs58408429	C	T	C	T	-0.028102	0.0135	0.184882	0.1871	FALSE	FALSE	FALSE	EKR5O6	0.0143	0.3456	ALS	TRUE	reported	4.74024e-20	0.00306445	4	350470	57769824	|| id:ukb-d-30000_irnt	TRUE	reported	igd	2	TRUE	NA
ukb-d-30000_irnt	398	rs59085061	G	A	G	A	-0.0406614	0.0422	0.0396376	0.0424	FALSE	FALSE	FALSE	EKR5O6	0.0278	0.1287	ALS	TRUE	reported	3.07681e-11	0.00612086	10	350470	89681458	|| id:ukb-d-30000_irnt	TRUE	reported	igd	2	TRUE	NA
ukb-d-30000_irnt	399	rs59853505	G	A	G	A	-0.0488317	0.0035	0.0188473	0.0203	FALSE	FALSE	FALSE	EKR5O6	0.0409	0.9313	ALS	TRUE	reported	2.81423e-08	0.00879415	15	350470	64936486	|| id:ukb-d-30000_irnt	TRUE	reported	igd	2	TRUE	NA
ukb-d-30000_irnt	400	rs60060040	T	C	T	C	0.0360891	0.0156	0.0344789	0.037	FALSE	FALSE	FALSE	EKR5O6	0.029	0.5912	ALS	TRUE	reported	3.93079e-08	0.00656874	7	350470	6403085	|| id:ukb-d-30000_irnt	TRUE	reported	igd	2	TRUE	NA
ukb-d-30000_irnt	401	rs6045615	C	A	C	A	-0.0154649	-0.0052	0.325566	0.3413	FALSE	FALSE	FALSE	EKR5O6	0.0123	0.6702	ALS	TRUE	reported	1.63765e-09	0.00256451	20	350470	1931582	|| id:ukb-d-30000_irnt	TRUE	reported	igd	2	TRUE	NA
ukb-d-30000_irnt	402	rs61780038	A	C	A	C	-0.0181748	-0.0026	0.558377	0.5692	FALSE	FALSE	FALSE	EKR5O6	0.0126	0.8342	ALS	TRUE	reported	3.01995e-12	0.00260494	1	350470	67487376	|| id:ukb-d-30000_irnt	TRUE	reported	igd	2	TRUE	NA
ukb-d-30000_irnt	403	rs61804210	T	C	T	C	-0.0316254	0.0083	0.105062	0.1086	FALSE	FALSE	FALSE	EKR5O6	0.0189	0.6598	ALS	TRUE	reported	3.85301e-16	0.00388352	1	350470	161670827	|| id:ukb-d-30000_irnt	TRUE	reported	igd	2	TRUE	NA
ukb-d-30000_irnt	404	rs61863767	T	C	T	C	0.0387696	0.0012	0.596932	0.5943	FALSE	FALSE	FALSE	EKR5O6	0.0112	0.9138	ALS	TRUE	reported	1.72108e-57	0.00242547	10	350470	99084426	|| id:ukb-d-30000_irnt	TRUE	reported	igd	2	TRUE	NA
ukb-d-30000_irnt	405	rs61871633	T	C	T	C	-0.0239141	0.0149	0.086909	0.0852	FALSE	FALSE	FALSE	EKR5O6	0.0311	0.6328	ALS	TRUE	reported	1.49934e-08	0.00422379	11	350470	2366260	|| id:ukb-d-30000_irnt	TRUE	reported	igd	2	TRUE	NA
ukb-d-30000_irnt	406	rs62051025	T	C	T	C	0.0182034	-0.0119	0.213214	0.2051	FALSE	FALSE	FALSE	EKR5O6	0.0142	0.4022	ALS	TRUE	reported	5.75944e-10	0.00293743	16	350470	85980206	|| id:ukb-d-30000_irnt	TRUE	reported	igd	2	TRUE	NA
ukb-d-30000_irnt	407	rs62074125	C	A	C	A	-0.0151099	0.0091	0.254629	0.2626	FALSE	FALSE	FALSE	EKR5O6	0.014	0.5155	ALS	TRUE	reported	2.98518e-08	0.00272622	17	350470	44852612	|| id:ukb-d-30000_irnt	TRUE	reported	igd	2	TRUE	NA
ukb-d-30000_irnt	408	rs62130338	A	G	A	G	0.0169614	0.0009	0.773967	0.7567	FALSE	FALSE	FALSE	EKR5O6	0.0138	0.9501	ALS	TRUE	reported	4.07568e-09	0.00288399	19	350470	49162501	|| id:ukb-d-30000_irnt	TRUE	reported	igd	2	TRUE	NA
ukb-d-30000_irnt	409	rs62172472	A	G	A	G	-0.0184646	-0.028	0.199432	0.2141	FALSE	FALSE	FALSE	EKR5O6	0.014	0.04441	ALS	TRUE	reported	6.3199e-10	0.00298664	2	350470	188028317	|| id:ukb-d-30000_irnt	TRUE	reported	igd	2	TRUE	NA
ukb-d-30000_irnt	410	rs62175963	C	T	C	T	0.0203064	-0.003	0.426477	0.4136	FALSE	FALSE	FALSE	EKR5O6	0.0113	0.7874	ALS	TRUE	reported	3.10242e-17	0.00240509	2	350470	161339964	|| id:ukb-d-30000_irnt	TRUE	reported	igd	2	TRUE	NA
ukb-d-30000_irnt	411	rs62212595	A	G	A	G	0.0141249	-0.0117	0.372382	0.3627	FALSE	FALSE	FALSE	EKR5O6	0.0116	0.3163	ALS	TRUE	reported	1.10981e-08	0.00247235	20	350470	4170835	|| id:ukb-d-30000_irnt	TRUE	reported	igd	2	TRUE	NA
ukb-d-30000_irnt	412	rs62327602	T	G	T	G	-0.0153593	-0.035	0.264493	0.2561	FALSE	FALSE	FALSE	EKR5O6	0.0126	0.005514	ALS	TRUE	reported	1.25629e-08	0.00269838	4	350470	110826015	|| id:ukb-d-30000_irnt	TRUE	reported	igd	2	TRUE	NA
ukb-d-30000_irnt	413	rs62399286	A	G	A	G	0.0348962	-0.0011	0.0504366	0.0484	FALSE	FALSE	FALSE	EKR5O6	0.0256	0.9673	ALS	TRUE	reported	1.33829e-10	0.00543305	6	350470	20739958	|| id:ukb-d-30000_irnt	TRUE	reported	igd	2	TRUE	NA
ukb-d-30000_irnt	414	rs62465701	G	C	G	C	-0.0354337	0.0008	0.0454799	0.0422	FALSE	TRUE	FALSE	EKR5O6	0.0276	0.9779	ALS	TRUE	reported	5.40543e-10	0.00570864	7	350470	66305334	|| id:ukb-d-30000_irnt	TRUE	reported	igd	2	TRUE	NA
ukb-d-30000_irnt	415	rs62470879	A	G	A	G	-0.0336546	0.0057	0.0461864	0.0437	FALSE	FALSE	FALSE	EKR5O6	0.0274	0.8363	ALS	TRUE	reported	2.89968e-09	0.00566831	7	350470	65335525	|| id:ukb-d-30000_irnt	TRUE	reported	igd	2	TRUE	NA
ukb-d-30000_irnt	416	rs62510269	G	A	G	A	-0.0317405	0.015	0.148553	0.1396	FALSE	FALSE	FALSE	EKR5O6	0.0162	0.3533	ALS	TRUE	reported	3.35506e-21	0.00335819	8	350470	79012343	|| id:ukb-d-30000_irnt	TRUE	reported	igd	2	TRUE	NA
ukb-d-30000_irnt	417	rs62621992	T	C	T	C	0.0612011	0.0053	0.0186763	0.0238	FALSE	FALSE	FALSE	EKR5O6	0.0391	0.8913	ALS	TRUE	reported	3.36202e-12	0.00879081	6	350470	30459165	|| id:ukb-d-30000_irnt	TRUE	reported	igd	2	TRUE	NA
ukb-d-30000_irnt	418	rs6432335	G	T	G	T	0.0205949	-0.0034	0.45093	0.4581	FALSE	FALSE	FALSE	EKR5O6	0.011	0.7574	ALS	TRUE	reported	7.24269e-18	0.00239157	2	350470	12928971	|| id:ukb-d-30000_irnt	TRUE	reported	igd	2	TRUE	NA
ukb-d-30000_irnt	419	rs6436025	A	G	A	G	-0.0249218	-0.0026	0.0790447	0.0809	FALSE	FALSE	FALSE	EKR5O6	0.0212	0.9016	ALS	TRUE	reported	1.84693e-08	0.00442984	2	350470	218942848	|| id:ukb-d-30000_irnt	TRUE	reported	igd	2	TRUE	NA
ukb-d-30000_irnt	420	rs6486300	C	G	C	G	0.0168166	0.0193	0.195441	0.202	FALSE	TRUE	FALSE	EKR5O6	0.0136	0.1566	ALS	TRUE	reported	2.2043e-08	0.0030055	11	350470	16627545	|| id:ukb-d-30000_irnt	TRUE	reported	igd	2	TRUE	NA
ukb-d-30000_irnt	421	rs6511703	C	T	C	T	-0.0205957	-0.021	0.246853	0.2416	FALSE	FALSE	FALSE	EKR5O6	0.0132	0.1121	ALS	TRUE	reported	9.88553e-14	0.00276722	19	350470	10666450	|| id:ukb-d-30000_irnt	TRUE	reported	igd	2	TRUE	NA
ukb-d-30000_irnt	422	rs6542097	T	G	T	G	-0.0193937	-0.0214	0.867295	0.8698	FALSE	FALSE	FALSE	EKR5O6	0.0164	0.1913	ALS	TRUE	reported	2.99626e-08	0.00349955	2	350470	113570581	|| id:ukb-d-30000_irnt	TRUE	reported	igd	2	TRUE	NA
ukb-d-30000_irnt	423	rs6580229	G	A	G	A	0.0248802	-0.0029	0.615905	0.6277	FALSE	FALSE	FALSE	EKR5O6	0.0114	0.8018	ALS	TRUE	reported	2.81255e-24	0.00244722	5	350470	141510754	|| id:ukb-d-30000_irnt	TRUE	reported	igd	2	TRUE	NA
ukb-d-30000_irnt	424	rs6604	A	G	A	G	-0.0144732	-0.0381	0.309663	0.2956	FALSE	FALSE	FALSE	EKR5O6	0.0133	0.004204	ALS	TRUE	reported	2.2952e-08	0.00258994	9	350470	139934107	|| id:ukb-d-30000_irnt	TRUE	reported	igd	2	TRUE	NA
ukb-d-30000_irnt	425	rs6630	T	G	T	G	0.0258172	-0.0179	0.0879541	0.0901	FALSE	FALSE	FALSE	EKR5O6	0.023	0.4369	ALS	TRUE	reported	1.30419e-09	0.00425532	19	350470	4090422	|| id:ukb-d-30000_irnt	TRUE	reported	igd	2	TRUE	NA
ukb-d-30000_irnt	426	rs6679379	T	C	T	C	0.0145735	0.0023	0.287946	0.2877	FALSE	FALSE	FALSE	EKR5O6	0.0124	0.8524	ALS	TRUE	reported	2.91045e-08	0.00262733	1	350470	67199156	|| id:ukb-d-30000_irnt	TRUE	reported	igd	2	TRUE	NA
ukb-d-30000_irnt	427	rs6690335	G	A	G	A	0.0184806	-0.0181	0.226264	0.2255	FALSE	FALSE	FALSE	EKR5O6	0.0137	0.1862	ALS	TRUE	reported	1.07071e-10	0.00286218	1	350470	39291708	|| id:ukb-d-30000_irnt	TRUE	reported	igd	2	TRUE	NA
ukb-d-30000_irnt	428	rs67241230	G	T	G	T	-0.0265473	0.0018	0.402645	0.3907	FALSE	FALSE	FALSE	EKR5O6	0.0114	0.8723	ALS	TRUE	reported	7.02102e-28	0.00242531	8	350470	68842927	|| id:ukb-d-30000_irnt	TRUE	reported	igd	2	TRUE	NA
ukb-d-30000_irnt	429	rs6731993	T	A	T	A	0.0222461	-0.0026	0.409919	0.4095	FALSE	TRUE	FALSE	EKR5O6	0.0113	0.8147	ALS	TRUE	reported	5.16773e-20	0.00242834	2	350470	65642097	|| id:ukb-d-30000_irnt	TRUE	reported	igd	2	TRUE	NA
ukb-d-30000_irnt	430	rs6734238	G	A	G	A	0.033741	-0.0025	0.402047	0.4118	FALSE	FALSE	FALSE	EKR5O6	0.0111	0.8216	ALS	TRUE	reported	4.6366e-44	0.00242318	2	350470	113841030	|| id:ukb-d-30000_irnt	TRUE	reported	igd	2	TRUE	NA
ukb-d-30000_irnt	431	rs67538199	C	T	C	T	-0.0201349	0.0154	0.159064	0.1778	FALSE	FALSE	FALSE	EKR5O6	0.0146	0.2905	ALS	TRUE	reported	8.3645e-10	0.00328035	15	350470	75361650	|| id:ukb-d-30000_irnt	TRUE	reported	igd	2	TRUE	NA
ukb-d-30000_irnt	432	rs67584485	G	A	G	A	-0.0163559	-0.0016	0.275783	0.2658	FALSE	FALSE	FALSE	EKR5O6	0.0125	0.8999	ALS	TRUE	reported	9.62609e-10	0.00267443	2	350470	43762195	|| id:ukb-d-30000_irnt	TRUE	reported	igd	2	TRUE	NA
ukb-d-30000_irnt	433	rs6807409	T	C	T	C	-0.0138576	-0.0065	0.333012	0.3253	FALSE	FALSE	FALSE	EKR5O6	0.0118	0.5856	ALS	TRUE	reported	3.9897e-08	0.00252349	3	350470	20478847	|| id:ukb-d-30000_irnt	TRUE	reported	igd	2	TRUE	NA
ukb-d-30000_irnt	434	rs684214	T	C	T	C	0.020295	0.0042	0.283036	0.2668	FALSE	FALSE	FALSE	EKR5O6	0.0127	0.7427	ALS	TRUE	reported	1.68229e-14	0.00264494	17	350470	40696915	|| id:ukb-d-30000_irnt	TRUE	reported	igd	2	TRUE	NA
ukb-d-30000_irnt	435	rs6878780	C	T	C	T	0.0164863	0.0017	0.425726	0.4283	FALSE	FALSE	FALSE	EKR5O6	0.0111	0.8796	ALS	TRUE	reported	7.40116e-12	0.00240678	5	350470	122093740	|| id:ukb-d-30000_irnt	TRUE	reported	igd	2	TRUE	NA
ukb-d-30000_irnt	436	rs6894901	G	T	G	T	-0.0224694	0.0057	0.230424	0.2362	FALSE	FALSE	FALSE	EKR5O6	0.013	0.6618	ALS	TRUE	reported	2.54097e-15	0.00283993	5	350470	118739748	|| id:ukb-d-30000_irnt	TRUE	reported	igd	2	TRUE	NA
ukb-d-30000_irnt	437	rs6906897	T	C	T	C	0.0509025	-0.0337	0.0285077	0.0353	FALSE	FALSE	FALSE	EKR5O6	0.031	0.2778	ALS	TRUE	reported	1.00786e-12	0.00713951	6	350470	29415636	|| id:ukb-d-30000_irnt	TRUE	reported	igd	2	TRUE	NA
ukb-d-30000_irnt	438	rs6917106	C	A	C	A	0.0333784	0.0141	0.951609	0.9553	FALSE	FALSE	FALSE	EKR5O6	0.0322	0.6603	ALS	TRUE	reported	1.70149e-09	0.00554074	6	350470	135955178	|| id:ukb-d-30000_irnt	TRUE	reported	igd	2	TRUE	NA
ukb-d-30000_irnt	439	rs6923148	G	A	G	A	-0.0153087	-0.019	0.664759	0.6771	FALSE	FALSE	FALSE	EKR5O6	0.012	0.1137	ALS	TRUE	reported	3.88794e-09	0.00259952	6	350470	86767786	|| id:ukb-d-30000_irnt	TRUE	reported	igd	2	TRUE	NA
ukb-d-30000_irnt	440	rs696	T	C	T	C	0.0153146	0.0068	0.361652	0.3776	FALSE	FALSE	FALSE	EKR5O6	0.0114	0.5531	ALS	TRUE	reported	6.08976e-10	0.00247479	14	350470	35871093	|| id:ukb-d-30000_irnt	TRUE	reported	igd	2	TRUE	NA
ukb-d-30000_irnt	441	rs696825	T	C	T	C	-0.0247676	0.0342	0.251162	0.2667	FALSE	FALSE	FALSE	EKR5O6	0.0125	0.006046	ALS	TRUE	reported	1.67687e-19	0.00274188	9	350470	86583076	|| id:ukb-d-30000_irnt	TRUE	reported	igd	2	TRUE	NA
ukb-d-30000_irnt	442	rs6987305	A	G	A	G	-0.0149571	0.0137	0.366568	0.3613	FALSE	FALSE	FALSE	EKR5O6	0.0115	0.2343	ALS	TRUE	reported	1.36213e-09	0.00246814	8	350470	27208126	|| id:ukb-d-30000_irnt	TRUE	reported	igd	2	TRUE	NA
ukb-d-30000_irnt	443	rs7025371	G	A	G	A	-0.0135951	-0.0005	0.557134	0.5585	FALSE	FALSE	FALSE	EKR5O6	0.0112	0.9678	ALS	TRUE	reported	1.64036e-08	0.00240778	9	350470	116085822	|| id:ukb-d-30000_irnt	TRUE	reported	igd	2	TRUE	NA
ukb-d-30000_irnt	444	rs7036656	T	C	T	C	0.0294893	-0.0093	0.722463	0.7206	FALSE	FALSE	FALSE	EKR5O6	0.0124	0.4524	ALS	TRUE	reported	1.56567e-28	0.00266121	9	350470	21990457	|| id:ukb-d-30000_irnt	TRUE	reported	igd	2	TRUE	NA
ukb-d-30000_irnt	445	rs7073746	G	A	G	A	-0.0292256	-0.0076	0.471597	0.4828	FALSE	FALSE	FALSE	EKR5O6	0.0111	0.4938	ALS	TRUE	reported	1.70059e-34	0.0023857	10	350470	64904071	|| id:ukb-d-30000_irnt	TRUE	reported	igd	2	TRUE	NA
ukb-d-30000_irnt	446	rs7079709	A	G	A	G	-0.0173722	-0.0136	0.69969	0.7135	FALSE	FALSE	FALSE	EKR5O6	0.0129	0.291	ALS	TRUE	reported	2.20597e-11	0.00259599	10	350470	76456670	|| id:ukb-d-30000_irnt	TRUE	reported	igd	2	TRUE	NA
ukb-d-30000_irnt	447	rs7088656	A	G	A	G	-0.0195241	-0.0054	0.302451	0.3146	FALSE	FALSE	FALSE	EKR5O6	0.0118	0.6473	ALS	TRUE	reported	6.02421e-14	0.00260048	10	350470	126324077	|| id:ukb-d-30000_irnt	TRUE	reported	igd	2	TRUE	NA
ukb-d-30000_irnt	448	rs710956	C	T	C	T	-0.013174	-0.0015	0.569052	0.5668	FALSE	FALSE	FALSE	EKR5O6	0.0112	0.8913	ALS	TRUE	reported	4.09374e-08	0.002401	19	350470	5054510	|| id:ukb-d-30000_irnt	TRUE	reported	igd	2	TRUE	NA
ukb-d-30000_irnt	449	rs7120300	T	C	T	C	-0.0169044	-0.0051	0.738772	0.72	FALSE	FALSE	FALSE	EKR5O6	0.0123	0.68	ALS	TRUE	reported	4.54538e-10	0.00271155	11	350470	8823493	|| id:ukb-d-30000_irnt	TRUE	reported	igd	2	TRUE	NA
ukb-d-30000_irnt	450	rs7121365	A	C	A	C	0.0307035	0.0002	0.123461	0.1227	FALSE	FALSE	FALSE	EKR5O6	0.0173	0.9924	ALS	TRUE	reported	2.19584e-17	0.00361925	11	350470	122519979	|| id:ukb-d-30000_irnt	TRUE	reported	igd	2	TRUE	NA
ukb-d-30000_irnt	451	rs7126413	G	A	G	A	0.0159621	0.0032	0.375632	0.3778	FALSE	FALSE	FALSE	EKR5O6	0.0114	0.7754	ALS	TRUE	reported	8.06306e-11	0.00245584	11	350470	120207405	|| id:ukb-d-30000_irnt	TRUE	reported	igd	2	TRUE	NA
ukb-d-30000_irnt	452	rs7127313	T	C	T	C	0.0172747	0	0.346368	0.3409	FALSE	FALSE	FALSE	EKR5O6	0.0116	0.999	ALS	TRUE	reported	5.19398e-12	0.00250344	11	350470	100508897	|| id:ukb-d-30000_irnt	TRUE	reported	igd	2	TRUE	NA
ukb-d-30000_irnt	453	rs7148739	T	C	T	C	0.0246423	0.0185	0.095539	0.1	FALSE	FALSE	FALSE	EKR5O6	0.0181	0.3089	ALS	TRUE	reported	1.17411e-09	0.00405041	14	350470	35319833	|| id:ukb-d-30000_irnt	TRUE	reported	igd	2	TRUE	NA
ukb-d-30000_irnt	454	rs71514273	A	G	A	G	0.0181181	-0.0035	0.252165	0.257	FALSE	FALSE	FALSE	EKR5O6	0.0127	0.7831	ALS	TRUE	reported	3.71535e-11	0.00273885	1	350470	26834960	|| id:ukb-d-30000_irnt	TRUE	reported	igd	2	TRUE	NA
ukb-d-30000_irnt	455	rs7206932	G	T	G	T	-0.0245218	0.0027	0.307086	0.3374	FALSE	FALSE	FALSE	EKR5O6	0.012	0.8195	ALS	TRUE	reported	2.14437e-21	0.00258168	17	350470	57565365	|| id:ukb-d-30000_irnt	TRUE	reported	igd	2	TRUE	NA
ukb-d-30000_irnt	456	rs7225843	C	T	C	T	-0.0310287	-0.0275	0.202837	0.2015	FALSE	FALSE	FALSE	EKR5O6	0.0138	0.0459	ALS	TRUE	reported	1.02259e-25	0.00295937	17	350470	2001825	|| id:ukb-d-30000_irnt	TRUE	reported	igd	2	TRUE	NA
ukb-d-30000_irnt	457	rs7259252	T	C	T	C	0.0136872	0.0095	0.604887	0.6024	FALSE	FALSE	FALSE	EKR5O6	0.0122	0.4345	ALS	TRUE	reported	1.862e-08	0.0024335	19	350470	3424047	|| id:ukb-d-30000_irnt	TRUE	reported	igd	2	TRUE	NA
ukb-d-30000_irnt	458	rs72631673	T	C	T	C	-0.0216688	-0.0041	0.140344	0.1491	FALSE	FALSE	FALSE	EKR5O6	0.0162	0.7992	ALS	TRUE	reported	5.20715e-10	0.00348771	14	350470	101187649	|| id:ukb-d-30000_irnt	TRUE	reported	igd	2	TRUE	NA
ukb-d-30000_irnt	459	rs72656010	C	T	C	T	0.0194154	-0.0019	0.130907	0.1413	FALSE	FALSE	FALSE	EKR5O6	0.0158	0.9043	ALS	TRUE	reported	4.10412e-08	0.00353881	8	350470	57122215	|| id:ukb-d-30000_irnt	TRUE	reported	igd	2	TRUE	NA
ukb-d-30000_irnt	460	rs72657048	G	C	G	C	0.0132124	0.0021	0.498177	0.496	FALSE	TRUE	TRUE	EKR5O6	0.0112	0.8518	ALS	TRUE	reported	2.92671e-08	0.00238239	1	350470	25289734	|| id:ukb-d-30000_irnt	TRUE	reported	igd	2	FALSE	NA
ukb-d-30000_irnt	461	rs72685677	T	C	T	C	-0.0450278	-0.0246	0.029972	0.0281	FALSE	FALSE	FALSE	EKR5O6	0.0352	0.4849	ALS	TRUE	reported	1.99508e-10	0.00707773	1	350470	113840826	|| id:ukb-d-30000_irnt	TRUE	reported	igd	2	TRUE	NA
ukb-d-30000_irnt	462	rs72726027	C	T	C	T	-0.0477842	-0.0339	0.110646	0.1128	FALSE	FALSE	FALSE	EKR5O6	0.0179	0.05822	ALS	TRUE	reported	2.23718e-36	0.00379334	15	350470	42248826	|| id:ukb-d-30000_irnt	TRUE	reported	igd	2	TRUE	NA
ukb-d-30000_irnt	463	rs72781680	T	C	T	C	0.0353763	-0.0281	0.134812	0.1312	FALSE	FALSE	FALSE	EKR5O6	0.0165	0.08865	ALS	TRUE	reported	4.49159e-24	0.00349533	2	350470	24238928	|| id:ukb-d-30000_irnt	TRUE	reported	igd	2	TRUE	NA
ukb-d-30000_irnt	464	rs72790862	C	T	C	T	-0.0238934	-0.0145	0.308543	0.3019	FALSE	FALSE	FALSE	EKR5O6	0.012	0.2276	ALS	TRUE	reported	2.13944e-20	0.00258147	10	350470	44880260	|| id:ukb-d-30000_irnt	TRUE	reported	igd	2	TRUE	NA
ukb-d-30000_irnt	465	rs72793208	T	C	T	C	0.0264979	0.0066	0.277389	0.2607	FALSE	FALSE	FALSE	EKR5O6	0.0125	0.5977	ALS	TRUE	reported	1.99986e-23	0.00265676	2	350470	24510284	|| id:ukb-d-30000_irnt	TRUE	reported	igd	2	TRUE	NA
ukb-d-30000_irnt	466	rs72801474	A	G	A	G	-0.0275555	0.0053	0.0926114	0.0854	FALSE	FALSE	FALSE	EKR5O6	0.0215	0.8049	ALS	TRUE	reported	1.95524e-11	0.00410691	5	350470	132444128	|| id:ukb-d-30000_irnt	TRUE	reported	igd	2	TRUE	NA
ukb-d-30000_irnt	467	rs72973711	T	A	T	A	-0.0361406	0.0291	0.0667485	0.0703	FALSE	TRUE	FALSE	EKR5O6	0.0235	0.2153	ALS	TRUE	reported	3.54732e-14	0.00476984	18	350470	74072245	|| id:ukb-d-30000_irnt	TRUE	reported	igd	2	TRUE	NA
ukb-d-30000_irnt	468	rs73191844	G	T	G	T	0.0184756	0.0042	0.168506	0.1668	FALSE	FALSE	FALSE	EKR5O6	0.0168	0.8039	ALS	TRUE	reported	6.39058e-09	0.00318196	12	350470	110996263	|| id:ukb-d-30000_irnt	TRUE	reported	igd	2	TRUE	NA
ukb-d-30000_irnt	469	rs73234221	A	C	A	C	0.0248448	0.0237	0.0839637	0.0873	FALSE	FALSE	FALSE	EKR5O6	0.0194	0.2219	ALS	TRUE	reported	7.19979e-09	0.0042937	4	350470	55358176	|| id:ukb-d-30000_irnt	TRUE	reported	igd	2	TRUE	NA
ukb-d-30000_irnt	470	rs7326825	A	G	A	G	0.0184518	0.0034	0.708378	0.6889	FALSE	FALSE	FALSE	EKR5O6	0.0119	0.7731	ALS	TRUE	reported	2.05494e-12	0.00262437	13	350470	50113450	|| id:ukb-d-30000_irnt	TRUE	reported	igd	2	TRUE	NA
ukb-d-30000_irnt	471	rs73407222	A	G	A	G	0.0727431	-0.015	0.01406	0.021	FALSE	FALSE	FALSE	EKR5O6	0.0397	0.7053	ALS	TRUE	reported	6.0548e-13	0.0101039	6	350470	28786003	|| id:ukb-d-30000_irnt	TRUE	reported	igd	2	TRUE	NA
ukb-d-30000_irnt	472	rs73516994	T	C	T	C	0.0354351	-0.032	0.0531366	0.0495	FALSE	FALSE	FALSE	EKR5O6	0.0281	0.2542	ALS	TRUE	reported	6.25605e-11	0.00542012	19	350470	16748884	|| id:ukb-d-30000_irnt	TRUE	reported	igd	2	TRUE	NA
ukb-d-30000_irnt	473	rs739842	C	T	C	T	-0.0146861	0.008	0.634232	0.6372	FALSE	FALSE	FALSE	EKR5O6	0.0122	0.5112	ALS	TRUE	reported	4.10705e-09	0.00249765	12	350470	48202046	|| id:ukb-d-30000_irnt	TRUE	reported	igd	2	TRUE	NA
ukb-d-30000_irnt	474	rs7402964	C	T	C	T	0.0387417	-0.0204	0.951402	0.9514	FALSE	FALSE	FALSE	EKR5O6	0.0276	0.4611	ALS	TRUE	reported	2.63572e-12	0.0055376	15	350470	65022906	|| id:ukb-d-30000_irnt	TRUE	reported	igd	2	TRUE	NA
ukb-d-30000_irnt	475	rs74446114	C	T	C	T	0.0226022	0.0076	0.176222	0.1918	FALSE	FALSE	FALSE	EKR5O6	0.0141	0.5887	ALS	TRUE	reported	6.09256e-13	0.00313978	2	350470	28066122	|| id:ukb-d-30000_irnt	TRUE	reported	igd	2	TRUE	NA
ukb-d-30000_irnt	476	rs74467920	C	T	C	T	0.0203805	-0.0092	0.123021	0.1253	FALSE	FALSE	FALSE	EKR5O6	0.0173	0.5935	ALS	TRUE	reported	1.86625e-08	0.00362379	2	350470	144332582	|| id:ukb-d-30000_irnt	TRUE	reported	igd	2	TRUE	NA
ukb-d-30000_irnt	477	rs74480102	A	G	A	G	-0.052228	0.054	0.0431592	0.0378	FALSE	FALSE	FALSE	EKR5O6	0.034	0.1127	ALS	TRUE	reported	4.432e-19	0.00585113	17	350470	7742601	|| id:ukb-d-30000_irnt	TRUE	reported	igd	2	TRUE	NA
ukb-d-30000_irnt	478	rs74497536	A	G	A	G	-0.0448514	-0.0108	0.0234754	0.0208	FALSE	FALSE	FALSE	EKR5O6	0.0407	0.7902	ALS	TRUE	reported	1.7784e-08	0.00796309	3	350470	152018102	|| id:ukb-d-30000_irnt	TRUE	reported	igd	2	TRUE	NA
ukb-d-30000_irnt	479	rs75132263	T	C	T	C	0.0339341	-0.0761	0.0441879	0.0426	FALSE	FALSE	FALSE	EKR5O6	0.0283	0.007096	ALS	TRUE	reported	5.81634e-09	0.0058285	7	350470	117052880	|| id:ukb-d-30000_irnt	TRUE	reported	igd	2	TRUE	NA
ukb-d-30000_irnt	480	rs75146440	A	G	A	G	0.0430057	-0.0229	0.0331363	0.0391	FALSE	FALSE	FALSE	EKR5O6	0.028	0.4132	ALS	TRUE	reported	1.39287e-10	0.00670199	2	350470	28393542	|| id:ukb-d-30000_irnt	TRUE	reported	igd	2	TRUE	NA
ukb-d-30000_irnt	481	rs75290071	G	C	G	C	0.0355637	0.0223	0.0722022	0.0663	FALSE	TRUE	FALSE	EKR5O6	0.0225	0.3219	ALS	TRUE	reported	1.23254e-14	0.0046109	6	350470	159463605	|| id:ukb-d-30000_irnt	TRUE	reported	igd	2	TRUE	NA
ukb-d-30000_irnt	482	rs75411106	C	T	C	T	0.08579	-0.0482	0.00968365	0.0085	FALSE	FALSE	FALSE	EKR5O6	0.0748	0.5195	ALS	TRUE	reported	1.24451e-11	0.0126624	11	350470	118639653	|| id:ukb-d-30000_irnt	TRUE	reported	igd	2	TRUE	NA
ukb-d-30000_irnt	483	rs75421120	A	G	A	G	0.0171088	0.0146	0.21695	0.2043	FALSE	FALSE	FALSE	EKR5O6	0.0138	0.2898	ALS	TRUE	reported	3.19595e-09	0.00288934	2	350470	25200085	|| id:ukb-d-30000_irnt	TRUE	reported	igd	2	TRUE	NA
ukb-d-30000_irnt	484	rs75452296	A	T	A	T	0.0517275	0.019	0.0394331	0.0363	FALSE	TRUE	FALSE	EKR5O6	0.0367	0.6054	ALS	TRUE	reported	1.33352e-16	0.00625411	17	350470	37559928	|| id:ukb-d-30000_irnt	TRUE	reported	igd	2	TRUE	NA
ukb-d-30000_irnt	485	rs75475627	G	C	G	C	0.0321288	-0.0012	0.0761828	0.0729	FALSE	TRUE	FALSE	EKR5O6	0.022	0.9552	ALS	TRUE	reported	2.00724e-12	0.00456748	2	350470	54787592	|| id:ukb-d-30000_irnt	TRUE	reported	igd	2	TRUE	NA
ukb-d-30000_irnt	486	rs75490731	T	C	T	C	0.0195604	0.0389	0.159623	0.1552	FALSE	FALSE	FALSE	EKR5O6	0.0156	0.01247	ALS	TRUE	reported	2.00937e-09	0.00326158	14	350470	55595298	|| id:ukb-d-30000_irnt	TRUE	reported	igd	2	TRUE	NA
ukb-d-30000_irnt	487	rs7562697	G	A	G	A	0.0224165	0.0156	0.68556	0.6746	FALSE	FALSE	FALSE	EKR5O6	0.0118	0.1866	ALS	TRUE	reported	2.07922e-18	0.00256089	2	350470	181918896	|| id:ukb-d-30000_irnt	TRUE	reported	igd	2	TRUE	NA
ukb-d-30000_irnt	488	rs7564652	G	C	G	C	0.0202741	0.0026	0.675112	0.6571	FALSE	TRUE	FALSE	EKR5O6	0.0118	0.8247	ALS	TRUE	reported	1.6885e-15	0.00254613	2	350470	101777381	|| id:ukb-d-30000_irnt	TRUE	reported	igd	2	TRUE	NA
ukb-d-30000_irnt	489	rs7569453	A	T	A	T	-0.0321544	0.0281	0.0555408	0.0605	FALSE	TRUE	FALSE	EKR5O6	0.0229	0.2198	ALS	TRUE	reported	6.92038e-10	0.00521305	2	350470	70402180	|| id:ukb-d-30000_irnt	TRUE	reported	igd	2	TRUE	NA
ukb-d-30000_irnt	490	rs7573465	T	G	T	G	0.0303766	0.0061	0.557876	0.5436	FALSE	FALSE	FALSE	EKR5O6	0.011	0.5814	ALS	TRUE	reported	1.11635e-36	0.002401	2	350470	182315885	|| id:ukb-d-30000_irnt	TRUE	reported	igd	2	TRUE	NA
ukb-d-30000_irnt	491	rs7578575	A	T	A	T	0.0160149	0.0009	0.292929	0.2984	FALSE	TRUE	FALSE	EKR5O6	0.0122	0.9383	ALS	TRUE	reported	1.31862e-09	0.00264042	2	350470	25488819	|| id:ukb-d-30000_irnt	TRUE	reported	igd	2	TRUE	NA
ukb-d-30000_irnt	492	rs758374	C	T	C	T	0.0196794	-0.026	0.304544	0.3037	FALSE	FALSE	FALSE	EKR5O6	0.0127	0.03998	ALS	TRUE	reported	2.58285e-14	0.00258329	22	350470	19971552	|| id:ukb-d-30000_irnt	TRUE	reported	igd	2	TRUE	NA
ukb-d-30000_irnt	493	rs75859969	C	A	C	A	-0.018859	-0.0062	0.155511	0.1527	FALSE	FALSE	FALSE	EKR5O6	0.016	0.6988	ALS	TRUE	reported	1.06091e-08	0.00329656	16	350470	50160737	|| id:ukb-d-30000_irnt	TRUE	reported	igd	2	TRUE	NA
ukb-d-30000_irnt	494	rs760402	A	G	A	G	-0.0159494	-0.0045	0.68766	0.6974	FALSE	FALSE	FALSE	EKR5O6	0.0121	0.7106	ALS	TRUE	reported	5.83176e-10	0.00257453	9	350470	35686376	|| id:ukb-d-30000_irnt	TRUE	reported	igd	2	TRUE	NA
ukb-d-30000_irnt	495	rs76082446	A	G	A	G	0.0182519	-0.0237	0.158504	0.1569	FALSE	FALSE	FALSE	EKR5O6	0.0163	0.1464	ALS	TRUE	reported	2.2672e-08	0.00326486	3	350470	71624342	|| id:ukb-d-30000_irnt	TRUE	reported	igd	2	TRUE	NA
ukb-d-30000_irnt	496	rs76184221	C	T	C	T	0.0358393	-0.0299	0.113681	0.1186	FALSE	FALSE	FALSE	EKR5O6	0.0185	0.1054	ALS	TRUE	reported	1.68694e-21	0.00376331	1	350470	235853355	|| id:ukb-d-30000_irnt	TRUE	reported	igd	2	TRUE	NA
ukb-d-30000_irnt	497	rs76603681	A	G	A	G	0.0443601	0.0331	0.0319728	0.0276	FALSE	FALSE	FALSE	EKR5O6	0.0379	0.3829	ALS	TRUE	reported	5.53988e-11	0.00676648	13	350470	28496468	|| id:ukb-d-30000_irnt	TRUE	reported	igd	2	TRUE	NA
ukb-d-30000_irnt	498	rs76651078	A	G	A	G	0.0269809	-0.0187	0.0623827	0.0582	FALSE	FALSE	FALSE	EKR5O6	0.024	0.4366	ALS	TRUE	reported	4.82614e-08	0.00494361	11	350470	118316006	|| id:ukb-d-30000_irnt	TRUE	reported	igd	2	TRUE	NA
ukb-d-30000_irnt	499	rs7673991	A	G	A	G	0.0145994	-0.0208	0.452371	0.4396	FALSE	FALSE	FALSE	EKR5O6	0.0117	0.07419	ALS	TRUE	reported	1.90178e-09	0.00243075	4	350470	152019760	|| id:ukb-d-30000_irnt	TRUE	reported	igd	2	TRUE	NA
ukb-d-30000_irnt	500	rs76803699	A	G	A	G	-0.0425284	-0.0084	0.0306629	0.0317	FALSE	FALSE	FALSE	EKR5O6	0.0328	0.7975	ALS	TRUE	reported	1.32733e-09	0.00701301	2	350470	68875784	|| id:ukb-d-30000_irnt	TRUE	reported	igd	2	TRUE	NA
ukb-d-30000_irnt	501	rs76836910	T	C	T	C	0.0345804	-0.0753	0.0410579	0.0407	FALSE	FALSE	FALSE	EKR5O6	0.0295	0.01077	ALS	TRUE	reported	1.7574e-08	0.0061373	7	350470	117356483	|| id:ukb-d-30000_irnt	TRUE	reported	igd	2	TRUE	NA
ukb-d-30000_irnt	502	rs7684500	C	A	C	A	0.0137055	0.0072	0.532263	0.5349	FALSE	FALSE	FALSE	EKR5O6	0.011	0.5145	ALS	TRUE	reported	9.81906e-09	0.00239024	4	350470	80680240	|| id:ukb-d-30000_irnt	TRUE	reported	igd	2	TRUE	NA
ukb-d-30000_irnt	503	rs768971	A	G	A	G	-0.0142197	-0.0272	0.314153	0.3036	FALSE	FALSE	FALSE	EKR5O6	0.0121	0.0249	ALS	TRUE	reported	3.18215e-08	0.0025708	8	350470	105809194	|| id:ukb-d-30000_irnt	TRUE	reported	igd	2	TRUE	NA
ukb-d-30000_irnt	504	rs7701967	A	G	A	G	-0.0149837	0.0034	0.345994	0.3366	FALSE	FALSE	FALSE	EKR5O6	0.0134	0.8004	ALS	TRUE	reported	2.74701e-09	0.00251988	5	350470	130059750	|| id:ukb-d-30000_irnt	TRUE	reported	igd	2	TRUE	NA
ukb-d-30000_irnt	505	rs7713117	A	G	A	G	-0.0145573	-0.0083	0.631501	0.6435	FALSE	FALSE	FALSE	EKR5O6	0.0116	0.4753	ALS	TRUE	reported	3.80137e-09	0.00247036	5	350470	155755752	|| id:ukb-d-30000_irnt	TRUE	reported	igd	2	TRUE	NA
ukb-d-30000_irnt	506	rs77197425	T	C	T	C	0.0389275	-0.0465	0.0653739	0.0606	FALSE	FALSE	FALSE	EKR5O6	0.0249	0.06184	ALS	TRUE	reported	2.13354e-15	0.00490661	19	350470	16746975	|| id:ukb-d-30000_irnt	TRUE	reported	igd	2	TRUE	NA
ukb-d-30000_irnt	507	rs7774377	A	G	A	G	0.019779	-0.0165	0.524613	0.5159	FALSE	FALSE	FALSE	EKR5O6	0.011	0.1357	ALS	TRUE	reported	1.01414e-16	0.002382	6	350470	109602443	|| id:ukb-d-30000_irnt	TRUE	reported	igd	2	TRUE	NA
ukb-d-30000_irnt	508	rs7775635	G	A	G	A	-0.0293886	-0.0234	0.0779311	0.0861	FALSE	FALSE	FALSE	EKR5O6	0.02	0.2411	ALS	TRUE	reported	3.69488e-11	0.00444202	6	350470	34372804	|| id:ukb-d-30000_irnt	TRUE	reported	igd	2	TRUE	NA
ukb-d-30000_irnt	509	rs7787893	G	A	G	A	-0.0172858	0.0069	0.565647	0.5781	FALSE	FALSE	FALSE	EKR5O6	0.0116	0.5553	ALS	TRUE	reported	6.57506e-13	0.00240473	7	350470	22774437	|| id:ukb-d-30000_irnt	TRUE	reported	igd	2	TRUE	NA
ukb-d-30000_irnt	510	rs78015764	A	C	A	C	-0.0325987	-0.0517	0.0457537	0.0428	FALSE	FALSE	FALSE	EKR5O6	0.028	0.06478	ALS	TRUE	reported	1.20373e-08	0.00571974	11	350470	56925959	|| id:ukb-d-30000_irnt	TRUE	reported	igd	2	TRUE	NA
ukb-d-30000_irnt	511	rs7812868	T	C	T	C	0.0187978	0.0216	0.184503	0.1727	FALSE	FALSE	FALSE	EKR5O6	0.0149	0.147	ALS	TRUE	reported	9.29608e-10	0.00307092	8	350470	87143573	|| id:ukb-d-30000_irnt	TRUE	reported	igd	2	TRUE	NA
ukb-d-30000_irnt	512	rs78166224	A	G	A	G	0.0322918	-0.0246	0.0978378	0.085	FALSE	FALSE	FALSE	EKR5O6	0.0205	0.2312	ALS	TRUE	reported	8.7882e-16	0.00401486	2	350470	161073768	|| id:ukb-d-30000_irnt	TRUE	reported	igd	2	TRUE	NA
ukb-d-30000_irnt	513	rs78366413	T	C	T	C	0.0459446	-0.0081	0.0248809	0.0233	FALSE	FALSE	FALSE	EKR5O6	0.0401	0.839	ALS	TRUE	reported	1.74044e-09	0.00763135	8	350470	30327090	|| id:ukb-d-30000_irnt	TRUE	reported	igd	2	TRUE	NA
ukb-d-30000_irnt	514	rs784256	A	G	A	G	0.0202632	-0.0152	0.812091	0.8146	FALSE	FALSE	FALSE	EKR5O6	0.0143	0.2898	ALS	TRUE	reported	3.63496e-11	0.00306162	18	350470	53398626	|| id:ukb-d-30000_irnt	TRUE	reported	igd	2	TRUE	NA
ukb-d-30000_irnt	515	rs7842979	G	T	G	T	-0.0149257	-0.0107	0.717737	0.7222	FALSE	FALSE	FALSE	EKR5O6	0.0131	0.412	ALS	TRUE	reported	1.68663e-08	0.00264568	8	350470	144601896	|| id:ukb-d-30000_irnt	TRUE	reported	igd	2	TRUE	NA
ukb-d-30000_irnt	516	rs7846314	T	A	T	A	0.0419098	-0.0068	0.186054	0.1848	FALSE	TRUE	FALSE	EKR5O6	0.0142	0.6328	ALS	TRUE	reported	7.6366e-43	0.00305409	8	350470	61650831	|| id:ukb-d-30000_irnt	TRUE	reported	igd	2	TRUE	NA
ukb-d-30000_irnt	517	rs78563685	T	A	T	A	-0.0265534	-0.0049	0.0713638	0.0648	FALSE	TRUE	FALSE	EKR5O6	0.0261	0.8498	ALS	TRUE	reported	1.18018e-08	0.00465629	2	350470	238041355	|| id:ukb-d-30000_irnt	TRUE	reported	igd	2	TRUE	NA
ukb-d-30000_irnt	518	rs7876011	G	C	G	C	-0.0137264	-0.0068	0.574684	0.5743	FALSE	TRUE	TRUE	EKR5O6	0.0111	0.5431	ALS	TRUE	reported	1.14646e-08	0.00240491	9	350470	13674061	|| id:ukb-d-30000_irnt	TRUE	reported	igd	2	FALSE	NA
ukb-d-30000_irnt	519	rs7905030	C	G	C	G	-0.0174681	0.0119	0.37123	0.3707	FALSE	TRUE	FALSE	EKR5O6	0.0114	0.2973	ALS	TRUE	reported	1.35894e-12	0.0024643	10	350470	64421600	|| id:ukb-d-30000_irnt	TRUE	reported	igd	2	TRUE	NA
ukb-d-30000_irnt	520	rs7934719	T	C	T	C	0.0181945	0.0129	0.409438	0.4277	FALSE	FALSE	FALSE	EKR5O6	0.0112	0.2504	ALS	TRUE	reported	6.02421e-14	0.00242339	11	350470	108341864	|| id:ukb-d-30000_irnt	TRUE	reported	igd	2	TRUE	NA
ukb-d-30000_irnt	521	rs7949395	T	C	T	C	-0.0211781	0.029	0.13749	0.1322	FALSE	FALSE	FALSE	EKR5O6	0.0178	0.1042	ALS	TRUE	reported	9.87416e-10	0.00346523	11	350470	48494030	|| id:ukb-d-30000_irnt	TRUE	reported	igd	2	TRUE	NA
ukb-d-30000_irnt	522	rs7955734	G	C	G	C	-0.0244249	-0.021	0.210119	0.216	FALSE	TRUE	FALSE	EKR5O6	0.0145	0.1464	ALS	TRUE	reported	6.0562e-17	0.00292004	12	350470	4333159	|| id:ukb-d-30000_irnt	TRUE	reported	igd	2	TRUE	NA
ukb-d-30000_irnt	523	rs7968902	G	T	G	T	0.0167913	-0.0193	0.567889	0.5761	FALSE	FALSE	FALSE	EKR5O6	0.0113	0.08718	ALS	TRUE	reported	6.48933e-12	0.00244461	12	350470	66363070	|| id:ukb-d-30000_irnt	TRUE	reported	igd	2	TRUE	NA
ukb-d-30000_irnt	524	rs80226219	T	C	T	C	0.0306377	0.0175	0.0602551	0.0503	FALSE	FALSE	FALSE	EKR5O6	0.0265	0.508	ALS	TRUE	reported	1.08054e-09	0.00502488	17	350470	41640357	|| id:ukb-d-30000_irnt	TRUE	reported	igd	2	TRUE	NA
ukb-d-30000_irnt	525	rs8035987	C	T	C	T	-0.0155911	0.0014	0.253733	0.2628	FALSE	FALSE	FALSE	EKR5O6	0.0126	0.9141	ALS	TRUE	reported	1.44454e-08	0.00275066	15	350470	75750383	|| id:ukb-d-30000_irnt	TRUE	reported	igd	2	TRUE	NA
ukb-d-30000_irnt	526	rs8047587	T	G	T	G	0.015658	-0.0152	0.437222	0.4441	FALSE	FALSE	FALSE	EKR5O6	0.0112	0.1754	ALS	TRUE	reported	7.14167e-11	0.00240232	16	350470	53798622	|| id:ukb-d-30000_irnt	TRUE	reported	igd	2	TRUE	NA
ukb-d-30000_irnt	527	rs805273	A	G	A	G	0.0729724	-0.0677	0.0479756	0.0604	FALSE	FALSE	FALSE	EKR5O6	0.0232	0.003542	ALS	TRUE	reported	2.58464e-39	0.00556192	6	350470	31665452	|| id:ukb-d-30000_irnt	TRUE	reported	igd	2	TRUE	NA
ukb-d-30000_irnt	528	rs8071086	G	A	G	A	0.0148674	-0.0109	0.29427	0.2989	FALSE	FALSE	FALSE	EKR5O6	0.012	0.3643	ALS	TRUE	reported	1.21733e-08	0.0026095	17	350470	4612866	|| id:ukb-d-30000_irnt	TRUE	reported	igd	2	TRUE	NA
ukb-d-30000_irnt	529	rs8071546	A	G	A	G	-0.0195741	0.0658	0.143059	0.1442	FALSE	FALSE	FALSE	EKR5O6	0.0185	0.0003598	ALS	TRUE	reported	1.10933e-08	0.00342609	17	350470	79046643	|| id:ukb-d-30000_irnt	TRUE	reported	igd	2	TRUE	NA
ukb-d-30000_irnt	530	rs8078723	C	T	C	T	0.0908848	-0.0214	0.388932	0.3776	FALSE	FALSE	FALSE	EKR5O6	0.0113	0.05908	ALS	TRUE	reported	1e-200	0.00243493	17	350470	38166879	|| id:ukb-d-30000_irnt	TRUE	reported	igd	2	TRUE	NA
ukb-d-30000_irnt	531	rs8081314	T	C	T	C	-0.0222039	-0.0085	0.188715	0.1914	FALSE	FALSE	FALSE	EKR5O6	0.0145	0.5592	ALS	TRUE	reported	5.42001e-13	0.00307763	17	350470	2252496	|| id:ukb-d-30000_irnt	TRUE	reported	igd	2	TRUE	NA
ukb-d-30000_irnt	532	rs8085287	C	A	C	A	-0.0171664	0.0094	0.743443	0.7585	FALSE	FALSE	FALSE	EKR5O6	0.0132	0.4728	ALS	TRUE	reported	3.0992e-10	0.00272746	18	350470	20464171	|| id:ukb-d-30000_irnt	TRUE	reported	igd	2	TRUE	NA
ukb-d-30000_irnt	533	rs8101375	G	T	G	T	0.0168755	0.0216	0.337226	0.3199	FALSE	FALSE	FALSE	EKR5O6	0.0125	0.08429	ALS	TRUE	reported	2.88602e-11	0.00253673	19	350470	13948397	|| id:ukb-d-30000_irnt	TRUE	reported	igd	2	TRUE	NA
ukb-d-30000_irnt	534	rs8107837	C	T	C	T	-0.0141593	0.017	0.424382	0.4105	FALSE	FALSE	FALSE	EKR5O6	0.0114	0.1364	ALS	TRUE	reported	4.2032e-09	0.00240963	19	350470	33893451	|| id:ukb-d-30000_irnt	TRUE	reported	igd	2	TRUE	NA
ukb-d-30000_irnt	535	rs8179	C	T	C	T	-0.0313237	0.0043	0.791275	0.787	FALSE	FALSE	FALSE	EKR5O6	0.0135	0.7527	ALS	TRUE	reported	1.36616e-26	0.0029347	7	350470	92236164	|| id:ukb-d-30000_irnt	TRUE	reported	igd	2	TRUE	NA
ukb-d-30000_irnt	536	rs839228	T	C	T	C	-0.0147706	-0.007	0.368028	0.3809	FALSE	FALSE	FALSE	EKR5O6	0.0117	0.5505	ALS	TRUE	reported	2.71844e-09	0.00248333	3	350470	58038605	|| id:ukb-d-30000_irnt	TRUE	reported	igd	2	TRUE	NA
ukb-d-30000_irnt	537	rs865483	C	A	C	A	-0.0144963	-0.0003	0.641066	0.6456	FALSE	FALSE	FALSE	EKR5O6	0.0116	0.9801	ALS	TRUE	reported	4.96501e-09	0.00247865	17	350470	35851177	|| id:ukb-d-30000_irnt	TRUE	reported	igd	2	TRUE	NA
ukb-d-30000_irnt	538	rs8705	A	G	A	G	-0.026177	0.0026	0.319048	0.306	FALSE	FALSE	FALSE	EKR5O6	0.0121	0.8289	ALS	TRUE	reported	4.17446e-24	0.00258457	11	350470	128328913	|| id:ukb-d-30000_irnt	TRUE	reported	igd	2	TRUE	NA
ukb-d-30000_irnt	539	rs872071	G	A	G	A	0.018243	-0.0192	0.52979	0.4984	FALSE	FALSE	FALSE	EKR5O6	0.0111	0.08268	ALS	TRUE	reported	2.16571e-14	0.00238761	6	350470	411064	|| id:ukb-d-30000_irnt	TRUE	reported	igd	2	TRUE	NA
ukb-d-30000_irnt	540	rs880749	C	T	C	T	-0.0194583	0.006	0.52819	0.5127	FALSE	FALSE	FALSE	EKR5O6	0.0112	0.5941	ALS	TRUE	reported	3.26137e-16	0.00238354	17	350470	28059970	|| id:ukb-d-30000_irnt	TRUE	reported	igd	2	TRUE	NA
ukb-d-30000_irnt	541	rs9268402	A	G	A	G	0.0627496	-0.0239	0.503928	0.4652	FALSE	FALSE	FALSE	EKR5O6	0.0112	0.03242	ALS	TRUE	reported	9.77237e-154	0.00237454	6	350470	32341353	|| id:ukb-d-30000_irnt	TRUE	reported	igd	2	TRUE	NA
ukb-d-30000_irnt	542	rs9295657	G	A	G	A	0.0294986	-0.0068	0.862271	0.8778	FALSE	FALSE	FALSE	EKR5O6	0.0174	0.695	ALS	TRUE	reported	1.39444e-17	0.00345577	6	350470	25419318	|| id:ukb-d-30000_irnt	TRUE	reported	igd	2	TRUE	NA
ukb-d-30000_irnt	543	rs9297779	T	C	T	C	0.014557	-0.0245	0.678189	0.6771	FALSE	FALSE	FALSE	EKR5O6	0.0123	0.04592	ALS	TRUE	reported	1.65033e-08	0.00257862	8	350470	129986237	|| id:ukb-d-30000_irnt	TRUE	reported	igd	2	TRUE	NA
ukb-d-30000_irnt	544	rs9305530	C	G	C	G	-0.0188628	-0.0063	0.15857	0.16	FALSE	TRUE	FALSE	EKR5O6	0.0152	0.6774	ALS	TRUE	reported	7.17332e-09	0.00325953	21	350470	16395379	|| id:ukb-d-30000_irnt	TRUE	reported	igd	2	TRUE	NA
ukb-d-30000_irnt	545	rs9308669	G	C	G	C	0.0184346	-0.0009	0.534912	0.545	FALSE	TRUE	TRUE	EKR5O6	0.0111	0.9349	ALS	TRUE	reported	1.26561e-14	0.00239113	2	350470	112864369	|| id:ukb-d-30000_irnt	TRUE	reported	igd	2	FALSE	NA
ukb-d-30000_irnt	546	rs9375447	G	A	G	A	-0.0202541	0.006	0.491111	0.4997	FALSE	FALSE	FALSE	EKR5O6	0.0114	0.6014	ALS	TRUE	reported	1.79061e-17	0.00238086	6	350470	126874091	|| id:ukb-d-30000_irnt	TRUE	reported	igd	2	TRUE	NA
ukb-d-30000_irnt	547	rs9380500	C	G	C	G	0.0267885	0.0217	0.826173	0.825	FALSE	TRUE	FALSE	EKR5O6	0.0145	0.1356	ALS	TRUE	reported	1.66073e-17	0.00314574	6	350470	35266231	|| id:ukb-d-30000_irnt	TRUE	reported	igd	2	TRUE	NA
ukb-d-30000_irnt	548	rs9390463	G	A	G	A	0.0130734	0.0037	0.505005	0.4945	FALSE	FALSE	FALSE	EKR5O6	0.012	0.7609	ALS	TRUE	reported	4.2095e-08	0.00238481	6	350470	147702147	|| id:ukb-d-30000_irnt	TRUE	reported	igd	2	TRUE	NA
ukb-d-30000_irnt	549	rs9419387	A	G	A	G	-0.0144809	-0.0352	0.410316	0.3836	FALSE	FALSE	FALSE	EKR5O6	0.0114	0.002115	ALS	TRUE	reported	2.21876e-09	0.00242112	10	350470	133758358	|| id:ukb-d-30000_irnt	TRUE	reported	igd	2	TRUE	NA
ukb-d-30000_irnt	550	rs9430574	A	G	A	G	-0.0164106	0.0125	0.322519	0.3309	FALSE	FALSE	FALSE	EKR5O6	0.0121	0.302	ALS	TRUE	reported	1.49896e-10	0.00256188	1	350470	9709072	|| id:ukb-d-30000_irnt	TRUE	reported	igd	2	TRUE	NA
ukb-d-30000_irnt	551	rs943329	G	T	G	T	0.014075	-0.0068	0.490869	0.4768	FALSE	FALSE	FALSE	EKR5O6	0.0111	0.5382	ALS	TRUE	reported	3.12658e-09	0.00237554	10	350470	18269875	|| id:ukb-d-30000_irnt	TRUE	reported	igd	2	TRUE	NA
ukb-d-30000_irnt	552	rs9472138	T	C	T	C	-0.0165435	-0.0016	0.291292	0.2881	FALSE	FALSE	FALSE	EKR5O6	0.0122	0.8976	ALS	TRUE	reported	2.4027e-10	0.00261215	6	350470	43811762	|| id:ukb-d-30000_irnt	TRUE	reported	igd	2	TRUE	NA
ukb-d-30000_irnt	553	rs9479	G	A	G	A	0.0131719	-0.0064	0.490313	0.4962	FALSE	FALSE	FALSE	EKR5O6	0.0111	0.5663	ALS	TRUE	reported	3.14847e-08	0.00238057	15	350470	74328576	|| id:ukb-d-30000_irnt	TRUE	reported	igd	2	TRUE	NA
ukb-d-30000_irnt	554	rs9600233	A	G	A	G	0.0206727	-0.0233	0.159514	0.1571	FALSE	FALSE	FALSE	EKR5O6	0.0156	0.1351	ALS	TRUE	reported	2.30351e-10	0.00326078	13	350470	74693401	|| id:ukb-d-30000_irnt	TRUE	reported	igd	2	TRUE	NA
ukb-d-30000_irnt	555	rs9604045	T	G	T	G	-0.0180436	0.0062	0.250184	0.2481	FALSE	FALSE	FALSE	EKR5O6	0.0162	0.7016	ALS	TRUE	reported	2.93042e-10	0.00286288	13	350470	113927208	|| id:ukb-d-30000_irnt	TRUE	reported	igd	2	TRUE	NA
ukb-d-30000_irnt	556	rs9656395	G	A	G	A	-0.0285485	0.0001	0.0955858	0.0884	FALSE	FALSE	FALSE	EKR5O6	0.0197	0.997	ALS	TRUE	reported	2.25268e-12	0.00406782	7	350470	130575884	|| id:ukb-d-30000_irnt	TRUE	reported	igd	2	TRUE	NA
ukb-d-30000_irnt	557	rs9835571	G	T	G	T	0.0178168	-0.0021	0.689527	0.688	FALSE	FALSE	FALSE	EKR5O6	0.012	0.859	ALS	TRUE	reported	3.99301e-12	0.00256812	3	350470	136523475	|| id:ukb-d-30000_irnt	TRUE	reported	igd	2	TRUE	NA
ukb-d-30000_irnt	558	rs9863	C	T	C	T	-0.0174091	-0.0021	0.32585	0.3422	FALSE	FALSE	FALSE	EKR5O6	0.0116	0.8567	ALS	TRUE	reported	8.37144e-12	0.00254808	12	350470	124421453	|| id:ukb-d-30000_irnt	TRUE	reported	igd	2	TRUE	NA
ukb-d-30000_irnt	559	rs9872440	C	T	C	T	-0.0254406	-0.0089	0.386071	0.3819	FALSE	FALSE	FALSE	EKR5O6	0.0113	0.4302	ALS	TRUE	reported	2.15625e-25	0.0024429	3	350470	42896451	|| id:ukb-d-30000_irnt	TRUE	reported	igd	2	TRUE	NA
ukb-d-30000_irnt	560	rs9878962	A	G	A	G	0.0137584	-0.0109	0.490435	0.4821	FALSE	FALSE	FALSE	EKR5O6	0.0111	0.3284	ALS	TRUE	reported	7.41618e-09	0.00237978	3	350470	38930876	|| id:ukb-d-30000_irnt	TRUE	reported	igd	2	TRUE	NA
ukb-d-30000_irnt	561	rs9899849	A	G	A	G	-0.0214718	0.0182	0.245204	0.216	FALSE	FALSE	FALSE	EKR5O6	0.0145	0.2084	ALS	TRUE	reported	8.43723e-15	0.00276657	17	350470	7234983	|| id:ukb-d-30000_irnt	TRUE	reported	igd	2	TRUE	NA
ukb-d-30000_irnt	562	rs9905106	C	T	C	T	0.0177507	-0.0035	0.734987	0.7226	FALSE	FALSE	FALSE	EKR5O6	0.0131	0.7901	ALS	TRUE	reported	4.45862e-11	0.00269432	17	350470	1373518	|| id:ukb-d-30000_irnt	TRUE	reported	igd	2	TRUE	NA
ukb-d-30000_irnt	563	rs9908765	A	G	A	G	-0.0169802	0.0283	0.49131	0.4952	FALSE	FALSE	FALSE	EKR5O6	0.0111	0.01117	ALS	TRUE	reported	1.12512e-12	0.00238669	17	350470	8214427	|| id:ukb-d-30000_irnt	TRUE	reported	igd	2	TRUE	NA
ukb-d-30000_irnt	564	rs9955853	T	C	T	C	-0.0159866	0.0127	0.558948	0.5518	FALSE	FALSE	FALSE	EKR5O6	0.0112	0.2586	ALS	TRUE	reported	2.61939e-11	0.00239797	18	350470	43829655	|| id:ukb-d-30000_irnt	TRUE	reported	igd	2	TRUE	NA
ukb-d-30000_irnt	565	rs9970896	T	A	T	A	-0.0546202	-0.0103	0.888158	0.8805	FALSE	TRUE	FALSE	EKR5O6	0.0171	0.5471	ALS	TRUE	reported	2.07539e-47	0.00377598	1	350470	236104981	|| id:ukb-d-30000_irnt	TRUE	reported	igd	2	TRUE	NA
ukb-d-30000_irnt	566	rs9987222	C	G	C	G	0.0135933	-0.0116	0.392356	0.4044	FALSE	TRUE	FALSE	EKR5O6	0.0114	0.3123	ALS	TRUE	reported	2.87568e-08	0.00244969	8	350470	38826768	|| id:ukb-d-30000_irnt	TRUE	reported	igd	2	TRUE	NA
ebi-a-GCST004627	1	rs10087240	T	C	T	C	0.0240502	-0.0004	0.4562	0.4546	FALSE	FALSE	FALSE	KibQwN	0.0112	0.97	ALS	TRUE	reported	4.61211e-11	0.00365341	8	171643	129012574	|| id:ebi-a-GCST004627	TRUE	reported	igd	2	TRUE	NA
ebi-a-GCST004627	2	rs1014530	C	T	C	T	0.023548	-0.0036	0.5694	0.573	FALSE	FALSE	FALSE	KibQwN	0.0112	0.7474	ALS	TRUE	reported	8.67761e-11	0.00362927	9	171643	123685092	|| id:ebi-a-GCST004627	TRUE	reported	igd	2	TRUE	NA
ebi-a-GCST004627	3	rs10422126	A	G	A	G	0.0379297	0.0219	0.3355	0.3197	FALSE	FALSE	FALSE	KibQwN	0.0125	0.07983	ALS	TRUE	reported	6.49232e-23	0.0038486	19	171643	13948312	|| id:ebi-a-GCST004627	TRUE	reported	igd	2	TRUE	NA
ebi-a-GCST004627	4	rs10423726	A	C	A	C	-0.0385524	-0.0124	0.5785	0.5866	FALSE	FALSE	FALSE	KibQwN	0.0125	0.3238	ALS	TRUE	reported	3.58014e-23	0.00388827	19	171643	16444697	|| id:ebi-a-GCST004627	TRUE	reported	igd	2	TRUE	NA
ebi-a-GCST004627	5	rs10445308	T	C	T	C	-0.0334646	0.0135	0.4806	0.4646	FALSE	FALSE	FALSE	KibQwN	0.0111	0.2226	ALS	TRUE	reported	1.40508e-20	0.00359834	17	171643	37938047	|| id:ebi-a-GCST004627	TRUE	reported	igd	2	TRUE	NA
ebi-a-GCST004627	6	rs10456417	C	T	C	T	0.0823251	-0.0224	0.0236	0.026	FALSE	FALSE	FALSE	KibQwN	0.0339	0.5087	ALS	TRUE	reported	3.87258e-12	0.0118595	6	171643	32988651	|| id:ebi-a-GCST004627	TRUE	reported	igd	2	TRUE	NA
ebi-a-GCST004627	7	rs10828723	C	T	C	T	-0.0309074	0.0049	0.3704	0.3488	FALSE	FALSE	FALSE	KibQwN	0.0116	0.6754	ALS	TRUE	reported	9.05524e-17	0.00371637	10	171643	25205058	|| id:ebi-a-GCST004627	TRUE	reported	igd	2	TRUE	NA
ebi-a-GCST004627	8	rs10867411	G	A	G	A	-0.0276211	0.0203	0.639	0.6382	FALSE	FALSE	FALSE	KibQwN	0.0115	0.07614	ALS	TRUE	reported	1.58489e-13	0.00374279	9	171643	82297990	|| id:ebi-a-GCST004627	TRUE	reported	igd	2	TRUE	NA
ebi-a-GCST004627	9	rs10875338	A	G	A	G	0.0364051	-0.0093	0.4335	0.4318	FALSE	FALSE	FALSE	KibQwN	0.0111	0.4015	ALS	TRUE	reported	1.06905e-23	0.00362781	1	171643	101249778	|| id:ebi-a-GCST004627	TRUE	reported	igd	2	TRUE	NA
ebi-a-GCST004627	10	rs10888388	T	C	T	C	-0.0224636	-0.0111	0.515	0.4947	FALSE	FALSE	FALSE	KibQwN	0.0111	0.3179	ALS	TRUE	reported	4.157e-10	0.00359532	1	171643	150687296	|| id:ebi-a-GCST004627	TRUE	reported	igd	2	TRUE	NA
ebi-a-GCST004627	11	rs10893896	A	G	A	G	0.0344292	-0.0205	0.0975	0.0984	FALSE	FALSE	FALSE	KibQwN	0.0188	0.2741	ALS	TRUE	reported	1.72199e-08	0.00610686	11	171643	128488990	|| id:ebi-a-GCST004627	TRUE	reported	igd	2	TRUE	NA
ebi-a-GCST004627	12	rs10901796	C	T	C	T	0.0198408	0.0125	0.5198	0.5048	FALSE	FALSE	FALSE	KibQwN	0.011	0.2573	ALS	TRUE	reported	4.60999e-08	0.00363004	10	171643	126335586	|| id:ebi-a-GCST004627	TRUE	reported	igd	2	TRUE	NA
ebi-a-GCST004627	13	rs10915874	T	C	T	C	-0.0318125	-0.0041	0.1148	0.1122	FALSE	FALSE	FALSE	KibQwN	0.0179	0.8199	ALS	TRUE	reported	1.76901e-08	0.00564736	1	171643	225959491	|| id:ebi-a-GCST004627	TRUE	reported	igd	2	TRUE	NA
ebi-a-GCST004627	14	rs10971930	C	T	C	T	0.029971	-0.0103	0.128	0.1292	FALSE	FALSE	FALSE	KibQwN	0.0167	0.5374	ALS	TRUE	reported	2.689e-08	0.00538989	9	171643	34116083	|| id:ebi-a-GCST004627	TRUE	reported	igd	2	TRUE	NA
ebi-a-GCST004627	15	rs11065755	C	G	C	G	-0.0289276	0.013	0.7712	0.7674	FALSE	TRUE	FALSE	KibQwN	0.0143	0.3644	ALS	TRUE	reported	1.32099e-10	0.00450255	12	171643	111335752	|| id:ebi-a-GCST004627	TRUE	reported	igd	2	TRUE	NA
ebi-a-GCST004627	16	rs11065822	T	G	T	G	0.0566875	-0.0214	0.3582	0.3626	FALSE	FALSE	FALSE	KibQwN	0.0132	0.104	ALS	TRUE	reported	1.1471e-48	0.00386657	12	171643	111600134	|| id:ebi-a-GCST004627	TRUE	reported	igd	2	TRUE	NA
ebi-a-GCST004627	17	rs11077815	C	T	C	T	-0.0246314	-0.0012	0.6238	0.6112	FALSE	FALSE	FALSE	KibQwN	0.0117	0.9191	ALS	TRUE	reported	3.19227e-11	0.00371099	17	171643	74389890	|| id:ebi-a-GCST004627	TRUE	reported	igd	2	TRUE	NA
ebi-a-GCST004627	18	rs11080107	C	T	C	T	-0.0204445	0.0018	0.4818	0.4728	FALSE	FALSE	FALSE	KibQwN	0.0112	0.8756	ALS	TRUE	reported	1.37899e-08	0.00360193	17	171643	27938424	|| id:ebi-a-GCST004627	TRUE	reported	igd	2	TRUE	NA
ebi-a-GCST004627	19	rs11168249	C	T	C	T	-0.0230135	0.0072	0.4605	0.4666	FALSE	FALSE	FALSE	KibQwN	0.0116	0.5367	ALS	TRUE	reported	2.231e-10	0.00362729	12	171643	48208368	|| id:ebi-a-GCST004627	TRUE	reported	igd	2	TRUE	NA
ebi-a-GCST004627	20	rs111868104	A	G	A	G	0.0285349	0.0301	0.1568	0.1621	FALSE	FALSE	FALSE	KibQwN	0.0149	0.0429	ALS	TRUE	reported	9.32911e-09	0.00496908	10	171643	115999307	|| id:ebi-a-GCST004627	TRUE	reported	igd	2	TRUE	NA
ebi-a-GCST004627	21	rs11240734	T	C	T	C	-0.037743	-0.0042	0.9015	0.8903	FALSE	FALSE	FALSE	KibQwN	0.0179	0.8158	ALS	TRUE	reported	3.31398e-10	0.00600685	1	171643	203651824	|| id:ebi-a-GCST004627	TRUE	reported	igd	2	TRUE	NA
ebi-a-GCST004627	22	rs112498623	C	T	C	T	-0.0381344	0.0156	0.1998	0.1901	FALSE	FALSE	FALSE	KibQwN	0.0146	0.2839	ALS	TRUE	reported	2.70023e-17	0.00450823	11	171643	47943739	|| id:ebi-a-GCST004627	TRUE	reported	igd	2	TRUE	NA
ebi-a-GCST004627	23	rs11250079	C	T	C	T	0.0232705	0.0055	0.3052	0.3053	FALSE	FALSE	FALSE	KibQwN	0.0121	0.6531	ALS	TRUE	reported	2.943e-09	0.00392104	8	171643	10673008	|| id:ebi-a-GCST004627	TRUE	reported	igd	2	TRUE	NA
ebi-a-GCST004627	24	rs112679361	A	G	A	G	0.0353127	0.0063	0.2793	0.261	FALSE	FALSE	FALSE	KibQwN	0.0127	0.6191	ALS	TRUE	reported	2.45301e-18	0.00404302	2	171643	24576414	|| id:ebi-a-GCST004627	TRUE	reported	igd	2	TRUE	NA
ebi-a-GCST004627	25	rs112826162	A	G	A	G	-0.0322957	0.0206	0.1627	0.1685	FALSE	FALSE	FALSE	KibQwN	0.0147	0.1626	ALS	TRUE	reported	3.14775e-11	0.00486419	6	171643	34728735	|| id:ebi-a-GCST004627	TRUE	reported	igd	2	TRUE	NA
ebi-a-GCST004627	26	rs113347819	G	T	G	T	-0.0391092	-0.0192	0.0859	0.0763	FALSE	FALSE	FALSE	KibQwN	0.0209	0.36	ALS	TRUE	reported	1.17001e-09	0.00642781	5	171643	158240047	|| id:ebi-a-GCST004627	TRUE	reported	igd	2	TRUE	NA
ebi-a-GCST004627	27	rs113617295	A	C	A	C	0.0723958	-0.0333	0.0192	0.0245	FALSE	FALSE	FALSE	KibQwN	0.0369	0.366	ALS	TRUE	reported	3.19698e-08	0.0130907	6	171643	30719481	|| id:ebi-a-GCST004627	TRUE	reported	igd	2	TRUE	NA
ebi-a-GCST004627	28	rs115418659	G	A	G	A	0.104955	0.022	0.0178	0.0178	FALSE	FALSE	FALSE	KibQwN	0.0413	0.5933	ALS	TRUE	reported	1.65006e-14	0.0136743	6	171643	32167532	|| id:ebi-a-GCST004627	TRUE	reported	igd	2	TRUE	NA
ebi-a-GCST004627	29	rs115564468	A	C	A	C	0.0914075	0.0218	0.013	0.0123	FALSE	FALSE	FALSE	KibQwN	0.0515	0.6721	ALS	TRUE	reported	1.08101e-08	0.0159873	6	171643	32894412	|| id:ebi-a-GCST004627	TRUE	reported	igd	2	TRUE	NA
ebi-a-GCST004627	30	rs11574938	C	G	C	G	0.0594996	0.013	0.5174	0.531	FALSE	TRUE	TRUE	KibQwN	0.0112	0.2439	ALS	TRUE	reported	1.28499e-59	0.0036539	16	171643	30485393	|| id:ebi-a-GCST004627	TRUE	reported	igd	2	FALSE	NA
ebi-a-GCST004627	31	rs11577369	A	G	A	G	-0.0461569	0.0141	0.1165	0.1085	FALSE	FALSE	FALSE	KibQwN	0.0178	0.4288	ALS	TRUE	reported	1.99388e-16	0.00561352	1	171643	101587811	|| id:ebi-a-GCST004627	TRUE	reported	igd	2	TRUE	NA
ebi-a-GCST004627	32	rs115806028	C	G	C	G	0.0858755	0.0462	0.0147	0.0179	FALSE	TRUE	FALSE	KibQwN	0.0464	0.3194	ALS	TRUE	reported	3.85203e-08	0.0156209	6	171643	33200889	|| id:ebi-a-GCST004627	TRUE	reported	igd	2	TRUE	NA
ebi-a-GCST004627	33	rs11676298	G	C	G	C	0.0285807	-0.0077	0.1932	0.1811	FALSE	TRUE	FALSE	KibQwN	0.0144	0.5933	ALS	TRUE	reported	3.89996e-10	0.00456709	2	171643	227291731	|| id:ebi-a-GCST004627	TRUE	reported	igd	2	TRUE	NA
ebi-a-GCST004627	34	rs116855128	T	G	T	G	0.0912873	-0.0835	0.0141	0.0146	FALSE	FALSE	FALSE	KibQwN	0.0514	0.1047	ALS	TRUE	reported	5.76302e-09	0.0156757	11	171643	108014422	|| id:ebi-a-GCST004627	TRUE	reported	igd	2	TRUE	NA
ebi-a-GCST004627	35	rs11688852	T	G	T	G	0.021338	-0.0262	0.5688	0.5584	FALSE	FALSE	FALSE	KibQwN	0.0112	0.01979	ALS	TRUE	reported	4.00396e-09	0.00362643	2	171643	201683986	|| id:ebi-a-GCST004627	TRUE	reported	igd	2	TRUE	NA
ebi-a-GCST004627	36	rs11746	A	G	A	G	0.0200044	0.0164	0.4875	0.4886	FALSE	FALSE	FALSE	KibQwN	0.011	0.1363	ALS	TRUE	reported	2.43602e-08	0.00358646	1	171643	161683136	|| id:ebi-a-GCST004627	TRUE	reported	igd	2	TRUE	NA
ebi-a-GCST004627	37	rs117706999	A	G	A	G	0.0726542	-0.0938	0.0243	0.025	FALSE	FALSE	FALSE	KibQwN	0.037	0.01126	ALS	TRUE	reported	1.08901e-09	0.0119187	11	171643	108406943	|| id:ebi-a-GCST004627	TRUE	reported	igd	2	TRUE	NA
ebi-a-GCST004627	38	rs11779535	A	G	A	G	0.0326205	0.049	0.1337	0.142	FALSE	FALSE	FALSE	KibQwN	0.0157	0.001751	ALS	TRUE	reported	6.633e-10	0.00528301	8	171643	101388283	|| id:ebi-a-GCST004627	TRUE	reported	igd	2	TRUE	NA
ebi-a-GCST004627	39	rs11820650	G	A	G	A	-0.0347549	0.0253	0.1443	0.137	FALSE	FALSE	FALSE	KibQwN	0.0167	0.1309	ALS	TRUE	reported	1.1371e-11	0.00512009	11	171643	47424963	|| id:ebi-a-GCST004627	TRUE	reported	igd	2	TRUE	NA
ebi-a-GCST004627	40	rs12124627	G	C	G	C	-0.0349131	0.0106	0.2245	0.2247	FALSE	TRUE	FALSE	KibQwN	0.0136	0.4368	ALS	TRUE	reported	1.08193e-15	0.00435482	1	171643	206687263	|| id:ebi-a-GCST004627	TRUE	reported	igd	2	TRUE	NA
ebi-a-GCST004627	41	rs12139775	T	C	T	C	-0.0482399	-0.0076	0.0675	0.0713	FALSE	FALSE	FALSE	KibQwN	0.0221	0.7319	ALS	TRUE	reported	2.49e-11	0.00722807	1	171643	198594782	|| id:ebi-a-GCST004627	TRUE	reported	igd	2	TRUE	NA
ebi-a-GCST004627	42	rs12194513	T	C	T	C	0.0311981	-0.0107	0.1291	0.1165	FALSE	FALSE	FALSE	KibQwN	0.0187	0.568	ALS	TRUE	reported	8.35007e-09	0.00541516	6	171643	42037167	|| id:ebi-a-GCST004627	TRUE	reported	igd	2	TRUE	NA
ebi-a-GCST004627	43	rs1223810	A	T	A	T	0.020333	0.0043	0.6181	0.6295	FALSE	TRUE	FALSE	KibQwN	0.0115	0.7111	ALS	TRUE	reported	4.23497e-08	0.00370988	1	171643	214366917	|| id:ebi-a-GCST004627	TRUE	reported	igd	2	TRUE	NA
ebi-a-GCST004627	44	rs12277213	A	G	A	G	-0.0302208	0.03	0.1399	0.1362	FALSE	FALSE	FALSE	KibQwN	0.0183	0.1012	ALS	TRUE	reported	5.68395e-09	0.00518742	11	171643	48782176	|| id:ebi-a-GCST004627	TRUE	reported	igd	2	TRUE	NA
ebi-a-GCST004627	45	rs12459419	T	C	T	C	-0.0220745	0.0138	0.3243	0.3122	FALSE	FALSE	FALSE	KibQwN	0.0122	0.2581	ALS	TRUE	reported	8.72208e-09	0.00383646	19	171643	51728477	|| id:ebi-a-GCST004627	TRUE	reported	igd	2	TRUE	NA
ebi-a-GCST004627	46	rs12504282	T	C	T	C	-0.0354475	0.0048	0.5284	0.5303	FALSE	FALSE	FALSE	KibQwN	0.011	0.6609	ALS	TRUE	reported	6.89128e-23	0.00359893	4	171643	80927001	|| id:ebi-a-GCST004627	TRUE	reported	igd	2	TRUE	NA
ebi-a-GCST004627	47	rs12598529	A	G	A	G	0.0218562	0.0015	0.6472	0.6301	FALSE	FALSE	FALSE	KibQwN	0.0114	0.8963	ALS	TRUE	reported	7.77804e-09	0.00378581	16	171643	4120076	|| id:ebi-a-GCST004627	TRUE	reported	igd	2	TRUE	NA
ebi-a-GCST004627	48	rs1260326	C	T	C	T	-0.025744	-0.0149	0.6052	0.5792	FALSE	FALSE	FALSE	KibQwN	0.0111	0.1795	ALS	TRUE	reported	2.11398e-12	0.0036637	2	171643	27730940	|| id:ebi-a-GCST004627	TRUE	reported	igd	2	TRUE	NA
ebi-a-GCST004627	49	rs1264593	T	G	T	G	0.0205464	0.0074	0.4966	0.4958	FALSE	FALSE	FALSE	KibQwN	0.0115	0.5196	ALS	TRUE	reported	1.685e-08	0.00364195	8	171643	102471269	|| id:ebi-a-GCST004627	TRUE	reported	igd	2	TRUE	NA
ebi-a-GCST004627	50	rs12659737	C	T	C	T	0.027245	-0.0127	0.8406	0.8285	FALSE	FALSE	FALSE	KibQwN	0.0152	0.403	ALS	TRUE	reported	3.71801e-08	0.00495029	5	171643	176742506	|| id:ebi-a-GCST004627	TRUE	reported	igd	2	TRUE	NA
ebi-a-GCST004627	51	rs12931792	A	G	A	G	0.0239754	0.011	0.4717	0.496	FALSE	FALSE	FALSE	KibQwN	0.0114	0.3316	ALS	TRUE	reported	5.22156e-11	0.00365231	16	171643	30156398	|| id:ebi-a-GCST004627	TRUE	reported	igd	2	TRUE	NA
ebi-a-GCST004627	52	rs1297255	T	C	T	C	0.0232939	0.0107	0.432	0.4279	FALSE	FALSE	FALSE	KibQwN	0.0113	0.3408	ALS	TRUE	reported	1.61998e-10	0.00364331	21	171643	16804367	|| id:ebi-a-GCST004627	TRUE	reported	igd	2	TRUE	NA
ebi-a-GCST004627	53	rs1297770	T	G	T	G	0.0290304	-0.0244	0.1884	0.1894	FALSE	FALSE	FALSE	KibQwN	0.0144	0.08888	ALS	TRUE	reported	3.09101e-10	0.00461227	6	171643	7158225	|| id:ebi-a-GCST004627	TRUE	reported	igd	2	TRUE	NA
ebi-a-GCST004627	54	rs12981683	T	C	T	C	-0.0282847	0.0024	0.2193	0.2225	FALSE	FALSE	FALSE	KibQwN	0.0146	0.8697	ALS	TRUE	reported	2.26001e-10	0.0044595	19	171643	18114000	|| id:ebi-a-GCST004627	TRUE	reported	igd	2	TRUE	NA
ebi-a-GCST004627	55	rs13019090	A	C	A	C	0.0300059	-0.0035	0.8652	0.8482	FALSE	FALSE	FALSE	KibQwN	0.0156	0.8224	ALS	TRUE	reported	1.409e-08	0.00528987	2	171643	223969637	|| id:ebi-a-GCST004627	TRUE	reported	igd	2	TRUE	NA
ebi-a-GCST004627	56	rs13092376	C	A	C	A	-0.0356468	-0.0023	0.4194	0.4045	FALSE	FALSE	FALSE	KibQwN	0.0113	0.8391	ALS	TRUE	reported	3.1842e-22	0.00367703	3	171643	196516288	|| id:ebi-a-GCST004627	TRUE	reported	igd	2	TRUE	NA
ebi-a-GCST004627	57	rs13191038	C	T	C	T	-0.083961	0.0406	0.1153	0.0871	FALSE	FALSE	FALSE	KibQwN	0.0211	0.05461	ALS	TRUE	reported	5.86949e-50	0.00564961	6	171643	28482917	|| id:ebi-a-GCST004627	TRUE	reported	igd	2	TRUE	NA
ebi-a-GCST004627	58	rs13208096	G	C	G	C	-0.0807973	0.0424	0.1152	0.0859	FALSE	TRUE	FALSE	KibQwN	0.0212	0.0455	ALS	TRUE	reported	1.1311e-46	0.00563211	6	171643	28225311	|| id:ebi-a-GCST004627	TRUE	reported	igd	2	TRUE	NA
ebi-a-GCST004627	59	rs13209890	G	T	G	T	-0.0261906	-0.0041	0.2618	0.2509	FALSE	FALSE	FALSE	KibQwN	0.0126	0.7445	ALS	TRUE	reported	1.46899e-10	0.00408681	6	171643	130396545	|| id:ebi-a-GCST004627	TRUE	reported	igd	2	TRUE	NA
ebi-a-GCST004627	60	rs13216117	G	A	G	A	-0.0814764	0.0447	0.1147	0.0856	FALSE	FALSE	FALSE	KibQwN	0.0212	0.03512	ALS	TRUE	reported	2.94917e-47	0.00564288	6	171643	27938484	|| id:ebi-a-GCST004627	TRUE	reported	igd	2	TRUE	NA
ebi-a-GCST004627	61	rs13230583	C	T	C	T	0.0275164	-0.0107	0.2056	0.2033	FALSE	FALSE	FALSE	KibQwN	0.0138	0.4385	ALS	TRUE	reported	6.23304e-10	0.00444931	7	171643	150317278	|| id:ebi-a-GCST004627	TRUE	reported	igd	2	TRUE	NA
ebi-a-GCST004627	62	rs13315469	G	A	G	A	0.0217735	-0.0145	0.3442	0.3446	FALSE	FALSE	FALSE	KibQwN	0.0116	0.2107	ALS	TRUE	reported	8.25791e-09	0.00377809	3	171643	170859893	|| id:ebi-a-GCST004627	TRUE	reported	igd	2	TRUE	NA
ebi-a-GCST004627	63	rs13388020	C	G	C	G	0.0256909	0.0143	0.2171	0.2051	FALSE	TRUE	FALSE	KibQwN	0.0137	0.2993	ALS	TRUE	reported	3.95704e-09	0.00436475	2	171643	25196266	|| id:ebi-a-GCST004627	TRUE	reported	igd	2	TRUE	NA
ebi-a-GCST004627	64	rs13431440	A	C	A	C	-0.0434239	0.0161	0.1997	0.1937	FALSE	FALSE	FALSE	KibQwN	0.0139	0.2477	ALS	TRUE	reported	4.14859e-22	0.0044918	2	171643	161286220	|| id:ebi-a-GCST004627	TRUE	reported	igd	2	TRUE	NA
ebi-a-GCST004627	65	rs1354034	C	T	C	T	0.025544	-0.016	0.5989	0.6004	FALSE	FALSE	FALSE	KibQwN	0.0112	0.1542	ALS	TRUE	reported	3.07893e-12	0.00366271	3	171643	56849749	|| id:ebi-a-GCST004627	TRUE	reported	igd	2	TRUE	NA
ebi-a-GCST004627	66	rs13829	G	T	G	T	-0.0384726	0.0057	0.0746	0.0698	FALSE	FALSE	FALSE	KibQwN	0.0221	0.7981	ALS	TRUE	reported	3.145e-08	0.00695306	13	171643	45605747	|| id:ebi-a-GCST004627	TRUE	reported	igd	2	TRUE	NA
ebi-a-GCST004627	67	rs138646	A	C	A	C	-0.0308385	0.0162	0.1185	0.1119	FALSE	FALSE	FALSE	KibQwN	0.0179	0.3665	ALS	TRUE	reported	2.934e-08	0.00556118	22	171643	28389012	|| id:ebi-a-GCST004627	TRUE	reported	igd	2	TRUE	NA
ebi-a-GCST004627	68	rs1386622	G	T	G	T	0.06988	0.0183	0.6803	0.6822	FALSE	FALSE	FALSE	KibQwN	0.0121	0.1321	ALS	TRUE	reported	2.06395e-72	0.00388292	4	171643	38372055	|| id:ebi-a-GCST004627	TRUE	reported	igd	2	TRUE	NA
ebi-a-GCST004627	69	rs139294394	C	G	C	G	0.113169	-0.1046	0.0102	0.0102	FALSE	TRUE	FALSE	KibQwN	0.0563	0.06331	ALS	TRUE	reported	5.49402e-10	0.0182403	6	171643	29406515	|| id:ebi-a-GCST004627	TRUE	reported	igd	2	TRUE	NA
ebi-a-GCST004627	70	rs1411017	C	T	C	T	-0.0803907	0.0258	0.0309	0.0349	FALSE	FALSE	FALSE	KibQwN	0.0317	0.4169	ALS	TRUE	reported	9.66496e-15	0.0103816	1	171643	101703249	|| id:ebi-a-GCST004627	TRUE	reported	igd	2	TRUE	NA
ebi-a-GCST004627	71	rs142144435	A	T	A	T	0.0925784	-0.0474	0.0122	0.0114	FALSE	TRUE	FALSE	KibQwN	0.0522	0.3639	ALS	TRUE	reported	1.41299e-08	0.0163227	6	171643	28996590	|| id:ebi-a-GCST004627	TRUE	reported	igd	2	TRUE	NA
ebi-a-GCST004627	72	rs142239370	C	A	C	A	0.0746896	-0.0094	0.0405	0.0474	FALSE	FALSE	FALSE	KibQwN	0.027	0.7274	ALS	TRUE	reported	2.4088e-16	0.00910876	10	171643	72382869	|| id:ebi-a-GCST004627	TRUE	reported	igd	2	TRUE	NA
ebi-a-GCST004627	73	rs149290349	A	G	A	G	-0.072423	0.0159	0.0761	0.0724	FALSE	FALSE	FALSE	KibQwN	0.0223	0.4752	ALS	TRUE	reported	2.1508e-25	0.0069547	2	171643	43451957	|| id:ebi-a-GCST004627	TRUE	reported	igd	2	TRUE	NA
ebi-a-GCST004627	74	rs151278309	A	T	A	T	0.173087	0.0457	0.0117	0.011	FALSE	TRUE	FALSE	KibQwN	0.0576	0.4273	ALS	TRUE	reported	2.03892e-22	0.017771	6	171643	31846544	|| id:ebi-a-GCST004627	TRUE	reported	igd	2	TRUE	NA
ebi-a-GCST004627	75	rs1563573	A	G	A	G	0.0244859	-0.0183	0.7851	0.7942	FALSE	FALSE	FALSE	KibQwN	0.0136	0.1791	ALS	TRUE	reported	2.04202e-08	0.00436591	2	171643	161034155	|| id:ebi-a-GCST004627	TRUE	reported	igd	2	TRUE	NA
ebi-a-GCST004627	76	rs16904181	A	G	A	G	0.0254708	0.0115	0.3021	0.3044	FALSE	FALSE	FALSE	KibQwN	0.0122	0.3418	ALS	TRUE	reported	1.17701e-10	0.00395373	8	171643	130976074	|| id:ebi-a-GCST004627	TRUE	reported	igd	2	TRUE	NA
ebi-a-GCST004627	77	rs16986308	A	G	A	G	-0.032003	0.0091	0.1161	0.1166	FALSE	FALSE	FALSE	KibQwN	0.0176	0.6032	ALS	TRUE	reported	1.20501e-08	0.00561557	22	171643	28717032	|| id:ebi-a-GCST004627	TRUE	reported	igd	2	TRUE	NA
ebi-a-GCST004627	78	rs17011715	G	T	G	T	-0.0373407	-0.0067	0.234	0.2239	FALSE	FALSE	FALSE	KibQwN	0.0133	0.6144	ALS	TRUE	reported	2.07109e-18	0.00426587	10	171643	50261777	|| id:ebi-a-GCST004627	TRUE	reported	igd	2	TRUE	NA
ebi-a-GCST004627	79	rs17041439	C	A	C	A	0.0501662	-0.0223	0.0558	0.057	FALSE	FALSE	FALSE	KibQwN	0.0338	0.5092	ALS	TRUE	reported	1.97201e-10	0.00788346	12	171643	101873240	|| id:ebi-a-GCST004627	TRUE	reported	igd	2	TRUE	NA
ebi-a-GCST004627	80	rs17055847	C	T	C	T	-0.0283732	0.0121	0.2977	0.2858	FALSE	FALSE	FALSE	KibQwN	0.0127	0.3424	ALS	TRUE	reported	6.6819e-13	0.00394852	5	171643	157983114	|| id:ebi-a-GCST004627	TRUE	reported	igd	2	TRUE	NA
ebi-a-GCST004627	81	rs17157836	C	T	C	T	-0.0423519	0	0.0707	0.068	FALSE	FALSE	FALSE	KibQwN	0.0219	0.9986	ALS	TRUE	reported	2.065e-09	0.00706737	10	171643	45963586	|| id:ebi-a-GCST004627	TRUE	reported	igd	2	TRUE	NA
ebi-a-GCST004627	82	rs17229044	T	C	T	C	-0.0255305	0.0209	0.2091	0.2202	FALSE	FALSE	FALSE	KibQwN	0.0132	0.1138	ALS	TRUE	reported	8.13205e-09	0.004428	16	171643	11062936	|| id:ebi-a-GCST004627	TRUE	reported	igd	2	TRUE	NA
ebi-a-GCST004627	83	rs17230746	T	C	T	C	-0.0234106	0.0057	0.2312	0.2291	FALSE	FALSE	FALSE	KibQwN	0.0135	0.6734	ALS	TRUE	reported	3.98098e-08	0.0042629	2	171643	144194565	|| id:ebi-a-GCST004627	TRUE	reported	igd	2	TRUE	NA
ebi-a-GCST004627	84	rs1727302	A	G	A	G	-0.0248762	-0.0015	0.7541	0.7451	FALSE	FALSE	FALSE	KibQwN	0.0126	0.9063	ALS	TRUE	reported	2.47999e-09	0.0041719	12	171643	123632930	|| id:ebi-a-GCST004627	TRUE	reported	igd	2	TRUE	NA
ebi-a-GCST004627	85	rs17482472	A	G	A	G	-0.033723	-0.0114	0.099	0.0989	FALSE	FALSE	FALSE	KibQwN	0.0188	0.5431	ALS	TRUE	reported	3.54503e-08	0.00611796	10	171643	44859618	|| id:ebi-a-GCST004627	TRUE	reported	igd	2	TRUE	NA
ebi-a-GCST004627	86	rs1822534	G	A	G	A	-0.0373015	-0.0216	0.3941	0.4	FALSE	FALSE	FALSE	KibQwN	0.0113	0.05583	ALS	TRUE	reported	3.75232e-24	0.00367943	3	171643	12266804	|| id:ebi-a-GCST004627	TRUE	reported	igd	2	TRUE	NA
ebi-a-GCST004627	87	rs1922300	T	C	T	C	0.0507803	-0.0171	0.9577	0.957	FALSE	FALSE	FALSE	KibQwN	0.0286	0.5493	ALS	TRUE	reported	3.54699e-08	0.00921259	2	171643	102819594	|| id:ebi-a-GCST004627	TRUE	reported	igd	2	TRUE	NA
ebi-a-GCST004627	88	rs2005051	G	A	G	A	0.0258828	0.0091	0.8079	0.7916	FALSE	FALSE	FALSE	KibQwN	0.0137	0.5082	ALS	TRUE	reported	1.51901e-08	0.00457342	19	171643	16344647	|| id:ebi-a-GCST004627	TRUE	reported	igd	2	TRUE	NA
ebi-a-GCST004627	89	rs2007668	T	G	T	G	-0.0273285	-0.0047	0.5164	0.5097	FALSE	FALSE	FALSE	KibQwN	0.0111	0.6713	ALS	TRUE	reported	3.92826e-14	0.00361328	22	171643	29908154	|| id:ebi-a-GCST004627	TRUE	reported	igd	2	TRUE	NA
ebi-a-GCST004627	90	rs2019137	A	G	A	G	0.0238481	-0.002	0.4808	0.4835	FALSE	FALSE	FALSE	KibQwN	0.011	0.8543	ALS	TRUE	reported	3.58674e-11	0.00360231	2	171643	113973632	|| id:ebi-a-GCST004627	TRUE	reported	igd	2	TRUE	NA
ebi-a-GCST004627	91	rs2034310	C	T	C	T	0.0270676	0.0105	0.8132	0.8185	FALSE	FALSE	FALSE	KibQwN	0.0154	0.4962	ALS	TRUE	reported	4.35502e-09	0.00461108	17	171643	72691928	|| id:ebi-a-GCST004627	TRUE	reported	igd	2	TRUE	NA
ebi-a-GCST004627	92	rs2038255	T	C	T	C	-0.0334363	0.0045	0.1896	0.1879	FALSE	FALSE	FALSE	KibQwN	0.0146	0.7572	ALS	TRUE	reported	8.12082e-13	0.00467046	14	171643	35559126	|| id:ebi-a-GCST004627	TRUE	reported	igd	2	TRUE	NA
ebi-a-GCST004627	93	rs2070433	A	G	A	G	-0.026471	-0.0396	0.2245	0.2308	FALSE	FALSE	FALSE	KibQwN	0.013	0.002334	ALS	TRUE	reported	8.62998e-10	0.00431624	21	171643	47961386	|| id:ebi-a-GCST004627	TRUE	reported	igd	2	TRUE	NA
ebi-a-GCST004627	94	rs209167	C	T	C	T	0.0912977	0.0594	0.0193	0.0273	FALSE	FALSE	FALSE	KibQwN	0.0465	0.2015	ALS	TRUE	reported	5.03617e-12	0.0132228	6	171643	28824629	|| id:ebi-a-GCST004627	TRUE	reported	igd	2	TRUE	NA
ebi-a-GCST004627	95	rs2157691	C	G	C	G	0.03268	-0.0086	0.2659	0.2658	FALSE	TRUE	FALSE	KibQwN	0.0124	0.4857	ALS	TRUE	reported	8.51726e-16	0.00406138	1	171643	158582838	|| id:ebi-a-GCST004627	TRUE	reported	igd	2	TRUE	NA
ebi-a-GCST004627	96	rs2224234	C	A	C	A	0.0355251	-0.0082	0.2009	0.204	FALSE	FALSE	FALSE	KibQwN	0.0138	0.5517	ALS	TRUE	reported	5.16297e-15	0.00454118	14	171643	103382038	|| id:ebi-a-GCST004627	TRUE	reported	igd	2	TRUE	NA
ebi-a-GCST004627	97	rs2228015	C	T	C	T	-0.0550097	0.0013	0.0379	0.0367	FALSE	FALSE	FALSE	KibQwN	0.0348	0.9709	ALS	TRUE	reported	5.77497e-09	0.00944673	17	171643	38715186	|| id:ebi-a-GCST004627	TRUE	reported	igd	2	TRUE	NA
ebi-a-GCST004627	98	rs2280959	G	C	G	C	0.0214363	0.0105	0.478	0.4668	FALSE	TRUE	TRUE	KibQwN	0.0111	0.3426	ALS	TRUE	reported	2.75899e-09	0.00360557	21	171643	47641996	|| id:ebi-a-GCST004627	TRUE	reported	igd	2	FALSE	NA
ebi-a-GCST004627	99	rs2281603	C	T	C	T	0.0298429	0.0014	0.2428	0.2369	FALSE	FALSE	FALSE	KibQwN	0.0131	0.9142	ALS	TRUE	reported	1.61696e-12	0.0042246	14	171643	64926097	|| id:ebi-a-GCST004627	TRUE	reported	igd	2	TRUE	NA
ebi-a-GCST004627	100	rs2326837	G	A	G	A	0.0253595	0.0086	0.3625	0.3581	FALSE	FALSE	FALSE	KibQwN	0.012	0.4744	ALS	TRUE	reported	1.15292e-11	0.00373707	6	171643	6901659	|| id:ebi-a-GCST004627	TRUE	reported	igd	2	TRUE	NA
ebi-a-GCST004627	101	rs2347784	G	C	G	C	0.0262995	-0.0003	0.2712	0.2621	FALSE	TRUE	FALSE	KibQwN	0.0131	0.9793	ALS	TRUE	reported	9.14956e-11	0.00405833	7	171643	6524843	|| id:ebi-a-GCST004627	TRUE	reported	igd	2	TRUE	NA
ebi-a-GCST004627	102	rs2476601	G	A	G	A	0.0563788	-0.0251	0.8983	0.9059	FALSE	FALSE	FALSE	KibQwN	0.0197	0.2017	ALS	TRUE	reported	2.04409e-21	0.00593289	1	171643	114377568	|| id:ebi-a-GCST004627	TRUE	reported	igd	2	TRUE	NA
ebi-a-GCST004627	103	rs247826	T	C	T	C	0.0436155	-0.0177	0.2213	0.2156	FALSE	FALSE	FALSE	KibQwN	0.0136	0.1954	ALS	TRUE	reported	1.77296e-23	0.00436811	16	171643	84582965	|| id:ebi-a-GCST004627	TRUE	reported	igd	2	TRUE	NA
ebi-a-GCST004627	104	rs2522056	A	G	A	G	0.0295444	-0.0184	0.1856	0.2042	FALSE	FALSE	FALSE	KibQwN	0.0136	0.1754	ALS	TRUE	reported	1.513e-10	0.00461338	5	171643	131801726	|| id:ebi-a-GCST004627	TRUE	reported	igd	2	TRUE	NA
ebi-a-GCST004627	105	rs2547115	T	A	T	A	-0.0504808	0.027	0.6968	0.6978	FALSE	TRUE	FALSE	KibQwN	0.0138	0.05062	ALS	TRUE	reported	3.54079e-35	0.00407905	19	171643	16814328	|| id:ebi-a-GCST004627	TRUE	reported	igd	2	TRUE	NA
ebi-a-GCST004627	106	rs259981	A	T	A	T	-0.0243979	0.0071	0.3597	0.36	FALSE	TRUE	FALSE	KibQwN	0.0123	0.5659	ALS	TRUE	reported	1.10301e-10	0.00378136	20	171643	57748369	|| id:ebi-a-GCST004627	TRUE	reported	igd	2	TRUE	NA
ebi-a-GCST004627	107	rs2736186	A	G	A	G	0.100341	-0.0202	0.0285	0.0332	FALSE	FALSE	FALSE	KibQwN	0.0324	0.5335	ALS	TRUE	reported	1.36113e-20	0.0107854	6	171643	31572333	|| id:ebi-a-GCST004627	TRUE	reported	igd	2	TRUE	NA
ebi-a-GCST004627	108	rs2737275	G	C	G	C	-0.0223139	0.009	0.282	0.2837	FALSE	TRUE	FALSE	KibQwN	0.0123	0.4621	ALS	TRUE	reported	2.78503e-08	0.0040173	9	171643	35726397	|| id:ebi-a-GCST004627	TRUE	reported	igd	2	TRUE	NA
ebi-a-GCST004627	109	rs2812203	T	C	T	C	-0.0245012	-0.0034	0.2204	0.2096	FALSE	FALSE	FALSE	KibQwN	0.014	0.8099	ALS	TRUE	reported	1.66399e-08	0.00434132	13	171643	50703690	|| id:ebi-a-GCST004627	TRUE	reported	igd	2	TRUE	NA
ebi-a-GCST004627	110	rs2815368	T	C	T	C	-0.0307153	0.0015	0.648	0.66	FALSE	FALSE	FALSE	KibQwN	0.0118	0.8961	ALS	TRUE	reported	2.208e-16	0.00374111	1	171643	67500778	|| id:ebi-a-GCST004627	TRUE	reported	igd	2	TRUE	NA
ebi-a-GCST004627	111	rs28365160	G	A	G	A	0.033267	0	0.2374	0.2347	FALSE	FALSE	FALSE	KibQwN	0.0131	0.9992	ALS	TRUE	reported	3.68129e-15	0.00422957	17	171643	4622551	|| id:ebi-a-GCST004627	TRUE	reported	igd	2	TRUE	NA
ebi-a-GCST004627	112	rs2853950	T	C	T	C	0.0437749	-0.0072	0.4392	0.438	FALSE	FALSE	FALSE	KibQwN	0.0112	0.5215	ALS	TRUE	reported	1.36395e-33	0.00362405	6	171643	31236175	|| id:ebi-a-GCST004627	TRUE	reported	igd	2	TRUE	NA
ebi-a-GCST004627	113	rs28577594	C	G	C	G	-0.0290413	-0.0039	0.7236	0.7156	FALSE	TRUE	FALSE	KibQwN	0.0127	0.7567	ALS	TRUE	reported	6.40472e-13	0.00403824	12	171643	123895906	|| id:ebi-a-GCST004627	TRUE	reported	igd	2	TRUE	NA
ebi-a-GCST004627	114	rs28615685	C	G	C	G	0.0232719	-0.0005	0.2609	0.2512	FALSE	TRUE	FALSE	KibQwN	0.0139	0.9701	ALS	TRUE	reported	1.355e-08	0.00409791	4	171643	83914505	|| id:ebi-a-GCST004627	TRUE	reported	igd	2	TRUE	NA
ebi-a-GCST004627	115	rs28732242	A	G	A	G	0.0648462	-0.0473	0.5117	0.4251	FALSE	FALSE	FALSE	KibQwN	0.0166	0.004374	ALS	TRUE	reported	2.16222e-68	0.00371047	6	171643	32444078	|| id:ebi-a-GCST004627	TRUE	reported	igd	2	TRUE	NA
ebi-a-GCST004627	116	rs2919917	C	T	C	T	0.0490982	-0.0256	0.2502	0.2687	FALSE	FALSE	FALSE	KibQwN	0.0123	0.03778	ALS	TRUE	reported	6.98232e-32	0.00417824	8	171643	79657263	|| id:ebi-a-GCST004627	TRUE	reported	igd	2	TRUE	NA
ebi-a-GCST004627	117	rs2955373	A	C	A	C	-0.0215652	0.0233	0.6706	0.6431	FALSE	FALSE	FALSE	KibQwN	0.0119	0.04936	ALS	TRUE	reported	4.92402e-09	0.00368653	17	171643	17973617	|| id:ebi-a-GCST004627	TRUE	reported	igd	2	TRUE	NA
ebi-a-GCST004627	118	rs301819	G	A	G	A	-0.024889	0.0044	0.5874	0.5547	FALSE	FALSE	FALSE	KibQwN	0.0112	0.6956	ALS	TRUE	reported	1.2939e-11	0.00367672	1	171643	8501786	|| id:ebi-a-GCST004627	TRUE	reported	igd	2	TRUE	NA
ebi-a-GCST004627	119	rs3094146	C	G	C	G	-0.0936965	0.0198	0.1318	0.0986	FALSE	TRUE	FALSE	KibQwN	0.0202	0.3268	ALS	TRUE	reported	2.34315e-69	0.00532281	6	171643	29970960	|| id:ebi-a-GCST004627	TRUE	reported	igd	2	TRUE	NA
ebi-a-GCST004627	120	rs3102347	G	A	G	A	-0.0310893	0.0176	0.8278	0.8303	FALSE	FALSE	FALSE	KibQwN	0.0165	0.288	ALS	TRUE	reported	1.15001e-10	0.0048232	16	171643	89369869	|| id:ebi-a-GCST004627	TRUE	reported	igd	2	TRUE	NA
ebi-a-GCST004627	121	rs3118359	T	G	T	G	-0.0846665	0.0322	0.1182	0.088	FALSE	FALSE	FALSE	KibQwN	0.0211	0.1264	ALS	TRUE	reported	3.91021e-52	0.00557258	6	171643	28793904	|| id:ebi-a-GCST004627	TRUE	reported	igd	2	TRUE	NA
ebi-a-GCST004627	122	rs3130288	A	C	A	C	-0.0938689	-0.0197	0.1305	0.1037	FALSE	FALSE	FALSE	KibQwN	0.0192	0.3052	ALS	TRUE	reported	2.49287e-69	0.00533366	6	171643	32096001	|| id:ebi-a-GCST004627	TRUE	reported	igd	2	TRUE	NA
ebi-a-GCST004627	123	rs3130355	A	G	A	G	-0.0966592	0.0139	0.1331	0.1005	FALSE	FALSE	FALSE	KibQwN	0.0198	0.4845	ALS	TRUE	reported	8.72168e-74	0.00531935	6	171643	30318327	|| id:ebi-a-GCST004627	TRUE	reported	igd	2	TRUE	NA
ebi-a-GCST004627	124	rs3131085	A	G	A	G	-0.0840752	0.034	0.1189	0.089	FALSE	FALSE	FALSE	KibQwN	0.0209	0.1031	ALS	TRUE	reported	1.12409e-51	0.00555904	6	171643	29044701	|| id:ebi-a-GCST004627	TRUE	reported	igd	2	TRUE	NA
ebi-a-GCST004627	125	rs3131783	A	G	A	G	-0.0864831	-0.0103	0.1795	0.1494	FALSE	FALSE	FALSE	KibQwN	0.0164	0.5323	ALS	TRUE	reported	3.1798e-76	0.00468065	6	171643	30932068	|| id:ebi-a-GCST004627	TRUE	reported	igd	2	TRUE	NA
ebi-a-GCST004627	126	rs3131856	C	T	C	T	-0.0893504	0.0329	0.1276	0.0965	FALSE	FALSE	FALSE	KibQwN	0.0202	0.104	ALS	TRUE	reported	8.76597e-62	0.00538703	6	171643	29607101	|| id:ebi-a-GCST004627	TRUE	reported	igd	2	TRUE	NA
ebi-a-GCST004627	127	rs3184504	C	T	C	T	-0.0883647	0.0253	0.5176	0.5141	FALSE	FALSE	FALSE	KibQwN	0.0157	0.1078	ALS	TRUE	reported	6.93426e-134	0.00358851	12	171643	111884608	|| id:ebi-a-GCST004627	TRUE	reported	igd	2	TRUE	NA
ebi-a-GCST004627	128	rs34038797	G	C	G	C	-0.0240077	0.0323	0.4862	0.4849	FALSE	TRUE	TRUE	KibQwN	0.0114	0.004774	ALS	TRUE	reported	1.67302e-10	0.00375786	12	171643	740009	|| id:ebi-a-GCST004627	TRUE	reported	igd	2	FALSE	NA
ebi-a-GCST004627	129	rs34493019	G	A	G	A	-0.060076	0.0454	0.0999	0.073	FALSE	FALSE	FALSE	KibQwN	0.0227	0.04567	ALS	TRUE	reported	2.2009e-24	0.00589567	6	171643	25714959	|| id:ebi-a-GCST004627	TRUE	reported	igd	2	TRUE	NA
ebi-a-GCST004627	130	rs34741404	T	C	T	C	0.0250397	-0.0102	0.411	0.4172	FALSE	FALSE	FALSE	KibQwN	0.0113	0.366	ALS	TRUE	reported	7.75711e-12	0.0036592	3	171643	28546181	|| id:ebi-a-GCST004627	TRUE	reported	igd	2	TRUE	NA
ebi-a-GCST004627	131	rs3540	A	G	A	G	0.0377124	-0.003	0.3237	0.3263	FALSE	FALSE	FALSE	KibQwN	0.0117	0.7966	ALS	TRUE	reported	1.33291e-22	0.00385491	15	171643	91045408	|| id:ebi-a-GCST004627	TRUE	reported	igd	2	TRUE	NA
ebi-a-GCST004627	132	rs35565446	T	C	T	C	-0.0784444	0.0472	0.11	0.0821	FALSE	FALSE	FALSE	KibQwN	0.0216	0.02866	ALS	TRUE	reported	5.06991e-42	0.00577531	6	171643	27145341	|| id:ebi-a-GCST004627	TRUE	reported	igd	2	TRUE	NA
ebi-a-GCST004627	133	rs35727581	G	A	G	A	-0.0340444	-0.0037	0.1022	0.0944	FALSE	FALSE	FALSE	KibQwN	0.0194	0.8505	ALS	TRUE	reported	1.071e-08	0.00595285	15	171643	70044548	|| id:ebi-a-GCST004627	TRUE	reported	igd	2	TRUE	NA
ebi-a-GCST004627	134	rs35848276	T	C	T	C	-0.0821692	0.0509	0.1123	0.0843	FALSE	FALSE	FALSE	KibQwN	0.0214	0.01758	ALS	TRUE	reported	1.49108e-46	0.0057354	6	171643	27521096	|| id:ebi-a-GCST004627	TRUE	reported	igd	2	TRUE	NA
ebi-a-GCST004627	135	rs35963943	A	G	A	G	0.0345166	0.0285	0.178	0.1683	FALSE	FALSE	FALSE	KibQwN	0.0153	0.06176	ALS	TRUE	reported	1.81217e-13	0.00468851	3	171643	18751611	|| id:ebi-a-GCST004627	TRUE	reported	igd	2	TRUE	NA
ebi-a-GCST004627	136	rs36109883	A	G	A	G	-0.0605531	0.0404	0.0986	0.0734	FALSE	FALSE	FALSE	KibQwN	0.0227	0.07504	ALS	TRUE	reported	3.02622e-23	0.00609686	6	171643	26133070	|| id:ebi-a-GCST004627	TRUE	reported	igd	2	TRUE	NA
ebi-a-GCST004627	137	rs3732378	A	G	A	G	0.0294283	-0.0193	0.1738	0.1668	FALSE	FALSE	FALSE	KibQwN	0.0148	0.1938	ALS	TRUE	reported	5.10799e-10	0.00473448	3	171643	39307162	|| id:ebi-a-GCST004627	TRUE	reported	igd	2	TRUE	NA
ebi-a-GCST004627	138	rs3735485	G	A	G	A	0.0496395	-0.0208	0.8457	0.8374	FALSE	FALSE	FALSE	KibQwN	0.0151	0.1696	ALS	TRUE	reported	2.04597e-23	0.00497849	7	171643	45009341	|| id:ebi-a-GCST004627	TRUE	reported	igd	2	TRUE	NA
ebi-a-GCST004627	139	rs3745621	G	C	G	C	0.0337665	0.0076	0.2587	0.2613	FALSE	TRUE	FALSE	KibQwN	0.0127	0.5493	ALS	TRUE	reported	2.01419e-16	0.00410724	19	171643	47689921	|| id:ebi-a-GCST004627	TRUE	reported	igd	2	TRUE	NA
ebi-a-GCST004627	140	rs3760232	A	G	A	G	-0.0268668	-0.0271	0.2008	0.2015	FALSE	FALSE	FALSE	KibQwN	0.0138	0.04898	ALS	TRUE	reported	2.41602e-09	0.00450255	17	171643	2014849	|| id:ebi-a-GCST004627	TRUE	reported	igd	2	TRUE	NA
ebi-a-GCST004627	141	rs3767501	T	C	T	C	-0.0218306	0.0168	0.6517	0.6649	FALSE	FALSE	FALSE	KibQwN	0.0117	0.1523	ALS	TRUE	reported	1.075e-08	0.00381759	1	171643	201023079	|| id:ebi-a-GCST004627	TRUE	reported	igd	2	TRUE	NA
ebi-a-GCST004627	142	rs3812849	C	A	C	A	0.0409977	-0.0177	0.2632	0.2719	FALSE	FALSE	FALSE	KibQwN	0.0124	0.1533	ALS	TRUE	reported	1.47401e-23	0.00409841	13	171643	74701736	|| id:ebi-a-GCST004627	TRUE	reported	igd	2	TRUE	NA
ebi-a-GCST004627	143	rs3818717	C	T	C	T	-0.0260531	0.0225	0.5924	0.5669	FALSE	FALSE	FALSE	KibQwN	0.0119	0.05856	ALS	TRUE	reported	1.48388e-12	0.0036819	17	171643	17707105	|| id:ebi-a-GCST004627	TRUE	reported	igd	2	TRUE	NA
ebi-a-GCST004627	144	rs3960788	C	T	C	T	0.0241954	-0.0073	0.4104	0.4037	FALSE	FALSE	FALSE	KibQwN	0.0114	0.5244	ALS	TRUE	reported	3.89404e-11	0.0036615	4	171643	103915618	|| id:ebi-a-GCST004627	TRUE	reported	igd	2	TRUE	NA
ebi-a-GCST004627	145	rs41287280	G	C	G	C	0.112873	-0.0243	0.0212	0.0203	FALSE	TRUE	FALSE	KibQwN	0.0491	0.6202	ALS	TRUE	reported	1.60916e-19	0.01249	1	171643	101704577	|| id:ebi-a-GCST004627	TRUE	reported	igd	2	TRUE	NA
ebi-a-GCST004627	146	rs41317090	A	C	A	C	0.0467763	0.0242	0.058	0.0387	FALSE	FALSE	FALSE	KibQwN	0.0301	0.4211	ALS	TRUE	reported	1.357e-09	0.00771825	6	171643	32802354	|| id:ebi-a-GCST004627	TRUE	reported	igd	2	TRUE	NA
ebi-a-GCST004627	147	rs413488	G	A	G	A	-0.0862098	-0.0289	0.9802	0.9736	FALSE	FALSE	FALSE	KibQwN	0.0487	0.5525	ALS	TRUE	reported	2.85167e-11	0.012956	6	171643	28503357	|| id:ebi-a-GCST004627	TRUE	reported	igd	2	TRUE	NA
ebi-a-GCST004627	148	rs4149577	A	G	A	G	-0.0211865	-0.0143	0.5171	0.5191	FALSE	FALSE	FALSE	KibQwN	0.0111	0.2003	ALS	TRUE	reported	5.48504e-09	0.00363296	12	171643	6447522	|| id:ebi-a-GCST004627	TRUE	reported	igd	2	TRUE	NA
ebi-a-GCST004627	149	rs4319365	A	G	A	G	-0.0217125	-0.0053	0.5434	0.5504	FALSE	FALSE	FALSE	KibQwN	0.0112	0.6399	ALS	TRUE	reported	2.22802e-09	0.00363073	1	171643	56907720	|| id:ebi-a-GCST004627	TRUE	reported	igd	2	TRUE	NA
ebi-a-GCST004627	150	rs442694	T	G	T	G	-0.0837317	0.0215	0.1225	0.0921	FALSE	FALSE	FALSE	KibQwN	0.0206	0.2972	ALS	TRUE	reported	1.11789e-52	0.00548153	6	171643	29356687	|| id:ebi-a-GCST004627	TRUE	reported	igd	2	TRUE	NA
ebi-a-GCST004627	151	rs4618126	A	G	A	G	-0.0538904	-0.0132	0.2627	0.2794	FALSE	FALSE	FALSE	KibQwN	0.0128	0.3043	ALS	TRUE	reported	1.44212e-39	0.00409423	20	171643	1930885	|| id:ebi-a-GCST004627	TRUE	reported	igd	2	TRUE	NA
ebi-a-GCST004627	152	rs4714797	G	C	G	C	-0.0203656	-0.0094	0.3752	0.3687	FALSE	TRUE	FALSE	KibQwN	0.0114	0.4098	ALS	TRUE	reported	4.42904e-08	0.00372123	6	171643	44573454	|| id:ebi-a-GCST004627	TRUE	reported	igd	2	TRUE	NA
ebi-a-GCST004627	153	rs4722762	T	G	T	G	-0.0290518	-0.0192	0.1957	0.2085	FALSE	FALSE	FALSE	KibQwN	0.0135	0.1569	ALS	TRUE	reported	1.90902e-10	0.00456179	7	171643	28178262	|| id:ebi-a-GCST004627	TRUE	reported	igd	2	TRUE	NA
ebi-a-GCST004627	154	rs4737010	A	G	A	G	0.0310162	0.0029	0.2281	0.2332	FALSE	FALSE	FALSE	KibQwN	0.0134	0.8304	ALS	TRUE	reported	6.27336e-13	0.00431117	8	171643	41630447	|| id:ebi-a-GCST004627	TRUE	reported	igd	2	TRUE	NA
ebi-a-GCST004627	155	rs4756265	G	A	G	A	0.0202555	-0.0019	0.4191	0.4234	FALSE	FALSE	FALSE	KibQwN	0.0118	0.871	ALS	TRUE	reported	3.07496e-08	0.00365813	11	171643	36078171	|| id:ebi-a-GCST004627	TRUE	reported	igd	2	TRUE	NA
ebi-a-GCST004627	156	rs4833392	C	A	C	A	-0.0218121	0.0064	0.3013	0.3075	FALSE	FALSE	FALSE	KibQwN	0.0122	0.5971	ALS	TRUE	reported	2.78599e-08	0.003927	4	171643	113058401	|| id:ebi-a-GCST004627	TRUE	reported	igd	2	TRUE	NA
ebi-a-GCST004627	157	rs485030	C	T	C	T	-0.0218861	-0.0077	0.6599	0.6667	FALSE	FALSE	FALSE	KibQwN	0.0121	0.5245	ALS	TRUE	reported	7.81394e-09	0.00379149	11	171643	119029849	|| id:ebi-a-GCST004627	TRUE	reported	igd	2	TRUE	NA
ebi-a-GCST004627	158	rs4911253	G	A	G	A	0.0217392	-0.0068	0.4556	0.443	FALSE	FALSE	FALSE	KibQwN	0.0113	0.5431	ALS	TRUE	reported	1.86599e-09	0.00361776	20	171643	31352585	|| id:ebi-a-GCST004627	TRUE	reported	igd	2	TRUE	NA
ebi-a-GCST004627	159	rs4924997	T	A	T	A	-0.0215101	0.0122	0.4593	0.4516	FALSE	TRUE	TRUE	KibQwN	0.017	0.473	ALS	TRUE	reported	5.62095e-09	0.00369104	17	171643	19422725	|| id:ebi-a-GCST004627	TRUE	reported	igd	2	FALSE	NA
ebi-a-GCST004627	160	rs5026472	G	C	G	C	0.0422387	-0.0006	0.523	0.5156	FALSE	TRUE	TRUE	KibQwN	0.0113	0.9568	ALS	TRUE	reported	9.75439e-32	0.00360316	4	171643	103554773	|| id:ebi-a-GCST004627	TRUE	reported	igd	2	FALSE	NA
ebi-a-GCST004627	161	rs515688	G	A	G	A	-0.0998161	-0.0197	0.1323	0.1046	FALSE	FALSE	FALSE	KibQwN	0.0192	0.3047	ALS	TRUE	reported	5.64937e-79	0.00530502	6	171643	31832038	|| id:ebi-a-GCST004627	TRUE	reported	igd	2	TRUE	NA
ebi-a-GCST004627	162	rs516805	T	G	T	G	0.032555	-0.0112	0.7084	0.7049	FALSE	FALSE	FALSE	KibQwN	0.0121	0.3572	ALS	TRUE	reported	1.84417e-16	0.00395477	6	171643	122719631	|| id:ebi-a-GCST004627	TRUE	reported	igd	2	TRUE	NA
ebi-a-GCST004627	163	rs5498	G	A	G	A	-0.0411527	0.0096	0.4248	0.4351	FALSE	FALSE	FALSE	KibQwN	0.0116	0.4068	ALS	TRUE	reported	7.34852e-30	0.00362553	19	171643	10395683	|| id:ebi-a-GCST004627	TRUE	reported	igd	2	TRUE	NA
ebi-a-GCST004627	164	rs56987668	C	T	C	T	-0.0719183	0.0432	0.0373	0.0389	FALSE	FALSE	FALSE	KibQwN	0.0284	0.1281	ALS	TRUE	reported	3.42295e-14	0.00948638	6	171643	35319253	|| id:ebi-a-GCST004627	TRUE	reported	igd	2	TRUE	NA
ebi-a-GCST004627	165	rs5754100	C	T	C	T	-0.0461101	-0.0393	0.194	0.1904	FALSE	FALSE	FALSE	KibQwN	0.0152	0.009704	ALS	TRUE	reported	1.86209e-23	0.00462018	22	171643	21916166	|| id:ebi-a-GCST004627	TRUE	reported	igd	2	TRUE	NA
ebi-a-GCST004627	166	rs58106596	A	G	A	G	-0.0313361	0.0096	0.2228	0.2303	FALSE	FALSE	FALSE	KibQwN	0.0134	0.4745	ALS	TRUE	reported	6.36942e-13	0.00435688	2	171643	232579379	|| id:ebi-a-GCST004627	TRUE	reported	igd	2	TRUE	NA
ebi-a-GCST004627	167	rs59277121	A	G	A	G	0.0281931	-0.0066	0.1431	0.1475	FALSE	FALSE	FALSE	KibQwN	0.0155	0.6713	ALS	TRUE	reported	4.622e-08	0.00515857	17	171643	5245071	|| id:ebi-a-GCST004627	TRUE	reported	igd	2	TRUE	NA
ebi-a-GCST004627	168	rs59395276	C	T	C	T	-0.0486494	-0.0188	0.3209	0.326	FALSE	FALSE	FALSE	KibQwN	0.0117	0.1079	ALS	TRUE	reported	2.76822e-36	0.00386762	2	171643	182020696	|| id:ebi-a-GCST004627	TRUE	reported	igd	2	TRUE	NA
ebi-a-GCST004627	169	rs60515486	T	A	T	A	-0.0384353	0.0156	0.2027	0.1959	FALSE	TRUE	FALSE	KibQwN	0.0144	0.2767	ALS	TRUE	reported	7.58752e-18	0.00446628	11	171643	47682725	|| id:ebi-a-GCST004627	TRUE	reported	igd	2	TRUE	NA
ebi-a-GCST004627	170	rs6122940	T	G	T	G	0.0369399	0.0388	0.0963	0.0991	FALSE	FALSE	FALSE	KibQwN	0.0184	0.03544	ALS	TRUE	reported	2.37898e-09	0.00618808	20	171643	49105785	|| id:ebi-a-GCST004627	TRUE	reported	igd	2	TRUE	NA
ebi-a-GCST004627	171	rs61387190	T	C	T	C	0.0352164	0.011	0.1574	0.1552	FALSE	FALSE	FALSE	KibQwN	0.0221	0.6166	ALS	TRUE	reported	1.0311e-12	0.00494173	19	171643	44260929	|| id:ebi-a-GCST004627	TRUE	reported	igd	2	TRUE	NA
ebi-a-GCST004627	172	rs616582	C	T	C	T	0.0242665	-0.0069	0.5954	0.5746	FALSE	FALSE	FALSE	KibQwN	0.0113	0.54	ALS	TRUE	reported	3.87079e-11	0.00367178	2	171643	111941995	|| id:ebi-a-GCST004627	TRUE	reported	igd	2	TRUE	NA
ebi-a-GCST004627	173	rs62057232	C	T	C	T	0.0285366	0.0211	0.3711	0.4011	FALSE	FALSE	FALSE	KibQwN	0.0116	0.06871	ALS	TRUE	reported	2.79769e-15	0.00361241	16	171643	30820866	|| id:ebi-a-GCST004627	TRUE	reported	igd	2	TRUE	NA
ebi-a-GCST004627	174	rs62091998	G	A	G	A	-0.0284712	0.0174	0.3071	0.3087	FALSE	FALSE	FALSE	KibQwN	0.0126	0.1649	ALS	TRUE	reported	3.36977e-13	0.00391156	17	171643	2881625	|| id:ebi-a-GCST004627	TRUE	reported	igd	2	TRUE	NA
ebi-a-GCST004627	175	rs62262391	T	C	T	C	-0.0278045	0.0243	0.2243	0.2325	FALSE	FALSE	FALSE	KibQwN	0.0133	0.06833	ALS	TRUE	reported	1.26401e-10	0.00432319	3	171643	123105119	|| id:ebi-a-GCST004627	TRUE	reported	igd	2	TRUE	NA
ebi-a-GCST004627	176	rs62317308	T	C	T	C	-0.0231855	-0.0088	0.2523	0.233	FALSE	FALSE	FALSE	KibQwN	0.0141	0.5316	ALS	TRUE	reported	4.02597e-08	0.00422346	4	171643	106415094	|| id:ebi-a-GCST004627	TRUE	reported	igd	2	TRUE	NA
ebi-a-GCST004627	177	rs62355272	A	C	A	C	0.0568497	-0.0109	0.2571	0.2714	FALSE	FALSE	FALSE	KibQwN	0.0124	0.3771	ALS	TRUE	reported	2.36974e-43	0.00411798	5	171643	35849941	|| id:ebi-a-GCST004627	TRUE	reported	igd	2	TRUE	NA
ebi-a-GCST004627	178	rs62449495	A	G	A	G	-0.029209	0.0126	0.2112	0.2051	FALSE	FALSE	FALSE	KibQwN	0.014	0.3682	ALS	TRUE	reported	3.44191e-11	0.00440806	7	171643	22764338	|| id:ebi-a-GCST004627	TRUE	reported	igd	2	TRUE	NA
ebi-a-GCST004627	179	rs6433906	C	T	C	T	0.0340394	0.019	0.4366	0.4354	FALSE	FALSE	FALSE	KibQwN	0.0112	0.08993	ALS	TRUE	reported	7.06643e-21	0.00363174	2	171643	182161232	|| id:ebi-a-GCST004627	TRUE	reported	igd	2	TRUE	NA
ebi-a-GCST004627	180	rs6474359	C	T	C	T	-0.0607301	-0.0032	0.0373	0.0333	FALSE	FALSE	FALSE	KibQwN	0.032	0.9205	ALS	TRUE	reported	1.60602e-10	0.00949661	8	171643	41549194	|| id:ebi-a-GCST004627	TRUE	reported	igd	2	TRUE	NA
ebi-a-GCST004627	181	rs6475611	A	G	A	G	-0.051184	0.0125	0.1621	0.1666	FALSE	FALSE	FALSE	KibQwN	0.021	0.5515	ALS	TRUE	reported	2.79898e-25	0.00492701	9	171643	22151139	|| id:ebi-a-GCST004627	TRUE	reported	igd	2	TRUE	NA
ebi-a-GCST004627	182	rs6485831	T	A	T	A	-0.0304377	0.0284	0.1419	0.1368	FALSE	TRUE	FALSE	KibQwN	0.0174	0.1013	ALS	TRUE	reported	3.59898e-09	0.0051575	11	171643	48455031	|| id:ebi-a-GCST004627	TRUE	reported	igd	2	TRUE	NA
ebi-a-GCST004627	183	rs6502555	C	T	C	T	0.0352527	-0.0109	0.2706	0.2763	FALSE	FALSE	FALSE	KibQwN	0.0123	0.3776	ALS	TRUE	reported	1.51008e-17	0.00413455	17	171643	2729652	|| id:ebi-a-GCST004627	TRUE	reported	igd	2	TRUE	NA
ebi-a-GCST004627	184	rs6509558	T	C	T	C	-0.0226793	-0.0123	0.2959	0.2925	FALSE	FALSE	FALSE	KibQwN	0.0134	0.3582	ALS	TRUE	reported	8.22602e-09	0.00393481	19	171643	52127949	|| id:ebi-a-GCST004627	TRUE	reported	igd	2	TRUE	NA
ebi-a-GCST004627	185	rs6568490	T	G	T	G	0.0291977	-0.0107	0.1623	0.1617	FALSE	FALSE	FALSE	KibQwN	0.0152	0.4804	ALS	TRUE	reported	2.63099e-09	0.00490463	6	171643	108053969	|| id:ebi-a-GCST004627	TRUE	reported	igd	2	TRUE	NA
ebi-a-GCST004627	186	rs6585256	C	A	C	A	-0.0245865	-0.021	0.7338	0.7202	FALSE	FALSE	FALSE	KibQwN	0.0131	0.1076	ALS	TRUE	reported	5.65002e-09	0.00421955	10	171643	115746551	|| id:ebi-a-GCST004627	TRUE	reported	igd	2	TRUE	NA
ebi-a-GCST004627	187	rs6589939	G	A	G	A	0.0409738	0.0006	0.3793	0.3746	FALSE	FALSE	FALSE	KibQwN	0.0115	0.9561	ALS	TRUE	reported	2.45697e-28	0.00371148	11	171643	122518525	|| id:ebi-a-GCST004627	TRUE	reported	igd	2	TRUE	NA
ebi-a-GCST004627	188	rs6595569	A	G	A	G	0.0240438	-0.0017	0.2624	0.269	FALSE	FALSE	FALSE	KibQwN	0.0124	0.8929	ALS	TRUE	reported	4.83404e-09	0.00410808	5	171643	124353599	|| id:ebi-a-GCST004627	TRUE	reported	igd	2	TRUE	NA
ebi-a-GCST004627	189	rs6678627	G	A	G	A	0.0212259	-0.0148	0.6332	0.6279	FALSE	FALSE	FALSE	KibQwN	0.0114	0.1954	ALS	TRUE	reported	2.28102e-08	0.00379763	1	171643	212363072	|| id:ebi-a-GCST004627	TRUE	reported	igd	2	TRUE	NA
ebi-a-GCST004627	190	rs6684709	C	G	C	G	-0.0207107	0.0098	0.6202	0.6214	FALSE	TRUE	FALSE	KibQwN	0.0116	0.398	ALS	TRUE	reported	2.139e-08	0.00369809	1	171643	23850023	|| id:ebi-a-GCST004627	TRUE	reported	igd	2	TRUE	NA
ebi-a-GCST004627	191	rs6721663	A	G	A	G	-0.0272231	-0.0212	0.1591	0.1495	FALSE	FALSE	FALSE	KibQwN	0.0157	0.1768	ALS	TRUE	reported	3.83504e-08	0.0049512	2	171643	7615061	|| id:ebi-a-GCST004627	TRUE	reported	igd	2	TRUE	NA
ebi-a-GCST004627	192	rs6735656	T	G	T	G	0.037288	-0.0018	0.746	0.7338	FALSE	FALSE	FALSE	KibQwN	0.0124	0.8841	ALS	TRUE	reported	1.7358e-19	0.0041299	2	171643	202124502	|| id:ebi-a-GCST004627	TRUE	reported	igd	2	TRUE	NA
ebi-a-GCST004627	193	rs6832951	G	A	G	A	-0.0424668	0.0114	0.1849	0.1922	FALSE	FALSE	FALSE	KibQwN	0.0141	0.417	ALS	TRUE	reported	7.20775e-20	0.00465416	4	171643	83556706	|| id:ebi-a-GCST004627	TRUE	reported	igd	2	TRUE	NA
ebi-a-GCST004627	194	rs6911302	C	A	C	A	-0.0318939	0.0012	0.5516	0.5478	FALSE	FALSE	FALSE	KibQwN	0.0111	0.9165	ALS	TRUE	reported	1.60916e-18	0.00363184	6	171643	24820052	|| id:ebi-a-GCST004627	TRUE	reported	igd	2	TRUE	NA
ebi-a-GCST004627	195	rs6955702	G	A	G	A	-0.0204566	0.0007	0.5217	0.5048	FALSE	FALSE	FALSE	KibQwN	0.0114	0.9496	ALS	TRUE	reported	2.44602e-08	0.00366798	7	171643	3157702	|| id:ebi-a-GCST004627	TRUE	reported	igd	2	TRUE	NA
ebi-a-GCST004627	196	rs6956091	C	T	C	T	-0.0233481	0.009	0.4758	0.4898	FALSE	FALSE	FALSE	KibQwN	0.0115	0.4361	ALS	TRUE	reported	1.214e-10	0.00362683	7	171643	39969203	|| id:ebi-a-GCST004627	TRUE	reported	igd	2	TRUE	NA
ebi-a-GCST004627	197	rs696	T	C	T	C	0.0270596	0.0068	0.3633	0.3776	FALSE	FALSE	FALSE	KibQwN	0.0114	0.5531	ALS	TRUE	reported	4.50817e-13	0.00373784	14	171643	35871093	|| id:ebi-a-GCST004627	TRUE	reported	igd	2	TRUE	NA
ebi-a-GCST004627	198	rs6997505	A	C	A	C	-0.0280078	0.0172	0.1577	0.151	FALSE	FALSE	FALSE	KibQwN	0.0157	0.2744	ALS	TRUE	reported	2.357e-08	0.00501619	8	171643	79004739	|| id:ebi-a-GCST004627	TRUE	reported	igd	2	TRUE	NA
ebi-a-GCST004627	199	rs7040409	G	C	G	C	-0.0666806	-0.0089	0.0589	0.063	FALSE	TRUE	FALSE	KibQwN	0.0231	0.698	ALS	TRUE	reported	7.99466e-18	0.00775386	9	171643	91503236	|| id:ebi-a-GCST004627	TRUE	reported	igd	2	TRUE	NA
ebi-a-GCST004627	200	rs7047020	A	G	A	G	-0.0200387	-0.0056	0.4785	0.4844	FALSE	FALSE	FALSE	KibQwN	0.0111	0.6118	ALS	TRUE	reported	2.93799e-08	0.00361377	9	171643	112700243	|| id:ebi-a-GCST004627	TRUE	reported	igd	2	TRUE	NA
ebi-a-GCST004627	201	rs7047770	A	G	A	G	0.0335287	0.0356	0.6425	0.6509	FALSE	FALSE	FALSE	KibQwN	0.0128	0.005406	ALS	TRUE	reported	4.58881e-19	0.00375809	9	171643	139930945	|| id:ebi-a-GCST004627	TRUE	reported	igd	2	TRUE	NA
ebi-a-GCST004627	202	rs7090445	T	C	T	C	-0.0213268	-0.0238	0.6601	0.6648	FALSE	FALSE	FALSE	KibQwN	0.0121	0.05013	ALS	TRUE	reported	2.13398e-08	0.00380782	10	171643	63721176	|| id:ebi-a-GCST004627	TRUE	reported	igd	2	TRUE	NA
ebi-a-GCST004627	203	rs7090504	A	T	A	T	0.035724	0.0318	0.1996	0.1949	FALSE	TRUE	FALSE	KibQwN	0.0139	0.02232	ALS	TRUE	reported	2.46377e-15	0.00451323	10	171643	6091017	|| id:ebi-a-GCST004627	TRUE	reported	igd	2	TRUE	NA
ebi-a-GCST004627	204	rs713909	C	G	C	G	-0.0298551	-0.015	0.4388	0.4373	FALSE	TRUE	TRUE	KibQwN	0.0111	0.1769	ALS	TRUE	reported	2.08593e-16	0.0036333	22	171643	39532420	|| id:ebi-a-GCST004627	TRUE	reported	igd	2	FALSE	NA
ebi-a-GCST004627	205	rs714027	G	A	G	A	-0.0341588	0.007	0.5537	0.5401	FALSE	FALSE	FALSE	KibQwN	0.011	0.5254	ALS	TRUE	reported	3.31207e-21	0.00361378	22	171643	30577771	|| id:ebi-a-GCST004627	TRUE	reported	igd	2	TRUE	NA
ebi-a-GCST004627	206	rs718139	A	G	A	G	0.0695677	-0.0246	0.1313	0.127	FALSE	FALSE	FALSE	KibQwN	0.0168	0.1425	ALS	TRUE	reported	4.06256e-39	0.00531699	2	171643	23975911	|| id:ebi-a-GCST004627	TRUE	reported	igd	2	TRUE	NA
ebi-a-GCST004627	207	rs7192652	G	A	G	A	0.0277413	0.0032	0.4788	0.4855	FALSE	FALSE	FALSE	KibQwN	0.0115	0.7786	ALS	TRUE	reported	1.99113e-14	0.00362575	16	171643	57075180	|| id:ebi-a-GCST004627	TRUE	reported	igd	2	TRUE	NA
ebi-a-GCST004627	208	rs72708423	C	T	C	T	0.0260841	0.0082	0.2076	0.2004	FALSE	FALSE	FALSE	KibQwN	0.0149	0.5833	ALS	TRUE	reported	7.64909e-09	0.00451594	1	171643	151091290	|| id:ebi-a-GCST004627	TRUE	reported	igd	2	TRUE	NA
ebi-a-GCST004627	209	rs72744525	T	C	T	C	0.034857	0.0061	0.0968	0.0934	FALSE	FALSE	FALSE	KibQwN	0.0202	0.7643	ALS	TRUE	reported	3.49301e-08	0.00632072	5	171643	36106702	|| id:ebi-a-GCST004627	TRUE	reported	igd	2	TRUE	NA
ebi-a-GCST004627	210	rs72781680	T	C	T	C	0.0693065	-0.0281	0.1355	0.1312	FALSE	FALSE	FALSE	KibQwN	0.0165	0.08865	ALS	TRUE	reported	8.62383e-40	0.00524997	2	171643	24238928	|| id:ebi-a-GCST004627	TRUE	reported	igd	2	TRUE	NA
ebi-a-GCST004627	211	rs7304779	C	T	C	T	0.0211587	0.0015	0.6127	0.6042	FALSE	FALSE	FALSE	KibQwN	0.0117	0.8992	ALS	TRUE	reported	9.54201e-09	0.00368704	12	171643	10055211	|| id:ebi-a-GCST004627	TRUE	reported	igd	2	TRUE	NA
ebi-a-GCST004627	212	rs73403834	A	G	A	G	-0.0805642	0.0877	0.0202	0.0227	FALSE	FALSE	FALSE	KibQwN	0.0365	0.01628	ALS	TRUE	reported	2.85601e-10	0.012775	6	171643	35015957	|| id:ebi-a-GCST004627	TRUE	reported	igd	2	TRUE	NA
ebi-a-GCST004627	213	rs74280151	T	C	T	C	0.0364926	-0.0235	0.1748	0.1703	FALSE	FALSE	FALSE	KibQwN	0.0152	0.1222	ALS	TRUE	reported	1.8218e-14	0.00476244	3	171643	28287735	|| id:ebi-a-GCST004627	TRUE	reported	igd	2	TRUE	NA
ebi-a-GCST004627	214	rs7429588	C	T	C	T	0.0299781	-0.0032	0.3037	0.2796	FALSE	FALSE	FALSE	KibQwN	0.0137	0.8167	ALS	TRUE	reported	3.64838e-13	0.00412465	3	171643	46835250	|| id:ebi-a-GCST004627	TRUE	reported	igd	2	TRUE	NA
ebi-a-GCST004627	215	rs748113	C	T	C	T	-0.0343492	0.018	0.436	0.4325	FALSE	FALSE	FALSE	KibQwN	0.0122	0.1389	ALS	TRUE	reported	1.31704e-20	0.00369075	10	171643	73508791	|| id:ebi-a-GCST004627	TRUE	reported	igd	2	TRUE	NA
ebi-a-GCST004627	216	rs749671	A	G	A	G	0.0272186	0.0182	0.3688	0.387	FALSE	FALSE	FALSE	KibQwN	0.0113	0.1068	ALS	TRUE	reported	2.68782e-13	0.00372388	16	171643	31088347	|| id:ebi-a-GCST004627	TRUE	reported	igd	2	TRUE	NA
ebi-a-GCST004627	217	rs7554486	A	G	A	G	-0.0225869	-0.0064	0.6309	0.6001	FALSE	FALSE	FALSE	KibQwN	0.0115	0.5745	ALS	TRUE	reported	1.57699e-09	0.00374188	1	171643	8762357	|| id:ebi-a-GCST004627	TRUE	reported	igd	2	TRUE	NA
ebi-a-GCST004627	218	rs7576541	T	C	T	C	0.0349481	-0.0046	0.6785	0.6773	FALSE	FALSE	FALSE	KibQwN	0.0118	0.6939	ALS	TRUE	reported	1.01298e-19	0.00384571	2	171643	111607401	|| id:ebi-a-GCST004627	TRUE	reported	igd	2	TRUE	NA
ebi-a-GCST004627	219	rs75782365	G	T	G	T	-0.0749224	0.042	0.1088	0.0811	FALSE	FALSE	FALSE	KibQwN	0.0217	0.05267	ALS	TRUE	reported	1.66418e-38	0.00577371	6	171643	26408551	|| id:ebi-a-GCST004627	TRUE	reported	igd	2	TRUE	NA
ebi-a-GCST004627	220	rs7578575	A	T	A	T	0.0400493	0.0009	0.2942	0.2984	FALSE	TRUE	FALSE	KibQwN	0.0122	0.9383	ALS	TRUE	reported	9.1939e-24	0.00398503	2	171643	25488819	|| id:ebi-a-GCST004627	TRUE	reported	igd	2	TRUE	NA
ebi-a-GCST004627	221	rs7607734	G	A	G	A	-0.0486974	-0.0126	0.1274	0.1175	FALSE	FALSE	FALSE	KibQwN	0.0171	0.4615	ALS	TRUE	reported	1.03801e-18	0.00551438	2	171643	143745800	|| id:ebi-a-GCST004627	TRUE	reported	igd	2	TRUE	NA
ebi-a-GCST004627	222	rs76152345	A	G	A	G	-0.0477849	-0.0108	0.0595	0.0451	FALSE	FALSE	FALSE	KibQwN	0.0279	0.6981	ALS	TRUE	reported	3.684e-10	0.00762503	6	171643	25198735	|| id:ebi-a-GCST004627	TRUE	reported	igd	2	TRUE	NA
ebi-a-GCST004627	223	rs7648696	T	C	T	C	0.0462948	0.0218	0.419	0.4105	FALSE	FALSE	FALSE	KibQwN	0.0121	0.0715	ALS	TRUE	reported	4.28943e-36	0.0036906	3	171643	47482222	|| id:ebi-a-GCST004627	TRUE	reported	igd	2	TRUE	NA
ebi-a-GCST004627	224	rs7650602	C	T	C	T	0.0290341	-0.0206	0.4495	0.4343	FALSE	FALSE	FALSE	KibQwN	0.0113	0.06866	ALS	TRUE	reported	2.19685e-15	0.00366145	3	171643	141147414	|| id:ebi-a-GCST004627	TRUE	reported	igd	2	TRUE	NA
ebi-a-GCST004627	225	rs765982	G	C	G	C	-0.0232071	-0.0247	0.7203	0.7278	FALSE	TRUE	FALSE	KibQwN	0.0125	0.04835	ALS	TRUE	reported	8.26609e-09	0.00402696	7	171643	14023807	|| id:ebi-a-GCST004627	TRUE	reported	igd	2	TRUE	NA
ebi-a-GCST004627	226	rs77216612	G	A	G	A	0.03121	0.0028	0.2874	0.2794	FALSE	FALSE	FALSE	KibQwN	0.0184	0.8783	ALS	TRUE	reported	5.00841e-15	0.00398763	12	171643	12877983	|| id:ebi-a-GCST004627	TRUE	reported	igd	2	TRUE	NA
ebi-a-GCST004627	227	rs7754251	C	G	C	G	-0.0265269	0.0197	0.5815	0.5701	FALSE	TRUE	TRUE	KibQwN	0.0113	0.07966	ALS	TRUE	reported	3.56287e-13	0.00364822	6	171643	90989125	|| id:ebi-a-GCST004627	TRUE	reported	igd	2	FALSE	NA
ebi-a-GCST004627	228	rs7762279	C	T	C	T	-0.0717116	-0.0396	0.1207	0.0979	FALSE	FALSE	FALSE	KibQwN	0.0195	0.04224	ALS	TRUE	reported	1.16011e-38	0.00551454	6	171643	32755290	|| id:ebi-a-GCST004627	TRUE	reported	igd	2	TRUE	NA
ebi-a-GCST004627	229	rs77653640	A	G	A	G	0.0261911	-0.0228	0.1949	0.1916	FALSE	FALSE	FALSE	KibQwN	0.0141	0.1058	ALS	TRUE	reported	9.34007e-09	0.0045611	14	171643	98643863	|| id:ebi-a-GCST004627	TRUE	reported	igd	2	TRUE	NA
ebi-a-GCST004627	230	rs77972916	A	G	A	G	-0.0656802	0.0121	0.0758	0.0739	FALSE	FALSE	FALSE	KibQwN	0.0215	0.5723	ALS	TRUE	reported	6.94065e-22	0.00683132	2	171643	43762112	|| id:ebi-a-GCST004627	TRUE	reported	igd	2	TRUE	NA
ebi-a-GCST004627	231	rs78398999	A	G	A	G	-0.0330861	0.0319	0.114	0.11	FALSE	FALSE	FALSE	KibQwN	0.0176	0.07016	ALS	TRUE	reported	5.40804e-09	0.00567115	1	171643	247686970	|| id:ebi-a-GCST004627	TRUE	reported	igd	2	TRUE	NA
ebi-a-GCST004627	232	rs7901056	G	T	G	T	0.0227879	0.0022	0.3972	0.3871	FALSE	FALSE	FALSE	KibQwN	0.0115	0.8486	ALS	TRUE	reported	6.40693e-10	0.00368731	10	171643	26712483	|| id:ebi-a-GCST004627	TRUE	reported	igd	2	TRUE	NA
ebi-a-GCST004627	233	rs7914256	T	C	T	C	0.0256945	0.0162	0.253	0.2757	FALSE	FALSE	FALSE	KibQwN	0.0123	0.1855	ALS	TRUE	reported	5.643e-10	0.00414423	10	171643	70977559	|| id:ebi-a-GCST004627	TRUE	reported	igd	2	TRUE	NA
ebi-a-GCST004627	234	rs79237520	T	C	T	C	0.0870298	0.0217	0.0243	0.0231	FALSE	FALSE	FALSE	KibQwN	0.0445	0.6262	ALS	TRUE	reported	1.38484e-12	0.0122827	5	171643	134712566	|| id:ebi-a-GCST004627	TRUE	reported	igd	2	TRUE	NA
ebi-a-GCST004627	235	rs7925896	C	T	C	T	-0.025599	0.006	0.2382	0.2297	FALSE	FALSE	FALSE	KibQwN	0.0143	0.6757	ALS	TRUE	reported	1.348e-09	0.00422314	11	171643	49310952	|| id:ebi-a-GCST004627	TRUE	reported	igd	2	TRUE	NA
ebi-a-GCST004627	236	rs7939778	A	G	A	G	0.0262433	-0.0064	0.262	0.2529	FALSE	FALSE	FALSE	KibQwN	0.0128	0.6155	ALS	TRUE	reported	1.63799e-10	0.00410572	11	171643	100507047	|| id:ebi-a-GCST004627	TRUE	reported	igd	2	TRUE	NA
ebi-a-GCST004627	237	rs79478560	A	G	A	G	-0.0220164	0.0003	0.3686	0.3759	FALSE	FALSE	FALSE	KibQwN	0.0115	0.9808	ALS	TRUE	reported	4.36204e-09	0.00375078	12	171643	124399155	|| id:ebi-a-GCST004627	TRUE	reported	igd	2	TRUE	NA
ebi-a-GCST004627	238	rs7952205	G	A	G	A	-0.0316947	0.0176	0.1404	0.1332	FALSE	FALSE	FALSE	KibQwN	0.017	0.3003	ALS	TRUE	reported	9.27193e-10	0.00517763	11	171643	48199227	|| id:ebi-a-GCST004627	TRUE	reported	igd	2	TRUE	NA
ebi-a-GCST004627	239	rs8064314	G	A	G	A	-0.0207334	0.0006	0.634	0.6395	FALSE	FALSE	FALSE	KibQwN	0.0115	0.9562	ALS	TRUE	reported	2.86299e-08	0.00373602	17	171643	35858392	|| id:ebi-a-GCST004627	TRUE	reported	igd	2	TRUE	NA
ebi-a-GCST004627	240	rs8081108	T	G	T	G	0.0213818	-0.0041	0.5585	0.5283	FALSE	FALSE	FALSE	KibQwN	0.0112	0.7126	ALS	TRUE	reported	5.06501e-09	0.00365813	17	171643	57801597	|| id:ebi-a-GCST004627	TRUE	reported	igd	2	TRUE	NA
ebi-a-GCST004627	241	rs8141529	G	A	G	A	-0.0239443	0.0049	0.2609	0.2659	FALSE	FALSE	FALSE	KibQwN	0.0124	0.6941	ALS	TRUE	reported	4.92402e-09	0.00409325	22	171643	29269692	|| id:ebi-a-GCST004627	TRUE	reported	igd	2	TRUE	NA
ebi-a-GCST004627	242	rs8142681	G	C	G	C	-0.027852	0.0125	0.1488	0.1484	FALSE	TRUE	FALSE	KibQwN	0.0164	0.4441	ALS	TRUE	reported	3.96899e-08	0.00507115	22	171643	29014603	|| id:ebi-a-GCST004627	TRUE	reported	igd	2	TRUE	NA
ebi-a-GCST004627	243	rs8142745	T	A	T	A	-0.0279546	0.0125	0.8329	0.8206	FALSE	TRUE	FALSE	KibQwN	0.0153	0.4146	ALS	TRUE	reported	2.09199e-08	0.00498813	22	171643	42047525	|| id:ebi-a-GCST004627	TRUE	reported	igd	2	TRUE	NA
ebi-a-GCST004627	244	rs872071	G	A	G	A	0.0262286	-0.0192	0.5277	0.4984	FALSE	FALSE	FALSE	KibQwN	0.0111	0.08268	ALS	TRUE	reported	2.99778e-13	0.00359567	6	171643	411064	|| id:ebi-a-GCST004627	TRUE	reported	igd	2	TRUE	NA
ebi-a-GCST004627	245	rs881878	A	G	A	G	-0.0216182	-0.0381	0.3432	0.3339	FALSE	FALSE	FALSE	KibQwN	0.0117	0.001095	ALS	TRUE	reported	1.15001e-08	0.00378805	4	171643	110836048	|| id:ebi-a-GCST004627	TRUE	reported	igd	2	TRUE	NA
ebi-a-GCST004627	246	rs917478	C	T	C	T	0.0244599	-0.0164	0.3494	0.3526	FALSE	FALSE	FALSE	KibQwN	0.0121	0.1769	ALS	TRUE	reported	9.20026e-11	0.00377494	22	171643	19972824	|| id:ebi-a-GCST004627	TRUE	reported	igd	2	TRUE	NA
ebi-a-GCST004627	247	rs9258222	A	G	A	G	0.0443975	-0.0463	0.0539	0.0563	FALSE	FALSE	FALSE	KibQwN	0.0237	0.05077	ALS	TRUE	reported	2.35201e-08	0.00795098	6	171643	29711562	|| id:ebi-a-GCST004627	TRUE	reported	igd	2	TRUE	NA
ebi-a-GCST004627	248	rs9262141	C	T	C	T	-0.0848027	0.0156	0.1464	0.1106	FALSE	FALSE	FALSE	KibQwN	0.019	0.4116	ALS	TRUE	reported	1.8281e-62	0.00508405	6	171643	30644137	|| id:ebi-a-GCST004627	TRUE	reported	igd	2	TRUE	NA
ebi-a-GCST004627	249	rs9267488	G	A	G	A	-0.10775	-0.0055	0.1393	0.1109	FALSE	FALSE	FALSE	KibQwN	0.0187	0.7683	ALS	TRUE	reported	8.05935e-96	0.00518776	6	171643	31514247	|| id:ebi-a-GCST004627	TRUE	reported	igd	2	TRUE	NA
ebi-a-GCST004627	250	rs9295661	A	C	A	C	0.0515949	-0.0281	0.9139	0.9337	FALSE	FALSE	FALSE	KibQwN	0.0237	0.2367	ALS	TRUE	reported	1.05196e-15	0.00643276	6	171643	25450026	|| id:ebi-a-GCST004627	TRUE	reported	igd	2	TRUE	NA
ebi-a-GCST004627	251	rs9323612	G	A	G	A	-0.025587	0.0004	0.3286	0.3263	FALSE	FALSE	FALSE	KibQwN	0.012	0.9707	ALS	TRUE	reported	2.65889e-11	0.00383942	14	171643	75968608	|| id:ebi-a-GCST004627	TRUE	reported	igd	2	TRUE	NA
ebi-a-GCST004627	252	rs933822	G	A	G	A	0.0321204	0.0107	0.6936	0.7016	FALSE	FALSE	FALSE	KibQwN	0.0121	0.3781	ALS	TRUE	reported	4.50505e-16	0.00395368	4	171643	38105161	|| id:ebi-a-GCST004627	TRUE	reported	igd	2	TRUE	NA
ebi-a-GCST004627	253	rs9368878	T	C	T	C	0.0287872	-0.0177	0.6942	0.6904	FALSE	FALSE	FALSE	KibQwN	0.012	0.1382	ALS	TRUE	reported	1.66802e-13	0.0039044	6	171643	35585614	|| id:ebi-a-GCST004627	TRUE	reported	igd	2	TRUE	NA
ebi-a-GCST004627	254	rs9394218	G	A	G	A	0.0346187	0.0073	0.8125	0.7928	FALSE	FALSE	FALSE	KibQwN	0.0141	0.6049	ALS	TRUE	reported	1.38995e-13	0.0046799	6	171643	34405721	|| id:ebi-a-GCST004627	TRUE	reported	igd	2	TRUE	NA
ebi-a-GCST004627	255	rs9494142	C	T	C	T	-0.0402206	0.0003	0.2495	0.2436	FALSE	FALSE	FALSE	KibQwN	0.0128	0.9793	ALS	TRUE	reported	4.00405e-22	0.00415889	6	171643	135431640	|| id:ebi-a-GCST004627	TRUE	reported	igd	2	TRUE	NA
ebi-a-GCST004627	256	rs951224	C	T	C	T	-0.0208508	-0.0157	0.4407	0.4358	FALSE	FALSE	FALSE	KibQwN	0.0113	0.1659	ALS	TRUE	reported	8.54791e-09	0.00362164	5	171643	150531247	|| id:ebi-a-GCST004627	TRUE	reported	igd	2	TRUE	NA
ebi-a-GCST004627	257	rs9532562	G	A	G	A	-0.0267759	0.0227	0.2174	0.2108	FALSE	FALSE	FALSE	KibQwN	0.0138	0.09906	ALS	TRUE	reported	7.94493e-10	0.00435663	13	171643	41153585	|| id:ebi-a-GCST004627	TRUE	reported	igd	2	TRUE	NA
ebi-a-GCST004627	258	rs9532679	C	A	C	A	-0.0362721	0.0108	0.1509	0.1435	FALSE	FALSE	FALSE	KibQwN	0.0169	0.5205	ALS	TRUE	reported	1.4471e-12	0.00512356	13	171643	41522338	|| id:ebi-a-GCST004627	TRUE	reported	igd	2	TRUE	NA
ebi-a-GCST004627	259	rs9590390	A	G	A	G	0.031403	-0.0168	0.2942	0.2891	FALSE	FALSE	FALSE	KibQwN	0.0131	0.2012	ALS	TRUE	reported	1.88495e-15	0.00395072	13	171643	114920867	|| id:ebi-a-GCST004627	TRUE	reported	igd	2	TRUE	NA
ebi-a-GCST004627	260	rs9614090	A	T	A	T	-0.0338981	0.0097	0.5441	0.5279	FALSE	TRUE	TRUE	KibQwN	0.0111	0.383	ALS	TRUE	reported	7.34345e-21	0.00361823	22	171643	30269907	|| id:ebi-a-GCST004627	TRUE	reported	igd	2	FALSE	NA
ebi-a-GCST004627	261	rs9787784	C	A	C	A	-0.0305039	0.0105	0.2142	0.2068	FALSE	FALSE	FALSE	KibQwN	0.0137	0.4431	ALS	TRUE	reported	6.05759e-12	0.0044348	11	171643	128339789	|| id:ebi-a-GCST004627	TRUE	reported	igd	2	TRUE	NA
ebi-a-GCST004627	262	rs9884482	C	T	C	T	0.0272068	0.002	0.3714	0.3847	FALSE	FALSE	FALSE	KibQwN	0.0113	0.8604	ALS	TRUE	reported	2.54976e-13	0.00371869	4	171643	106081636	|| id:ebi-a-GCST004627	TRUE	reported	igd	2	TRUE	NA
ebi-a-GCST004627	263	rs9895848	T	C	T	C	-0.0304597	-0.001	0.351	0.3412	FALSE	FALSE	FALSE	KibQwN	0.013	0.9365	ALS	TRUE	reported	1.36899e-14	0.00395619	17	171643	4738958	|| id:ebi-a-GCST004627	TRUE	reported	igd	2	TRUE	NA
ebi-a-GCST004627	264	rs990171	C	A	C	A	0.0346951	0.0122	0.7739	0.7699	FALSE	FALSE	FALSE	KibQwN	0.013	0.3503	ALS	TRUE	reported	6.19869e-16	0.00429111	2	171643	103086770	|| id:ebi-a-GCST004627	TRUE	reported	igd	2	TRUE	NA
ebi-a-GCST004627	265	rs9910801	A	G	A	G	-0.0213863	0.0118	0.494	0.4956	FALSE	FALSE	FALSE	KibQwN	0.011	0.2847	ALS	TRUE	reported	2.24099e-09	0.00357673	17	171643	4989246	|| id:ebi-a-GCST004627	TRUE	reported	igd	2	TRUE	NA
ebi-a-GCST004627	266	rs9990	T	C	T	C	0.0301424	-0.016	0.1256	0.1256	FALSE	FALSE	FALSE	KibQwN	0.0166	0.3332	ALS	TRUE	reported	3.53102e-08	0.00546769	10	171643	64567938	|| id:ebi-a-GCST004627	TRUE	reported	igd	2	TRUE	NA
ieu-b-32	1	rs1000329	T	C	T	C	-0.082387	0.0237	0.676463	0.6867	FALSE	FALSE	FALSE	9WIjxM	0.013	0.06887	ALS	TRUE	reported	1e-200	0.002111	19	478964	16449517	|| id:ieu-b-32	TRUE	reported	igd	2	TRUE	NA
ieu-b-32	2	rs10003447	T	C	T	C	0.013826	-0.0132	0.254339	0.2545	FALSE	FALSE	FALSE	9WIjxM	0.0125	0.2936	ALS	TRUE	reported	1.03001e-09	0.002263	4	481442	148447379	|| id:ieu-b-32	TRUE	reported	igd	2	TRUE	NA
ieu-b-32	3	rs10003742	C	G	C	G	-0.01113	-0.0011	0.504741	0.5024	FALSE	TRUE	TRUE	9WIjxM	0.0111	0.9176	ALS	TRUE	reported	4.12003e-09	0.001892	4	523496	120271798	|| id:ieu-b-32	TRUE	reported	igd	2	FALSE	NA
ieu-b-32	4	rs1002607	C	T	C	T	-0.012987	-0.0158	0.592852	0.5901	FALSE	FALSE	FALSE	9WIjxM	0.0112	0.1595	ALS	TRUE	reported	1.93019e-11	0.001934	9	523523	113858933	|| id:ieu-b-32	TRUE	reported	igd	2	TRUE	NA
ieu-b-32	5	rs10027415	T	C	T	C	-0.016333	0.0047	0.529463	0.529	FALSE	FALSE	FALSE	9WIjxM	0.011	0.6688	ALS	TRUE	reported	6.32995e-33	0.001366	4	523843	80898027	|| id:ieu-b-32	TRUE	reported	igd	2	TRUE	NA
ieu-b-32	6	rs10043040	C	T	C	T	-0.012062	0.0111	0.491989	0.4862	FALSE	FALSE	FALSE	9WIjxM	0.0157	0.4788	ALS	TRUE	reported	1.76999e-10	0.001889	5	524922	75720006	|| id:ieu-b-32	TRUE	reported	igd	2	TRUE	NA
ieu-b-32	7	rs10047467	G	A	G	A	0.019789	-0.0244	0.098473	0.096	FALSE	FALSE	FALSE	9WIjxM	0.0199	0.2198	ALS	TRUE	reported	5.29005e-10	0.003184	11	524920	101761011	|| id:ieu-b-32	TRUE	reported	igd	2	TRUE	NA
ieu-b-32	8	rs10061845	T	C	T	C	-0.019035	-0.0237	0.080628	0.0788	FALSE	FALSE	FALSE	9WIjxM	0.0204	0.2452	ALS	TRUE	reported	4.53002e-08	0.003478	5	524923	168493053	|| id:ieu-b-32	TRUE	reported	igd	2	TRUE	NA
ieu-b-32	9	rs10071514	G	A	G	A	0.013727	0.0053	0.28582	0.2869	FALSE	FALSE	FALSE	9WIjxM	0.0178	0.7668	ALS	TRUE	reported	1.51999e-10	0.002142	5	523983	172669771	|| id:ieu-b-32	TRUE	reported	igd	2	TRUE	NA
ieu-b-32	10	rs10076701	C	T	C	T	-0.022827	0.0202	0.55724	0.5516	FALSE	FALSE	FALSE	9WIjxM	0.0111	0.06759	ALS	TRUE	reported	5.5195e-33	0.001907	5	523841	131596419	|| id:ieu-b-32	TRUE	reported	igd	2	TRUE	NA
ieu-b-32	11	rs10097998	C	A	C	A	-0.016524	0.0035	0.516286	0.5214	FALSE	FALSE	FALSE	9WIjxM	0.0114	0.7607	ALS	TRUE	reported	1.21004e-17	0.001931	8	523843	79752125	|| id:ieu-b-32	TRUE	reported	igd	2	TRUE	NA
ieu-b-32	12	rs10109370	A	C	A	C	-0.018902	0.0067	0.238495	0.2383	FALSE	FALSE	FALSE	9WIjxM	0.0134	0.617	ALS	TRUE	reported	2.25996e-17	0.002227	8	524920	72909349	|| id:ieu-b-32	TRUE	reported	igd	2	TRUE	NA
ieu-b-32	13	rs10122517	C	T	C	T	-0.013761	0.0147	0.203594	0.2085	FALSE	FALSE	FALSE	9WIjxM	0.0135	0.2782	ALS	TRUE	reported	4.49997e-09	0.002345	9	524921	99175456	|| id:ieu-b-32	TRUE	reported	igd	2	TRUE	NA
ieu-b-32	14	rs10144845	T	C	T	C	-0.012442	0.0447	0.68272	0.6784	FALSE	FALSE	FALSE	9WIjxM	0.0118	0.0001495	ALS	TRUE	reported	9.49992e-10	0.002032	14	524920	75237770	|| id:ieu-b-32	TRUE	reported	igd	2	TRUE	NA
ieu-b-32	15	rs10145277	A	T	A	T	-0.014861	0.0055	0.624665	0.6138	FALSE	TRUE	FALSE	9WIjxM	0.0122	0.6531	ALS	TRUE	reported	3.19007e-14	0.001956	14	524916	99793449	|| id:ieu-b-32	TRUE	reported	igd	2	TRUE	NA
ieu-b-32	16	rs1017875	T	C	T	C	-0.036085	0.015	0.201673	0.1938	FALSE	FALSE	FALSE	9WIjxM	0.0145	0.3013	ALS	TRUE	reported	5.00956e-53	0.002353	11	523837	47999218	|| id:ieu-b-32	TRUE	reported	igd	2	TRUE	NA
ieu-b-32	17	rs10179385	C	T	C	T	-0.019116	-0.016	0.156844	0.1609	FALSE	FALSE	FALSE	9WIjxM	0.015	0.284	ALS	TRUE	reported	2.26986e-13	0.002605	2	523976	153288972	|| id:ieu-b-32	TRUE	reported	igd	2	TRUE	NA
ieu-b-32	18	rs10179705	A	G	A	G	-0.021301	-0.0172	0.294374	0.3091	FALSE	FALSE	FALSE	9WIjxM	0.012	0.1505	ALS	TRUE	reported	1.29003e-24	0.002079	2	522902	188315234	|| id:ieu-b-32	TRUE	reported	igd	2	TRUE	NA
ieu-b-32	19	rs10203838	C	T	C	T	0.011121	-0.0081	0.41729	0.4226	FALSE	FALSE	FALSE	9WIjxM	0.0113	0.4779	ALS	TRUE	reported	6.42007e-09	0.001914	2	523523	213935900	|| id:ieu-b-32	TRUE	reported	igd	2	TRUE	NA
ieu-b-32	20	rs10206961	T	C	T	C	-0.01062	-0.0185	0.418223	0.4099	FALSE	FALSE	FALSE	9WIjxM	0.0112	0.09667	ALS	TRUE	reported	3.09999e-08	0.001917	2	523518	85814984	|| id:ieu-b-32	TRUE	reported	igd	2	TRUE	NA
ieu-b-32	21	rs10230506	A	T	A	T	0.021153	-0.0091	0.1609	0.1617	FALSE	TRUE	FALSE	9WIjxM	0.0151	0.546	ALS	TRUE	reported	2.86022e-16	0.002584	7	524920	92471518	|| id:ieu-b-32	TRUE	reported	igd	2	TRUE	NA
ieu-b-32	22	rs10237524	A	G	A	G	-0.019182	-0.0021	0.330226	0.3361	FALSE	FALSE	FALSE	9WIjxM	0.0116	0.8544	ALS	TRUE	reported	1.3499e-21	0.002008	7	523832	56036024	|| id:ieu-b-32	TRUE	reported	igd	2	TRUE	NA
ieu-b-32	23	rs1024091	T	C	T	C	0.011474	0.0134	0.559015	0.5379	FALSE	FALSE	FALSE	9WIjxM	0.0112	0.2314	ALS	TRUE	reported	1.68e-09	0.001902	17	524912	40771994	|| id:ieu-b-32	TRUE	reported	igd	2	TRUE	NA
ieu-b-32	24	rs10245472	A	G	A	G	-0.015883	-0.0105	0.176635	0.1643	FALSE	FALSE	FALSE	9WIjxM	0.0155	0.4984	ALS	TRUE	reported	1.64999e-10	0.002483	7	523513	55147478	|| id:ieu-b-32	TRUE	reported	igd	2	TRUE	NA
ieu-b-32	25	rs10424558	T	C	T	C	0.0255	-0.0039	0.786624	0.7738	FALSE	FALSE	FALSE	9WIjxM	0.0136	0.7721	ALS	TRUE	reported	3.83972e-27	0.002362	19	523815	16286270	|| id:ieu-b-32	TRUE	reported	igd	2	TRUE	NA
ieu-b-32	26	rs10426401	G	T	G	T	0.016018	-0.0049	0.24457	0.2413	FALSE	FALSE	FALSE	9WIjxM	0.013	0.7037	ALS	TRUE	reported	3.50026e-13	0.002201	19	523971	45147719	|| id:ieu-b-32	TRUE	reported	igd	2	TRUE	NA
ieu-b-32	27	rs1043235	G	A	G	A	-0.013362	0.0019	0.684737	0.6738	FALSE	FALSE	FALSE	9WIjxM	0.0118	0.8708	ALS	TRUE	reported	5.67022e-11	0.002038	22	522902	21306400	|| id:ieu-b-32	TRUE	reported	igd	2	TRUE	NA
ieu-b-32	28	rs10445308	T	C	T	C	-0.029968	0.0135	0.479095	0.4646	FALSE	FALSE	FALSE	9WIjxM	0.0111	0.2226	ALS	TRUE	reported	1.90985e-56	0.001892	17	523521	37938047	|| id:ieu-b-32	TRUE	reported	igd	2	TRUE	NA
ieu-b-32	29	rs10476298	A	G	A	G	-0.013441	0.0018	0.653569	0.647	FALSE	FALSE	FALSE	9WIjxM	0.0117	0.879	ALS	TRUE	reported	2.02023e-11	0.002003	5	522442	158965775	|| id:ieu-b-32	TRUE	reported	igd	2	TRUE	NA
ieu-b-32	30	rs1047891	A	C	A	C	-0.015343	0.0083	0.315085	0.3129	FALSE	FALSE	FALSE	9WIjxM	0.0125	0.5057	ALS	TRUE	reported	4.12003e-14	0.002029	2	523983	211540507	|| id:ieu-b-32	TRUE	reported	igd	2	TRUE	NA
ieu-b-32	31	rs10486847	A	G	A	G	0.014219	0.0124	0.288451	0.2865	FALSE	FALSE	FALSE	9WIjxM	0.0122	0.3079	ALS	TRUE	reported	1.22999e-11	0.002097	7	524920	84674997	|| id:ieu-b-32	TRUE	reported	igd	2	TRUE	NA
ieu-b-32	32	rs10494783	A	G	A	G	-0.054095	-0.0026	0.051764	0.0548	FALSE	FALSE	FALSE	9WIjxM	0.024	0.9145	ALS	TRUE	reported	8.94953e-37	0.004268	1	523521	198663661	|| id:ieu-b-32	TRUE	reported	igd	2	TRUE	NA
ieu-b-32	33	rs10503147	T	C	T	C	0.02071	0.0013	0.088907	0.0896	FALSE	FALSE	FALSE	9WIjxM	0.0193	0.9442	ALS	TRUE	reported	7.47997e-10	0.003362	8	520682	421777	|| id:ieu-b-32	TRUE	reported	igd	2	TRUE	NA
ieu-b-32	34	rs1050979	G	A	G	A	0.024519	-0.0193	0.525212	0.4973	FALSE	FALSE	FALSE	9WIjxM	0.0111	0.0827	ALS	TRUE	reported	3.97009e-38	0.001898	6	521152	410417	|| id:ieu-b-32	TRUE	reported	igd	2	TRUE	NA
ieu-b-32	35	rs10742256	C	T	C	T	-0.008321	0.0081	0.36364	0.3585	FALSE	FALSE	FALSE	9WIjxM	0.012	0.498	ALS	TRUE	reported	4.42996e-08	0.001519	11	524921	4232893	|| id:ieu-b-32	TRUE	reported	igd	2	TRUE	NA
ieu-b-32	36	rs10747694	A	G	A	G	-0.011491	0.0232	0.673746	0.6722	FALSE	FALSE	FALSE	9WIjxM	0.013	0.07494	ALS	TRUE	reported	2.97002e-08	0.002071	12	524921	54489821	|| id:ieu-b-32	TRUE	reported	igd	2	TRUE	NA
ieu-b-32	37	rs10748526	C	T	C	T	0.01522	0.0006	0.793501	0.7956	FALSE	FALSE	FALSE	9WIjxM	0.0139	0.9658	ALS	TRUE	reported	7.87952e-11	0.002339	10	523979	82273079	|| id:ieu-b-32	TRUE	reported	igd	2	TRUE	NA
ieu-b-32	38	rs10751450	T	C	T	C	-0.036482	-0.0027	0.900337	0.8898	FALSE	FALSE	FALSE	9WIjxM	0.018	0.8788	ALS	TRUE	reported	5.88031e-31	0.003151	1	523840	203650945	|| id:ieu-b-32	TRUE	reported	igd	2	TRUE	NA
ieu-b-32	39	rs1075619	C	T	C	T	0.01713	-0.0139	0.221419	0.2167	FALSE	FALSE	FALSE	9WIjxM	0.0134	0.2987	ALS	TRUE	reported	6.48037e-14	0.002283	15	523521	83781474	|| id:ieu-b-32	TRUE	reported	igd	2	TRUE	NA
ieu-b-32	40	rs10758239	C	A	C	A	0.016622	-0.023	0.544149	0.5475	FALSE	FALSE	FALSE	9WIjxM	0.0111	0.03826	ALS	TRUE	reported	1.71002e-18	0.001893	9	524920	34071144	|| id:ieu-b-32	TRUE	reported	igd	2	TRUE	NA
ieu-b-32	41	rs10760110	T	C	T	C	0.017415	-0.0125	0.700163	0.6993	FALSE	FALSE	FALSE	9WIjxM	0.0121	0.301	ALS	TRUE	reported	3.22033e-17	0.002062	9	524921	123412563	|| id:ieu-b-32	TRUE	reported	igd	2	TRUE	NA
ieu-b-32	42	rs10761129	T	C	T	C	0.011391	-0.0004	0.669401	0.6655	FALSE	FALSE	FALSE	9WIjxM	0.0119	0.9711	ALS	TRUE	reported	1.62002e-08	0.002015	9	523517	94486321	|| id:ieu-b-32	TRUE	reported	igd	2	TRUE	NA
ieu-b-32	43	rs10762264	A	G	A	G	-0.020403	-0.0133	0.680729	0.6574	FALSE	FALSE	FALSE	9WIjxM	0.0117	0.2531	ALS	TRUE	reported	1.05999e-23	0.002032	10	524922	70976833	|| id:ieu-b-32	TRUE	reported	igd	2	TRUE	NA
ieu-b-32	44	rs10772566	A	G	A	G	0.014966	0.0157	0.484687	0.4723	FALSE	FALSE	FALSE	9WIjxM	0.011	0.1539	ALS	TRUE	reported	2.6903e-15	0.001892	12	522091	12592791	|| id:ieu-b-32	TRUE	reported	igd	2	TRUE	NA
ieu-b-32	45	rs10774624	A	G	A	G	-0.087786	0.0273	0.514001	0.5145	FALSE	FALSE	FALSE	9WIjxM	0.0164	0.09574	ALS	TRUE	reported	1e-200	0.001917	12	523841	111833788	|| id:ieu-b-32	TRUE	reported	igd	2	TRUE	NA
ieu-b-32	46	rs10794175	T	G	T	G	-0.021252	-0.0078	0.416037	0.4261	FALSE	FALSE	FALSE	9WIjxM	0.0111	0.482	ALS	TRUE	reported	2.49977e-26	0.002001	10	479584	126358073	|| id:ieu-b-32	TRUE	reported	igd	2	TRUE	NA
ieu-b-32	47	rs10795134	T	C	T	C	-0.013217	0.0053	0.240053	0.2474	FALSE	FALSE	FALSE	9WIjxM	0.0128	0.6787	ALS	TRUE	reported	2.59e-09	0.002218	10	524922	4158222	|| id:ieu-b-32	TRUE	reported	igd	2	TRUE	NA
ieu-b-32	48	rs10799776	A	G	A	G	-0.013892	-0.0057	0.688834	0.6798	FALSE	FALSE	FALSE	9WIjxM	0.0119	0.6304	ALS	TRUE	reported	1.53003e-11	0.002058	1	520693	23289397	|| id:ieu-b-32	TRUE	reported	igd	2	TRUE	NA
ieu-b-32	49	rs10803190	C	G	C	G	0.011631	-0.0108	0.605199	0.6012	FALSE	TRUE	FALSE	9WIjxM	0.0115	0.3459	ALS	TRUE	reported	2e-09	0.001938	1	523843	244397794	|| id:ieu-b-32	TRUE	reported	igd	2	TRUE	NA
ieu-b-32	50	rs10822056	T	C	T	C	0.011946	-0.0145	0.52925	0.5189	FALSE	FALSE	FALSE	9WIjxM	0.011	0.1876	ALS	TRUE	reported	2.93002e-10	0.001894	10	523523	64514111	|| id:ieu-b-32	TRUE	reported	igd	2	TRUE	NA
ieu-b-32	51	rs10822145	T	C	T	C	-0.014049	-0.0068	0.476444	0.4861	FALSE	FALSE	FALSE	9WIjxM	0.011	0.5397	ALS	TRUE	reported	1.24997e-13	0.001894	10	524903	64934548	|| id:ieu-b-32	TRUE	reported	igd	2	TRUE	NA
ieu-b-32	52	rs10828725	T	G	T	G	-0.032062	0.005	0.366094	0.3487	FALSE	FALSE	FALSE	9WIjxM	0.0117	0.671	ALS	TRUE	reported	1.29003e-59	0.001968	10	524920	25218243	|| id:ieu-b-32	TRUE	reported	igd	2	TRUE	NA
ieu-b-32	53	rs10829063	T	A	T	A	0.010929	-0.0141	0.421064	0.4378	FALSE	TRUE	TRUE	9WIjxM	0.0112	0.209	ALS	TRUE	reported	1.12001e-08	0.001912	10	524893	27071565	|| id:ieu-b-32	TRUE	reported	igd	2	FALSE	NA
ieu-b-32	54	rs10838634	G	A	G	A	-0.026107	0.0469	0.901514	0.8996	FALSE	FALSE	FALSE	9WIjxM	0.0186	0.01162	ALS	TRUE	reported	2.99985e-16	0.003192	11	523844	46929954	|| id:ieu-b-32	TRUE	reported	igd	2	TRUE	NA
ieu-b-32	55	rs10839228	T	G	T	G	-0.026309	0.0053	0.232737	0.2285	FALSE	FALSE	FALSE	9WIjxM	0.0147	0.716	ALS	TRUE	reported	7.53009e-32	0.002239	11	523838	49155033	|| id:ieu-b-32	TRUE	reported	igd	2	TRUE	NA
ieu-b-32	56	rs10846744	C	G	C	G	-0.018239	0.0182	0.148114	0.1607	FALSE	TRUE	FALSE	9WIjxM	0.0153	0.2333	ALS	TRUE	reported	1.15001e-11	0.002686	12	523981	125312425	|| id:ieu-b-32	TRUE	reported	igd	2	TRUE	NA
ieu-b-32	57	rs10849925	G	A	G	A	0.052706	-0.0224	0.351658	0.3599	FALSE	FALSE	FALSE	9WIjxM	0.0125	0.07227	ALS	TRUE	reported	3.38844e-154	0.001992	12	523841	111495518	|| id:ieu-b-32	TRUE	reported	igd	2	TRUE	NA
ieu-b-32	58	rs10851737	C	G	C	G	0.024654	-0.0014	0.942887	0.9445	FALSE	TRUE	FALSE	9WIjxM	0.0261	0.9587	ALS	TRUE	reported	1.94998e-09	0.004104	15	523066	64957098	|| id:ieu-b-32	TRUE	reported	igd	2	TRUE	NA
ieu-b-32	59	rs10852865	A	C	A	C	0.016764	0.0031	0.167697	0.1696	FALSE	FALSE	FALSE	9WIjxM	0.0155	0.8393	ALS	TRUE	reported	7.47997e-11	0.002573	17	524892	4707619	|| id:ieu-b-32	TRUE	reported	igd	2	TRUE	NA
ieu-b-32	60	rs10857895	C	T	C	T	0.012331	-0.0166	0.35025	0.3549	FALSE	FALSE	FALSE	9WIjxM	0.0116	0.1541	ALS	TRUE	reported	4.61998e-10	0.001977	1	524919	112063282	|| id:ieu-b-32	TRUE	reported	igd	2	TRUE	NA
ieu-b-32	61	rs10896074	T	C	T	C	0.013008	0.017	0.340341	0.345	FALSE	FALSE	FALSE	9WIjxM	0.0117	0.1447	ALS	TRUE	reported	7.93963e-11	0.001999	11	524919	65776304	|| id:ieu-b-32	TRUE	reported	igd	2	TRUE	NA
ieu-b-32	62	rs10914539	T	G	T	G	-0.014065	0.0177	0.181025	0.1714	FALSE	FALSE	FALSE	9WIjxM	0.0167	0.2902	ALS	TRUE	reported	1.75999e-08	0.002495	1	523981	32715641	|| id:ieu-b-32	TRUE	reported	igd	2	TRUE	NA
ieu-b-32	63	rs10918048	T	A	T	A	-0.019033	-0.0064	0.123732	0.1216	FALSE	TRUE	FALSE	9WIjxM	0.0199	0.7491	ALS	TRUE	reported	2.07998e-10	0.002992	1	522902	164558512	|| id:ieu-b-32	TRUE	reported	igd	2	TRUE	NA
ieu-b-32	64	rs10931924	T	C	T	C	0.019658	-0.0252	0.568278	0.5587	FALSE	FALSE	FALSE	9WIjxM	0.0113	0.02511	ALS	TRUE	reported	9.1791e-25	0.001912	2	521492	201672370	|| id:ieu-b-32	TRUE	reported	igd	2	TRUE	NA
ieu-b-32	65	rs10932201	A	G	A	G	0.010882	-0.0135	0.460097	0.4643	FALSE	FALSE	FALSE	9WIjxM	0.0111	0.2223	ALS	TRUE	reported	9.08009e-09	0.001892	2	523520	208426257	|| id:ieu-b-32	TRUE	reported	igd	2	TRUE	NA
ieu-b-32	66	rs10954464	A	T	A	T	-0.016877	-0.0033	0.34663	0.3419	FALSE	TRUE	FALSE	9WIjxM	0.0116	0.7763	ALS	TRUE	reported	2.08978e-17	0.001987	7	524916	134384957	|| id:ieu-b-32	TRUE	reported	igd	2	TRUE	NA
ieu-b-32	67	rs10956401	A	G	A	G	-0.025338	0.0092	0.345058	0.3599	FALSE	FALSE	FALSE	9WIjxM	0.0115	0.4251	ALS	TRUE	reported	5.0501e-37	0.001992	8	523982	129002419	|| id:ieu-b-32	TRUE	reported	igd	2	TRUE	NA
ieu-b-32	68	rs10957863	C	T	C	T	-0.013451	0.0069	0.429935	0.4068	FALSE	FALSE	FALSE	9WIjxM	0.0119	0.566	ALS	TRUE	reported	1.08993e-11	0.001978	8	522441	78632893	|| id:ieu-b-32	TRUE	reported	igd	2	TRUE	NA
ieu-b-32	69	rs10972201	A	G	A	G	-0.015875	0.0078	0.340736	0.3298	FALSE	FALSE	FALSE	9WIjxM	0.0128	0.5397	ALS	TRUE	reported	2.99985e-15	0.00201	9	522443	34707373	|| id:ieu-b-32	TRUE	reported	igd	2	TRUE	NA
ieu-b-32	70	rs10973700	C	G	C	G	-0.019034	0.0119	0.487233	0.477	FALSE	TRUE	TRUE	9WIjxM	0.011	0.2805	ALS	TRUE	reported	1.10994e-23	0.001896	9	524918	38196117	|| id:ieu-b-32	TRUE	reported	igd	2	FALSE	NA
ieu-b-32	71	rs10985844	C	T	C	T	0.018707	0.0236	0.85997	0.8577	FALSE	FALSE	FALSE	9WIjxM	0.0164	0.1504	ALS	TRUE	reported	7.26942e-12	0.002728	9	523980	125735969	|| id:ieu-b-32	TRUE	reported	igd	2	TRUE	NA
ieu-b-32	72	rs10985915	G	A	G	A	-0.022597	-0.0323	0.110633	0.1052	FALSE	FALSE	FALSE	9WIjxM	0.0187	0.08449	ALS	TRUE	reported	6.89922e-14	0.003015	9	524920	126018715	|| id:ieu-b-32	TRUE	reported	igd	2	TRUE	NA
ieu-b-32	73	rs10986338	A	G	A	G	-0.011609	0.0314	0.649791	0.6519	FALSE	FALSE	FALSE	9WIjxM	0.0133	0.01826	ALS	TRUE	reported	7.59994e-09	0.002008	9	523840	127191232	|| id:ieu-b-32	TRUE	reported	igd	2	TRUE	NA
ieu-b-32	74	rs10992608	A	G	A	G	0.011032	0.009	0.518258	0.5187	FALSE	FALSE	FALSE	9WIjxM	0.0115	0.4372	ALS	TRUE	reported	2.29002e-08	0.001972	9	522897	95806823	|| id:ieu-b-32	TRUE	reported	igd	2	TRUE	NA
ieu-b-32	75	rs10995312	C	T	C	T	0.0261	-0.0163	0.126286	0.1256	FALSE	FALSE	FALSE	9WIjxM	0.0166	0.3243	ALS	TRUE	reported	6.23017e-20	0.002853	10	523522	64566572	|| id:ieu-b-32	TRUE	reported	igd	2	TRUE	NA
ieu-b-32	76	rs10999573	G	A	G	A	-0.016963	-0.0069	0.325834	0.3254	FALSE	FALSE	FALSE	9WIjxM	0.0118	0.5591	ALS	TRUE	reported	4.77969e-17	0.00202	10	524891	72644378	|| id:ieu-b-32	TRUE	reported	igd	2	TRUE	NA
ieu-b-32	77	rs11015098	G	A	G	A	0.021336	0.0004	0.501395	0.4963	FALSE	FALSE	FALSE	9WIjxM	0.0117	0.9707	ALS	TRUE	reported	5.1606e-29	0.001907	10	523841	26712073	|| id:ieu-b-32	TRUE	reported	igd	2	TRUE	NA
ieu-b-32	78	rs11022177	G	C	G	C	-0.012149	0.002	0.310891	0.3125	FALSE	TRUE	FALSE	9WIjxM	0.0121	0.8677	ALS	TRUE	reported	4.49997e-09	0.00207	11	524918	12133478	|| id:ieu-b-32	TRUE	reported	igd	2	TRUE	NA
ieu-b-32	79	rs11033388	T	A	T	A	0.019588	0.0004	0.418839	0.4232	FALSE	TRUE	TRUE	9WIjxM	0.0114	0.9752	ALS	TRUE	reported	2.07014e-24	0.00192	11	524922	36074218	|| id:ieu-b-32	TRUE	reported	igd	2	FALSE	NA
ieu-b-32	80	rs11039674	T	C	T	C	-0.029985	0.0252	0.141321	0.1346	FALSE	FALSE	FALSE	9WIjxM	0.017	0.1386	ALS	TRUE	reported	3.1703e-28	0.00272	11	523841	48336116	|| id:ieu-b-32	TRUE	reported	igd	2	TRUE	NA
ieu-b-32	81	rs11045171	G	A	G	A	-0.015467	-0.0233	0.198127	0.1993	FALSE	FALSE	FALSE	9WIjxM	0.0146	0.1119	ALS	TRUE	reported	8.49963e-11	0.002381	12	524920	20470199	|| id:ieu-b-32	TRUE	reported	igd	2	TRUE	NA
ieu-b-32	82	rs11064593	C	T	C	T	0.011637	-0.0143	0.386027	0.3687	FALSE	FALSE	FALSE	9WIjxM	0.0117	0.2236	ALS	TRUE	reported	2.42003e-09	0.001949	12	524917	1031600	|| id:ieu-b-32	TRUE	reported	igd	2	TRUE	NA
ieu-b-32	83	rs1108618	G	A	G	A	0.011034	0.0055	0.430133	0.4045	FALSE	FALSE	FALSE	9WIjxM	0.0115	0.6352	ALS	TRUE	reported	2.89001e-08	0.001987	10	481441	81043743	|| id:ieu-b-32	TRUE	reported	igd	2	TRUE	NA
ieu-b-32	84	rs11114023	T	A	T	A	0.011477	0.0106	0.304237	0.309	FALSE	TRUE	FALSE	9WIjxM	0.0126	0.4041	ALS	TRUE	reported	2.82001e-08	0.002066	12	524921	109057037	|| id:ieu-b-32	TRUE	reported	igd	2	TRUE	NA
ieu-b-32	85	rs1111949	T	G	T	G	-0.01132	0.0122	0.688223	0.6832	FALSE	FALSE	FALSE	9WIjxM	0.0122	0.3189	ALS	TRUE	reported	3.86002e-08	0.002058	11	523841	121590410	|| id:ieu-b-32	TRUE	reported	igd	2	TRUE	NA
ieu-b-32	86	rs11121469	C	T	C	T	-0.013784	0.0072	0.196662	0.1946	FALSE	FALSE	FALSE	9WIjxM	0.0147	0.6246	ALS	TRUE	reported	1.78e-08	0.002445	1	524919	9702208	|| id:ieu-b-32	TRUE	reported	igd	2	TRUE	NA
ieu-b-32	87	rs11134475	G	A	G	A	-0.014216	0.0087	0.635835	0.6321	FALSE	FALSE	FALSE	9WIjxM	0.0114	0.4484	ALS	TRUE	reported	4.41977e-13	0.001962	5	524919	156399950	|| id:ieu-b-32	TRUE	reported	igd	2	TRUE	NA
ieu-b-32	88	rs1114121	T	C	T	C	-0.020555	-0.014	0.08861	0.0955	FALSE	FALSE	FALSE	9WIjxM	0.0197	0.4789	ALS	TRUE	reported	1.45999e-09	0.003395	2	523982	202425110	|| id:ieu-b-32	TRUE	reported	igd	2	TRUE	NA
ieu-b-32	89	rs111501272	T	C	T	C	-0.066417	-0.0305	0.016462	0.0167	FALSE	FALSE	FALSE	9WIjxM	0.0443	0.491	ALS	TRUE	reported	1.72982e-18	0.007565	6	524052	35698375	|| id:ieu-b-32	TRUE	reported	igd	2	TRUE	NA
ieu-b-32	90	rs11154065	A	C	A	C	-0.0201	0.0007	0.138263	0.136	FALSE	FALSE	FALSE	9WIjxM	0.0166	0.9662	ALS	TRUE	reported	5.06991e-13	0.002781	6	523965	122370395	|| id:ieu-b-32	TRUE	reported	igd	2	TRUE	NA
ieu-b-32	91	rs111545194	A	G	A	G	0.019113	0.0065	0.194876	0.1899	FALSE	FALSE	FALSE	9WIjxM	0.0147	0.6598	ALS	TRUE	reported	1.51985e-15	0.002395	4	524911	123320141	|| id:ieu-b-32	TRUE	reported	igd	2	TRUE	NA
ieu-b-32	92	rs111571648	A	G	A	G	0.03516	-0.0386	0.025774	0.0262	FALSE	FALSE	FALSE	9WIjxM	0.0373	0.3001	ALS	TRUE	reported	7.03008e-09	0.006068	17	524921	55307847	|| id:ieu-b-32	TRUE	reported	igd	2	TRUE	NA
ieu-b-32	93	rs11160706	A	G	A	G	0.030499	-0.0125	0.22222	0.2224	FALSE	FALSE	FALSE	9WIjxM	0.0133	0.3471	ALS	TRUE	reported	2.11982e-40	0.002291	14	524921	103361736	|| id:ieu-b-32	TRUE	reported	igd	2	TRUE	NA
ieu-b-32	94	rs111626441	A	G	A	G	0.027778	0.008	0.096614	0.0863	FALSE	FALSE	FALSE	9WIjxM	0.0217	0.7115	ALS	TRUE	reported	8.97016e-17	0.003337	18	480500	77250669	|| id:ieu-b-32	TRUE	reported	igd	2	TRUE	NA
ieu-b-32	95	rs11168249	C	T	C	T	-0.019487	0.0072	0.461347	0.4666	FALSE	FALSE	FALSE	9WIjxM	0.0116	0.5367	ALS	TRUE	reported	6.03949e-24	0.00193	12	523519	48208368	|| id:ieu-b-32	TRUE	reported	igd	2	TRUE	NA
ieu-b-32	96	rs111707960	C	T	C	T	-0.022413	-0.0176	0.060929	0.0602	FALSE	FALSE	FALSE	9WIjxM	0.0269	0.5143	ALS	TRUE	reported	2.18998e-08	0.004002	19	523980	42737136	|| id:ieu-b-32	TRUE	reported	igd	2	TRUE	NA
ieu-b-32	97	rs11187025	T	C	T	C	0.015446	-0.0133	0.210851	0.2076	FALSE	FALSE	FALSE	9WIjxM	0.0136	0.3273	ALS	TRUE	reported	3.37987e-11	0.002328	10	523516	94257976	|| id:ieu-b-32	TRUE	reported	igd	2	TRUE	NA
ieu-b-32	98	rs1118866	T	C	T	C	0.014779	0.0163	0.703532	0.7197	FALSE	FALSE	FALSE	9WIjxM	0.0125	0.1911	ALS	TRUE	reported	1.10002e-12	0.002075	12	523522	68520751	|| id:ieu-b-32	TRUE	reported	igd	2	TRUE	NA
ieu-b-32	99	rs11190130	T	C	T	C	-0.011511	-0.0127	0.381682	0.3865	FALSE	FALSE	FALSE	9WIjxM	0.0113	0.2594	ALS	TRUE	reported	3.05999e-09	0.00194	10	524920	101275206	|| id:ieu-b-32	TRUE	reported	igd	2	TRUE	NA
ieu-b-32	100	rs112121441	C	T	C	T	-0.036515	-0.0738	0.026108	0.0256	FALSE	FALSE	FALSE	9WIjxM	0.0397	0.06301	ALS	TRUE	reported	1.63001e-09	0.00605	3	524923	129602496	|| id:ieu-b-32	TRUE	reported	igd	2	TRUE	NA
ieu-b-32	101	rs11218725	G	A	G	A	0.033008	0.0007	0.376523	0.3737	FALSE	FALSE	FALSE	9WIjxM	0.0115	0.9486	ALS	TRUE	reported	1.02991e-63	0.001958	11	523984	122509237	|| id:ieu-b-32	TRUE	reported	igd	2	TRUE	NA
ieu-b-32	102	rs11218767	G	A	G	A	0.017364	-0.0226	0.853612	0.8521	FALSE	FALSE	FALSE	9WIjxM	0.0157	0.1509	ALS	TRUE	reported	1.05e-10	0.002686	11	524915	122583862	|| id:ieu-b-32	TRUE	reported	igd	2	TRUE	NA
ieu-b-32	103	rs112213029	C	T	C	T	-0.047914	-0.0123	0.017368	0.016	FALSE	FALSE	FALSE	9WIjxM	0.0623	0.8439	ALS	TRUE	reported	5.81005e-10	0.007728	3	523006	128893266	|| id:ieu-b-32	TRUE	reported	igd	2	TRUE	NA
ieu-b-32	104	rs11224302	T	C	T	C	-0.0383	0.0176	0.098823	0.1057	FALSE	FALSE	FALSE	9WIjxM	0.0178	0.3221	ALS	TRUE	reported	1.72982e-33	0.003174	11	523517	100456604	|| id:ieu-b-32	TRUE	reported	igd	2	TRUE	NA
ieu-b-32	105	rs11228718	T	C	T	C	-0.024403	0.0028	0.128555	0.1223	FALSE	FALSE	FALSE	9WIjxM	0.018	0.8749	ALS	TRUE	reported	4.04017e-17	0.002899	11	522837	56440129	|| id:ieu-b-32	TRUE	reported	igd	2	TRUE	NA
ieu-b-32	106	rs11230661	A	G	A	G	-0.025927	0.0121	0.156436	0.157	FALSE	FALSE	FALSE	9WIjxM	0.0176	0.4913	ALS	TRUE	reported	7.21938e-20	0.00284	11	521429	55451313	|| id:ieu-b-32	TRUE	reported	igd	2	TRUE	NA
ieu-b-32	107	rs11231675	T	A	T	A	0.016949	-0.0169	0.511622	0.5128	FALSE	TRUE	TRUE	9WIjxM	0.011	0.1248	ALS	TRUE	reported	4.05042e-19	0.001895	11	523839	55721711	|| id:ieu-b-32	TRUE	reported	igd	2	FALSE	NA
ieu-b-32	108	rs11235688	A	G	A	G	-0.011079	-0.0023	0.417494	0.4146	FALSE	FALSE	FALSE	9WIjxM	0.0138	0.8685	ALS	TRUE	reported	3.23996e-08	0.002003	11	480350	72947934	|| id:ieu-b-32	TRUE	reported	igd	2	TRUE	NA
ieu-b-32	109	rs112454444	C	G	C	G	-0.048011	0.0123	0.01355	0.014	FALSE	TRUE	FALSE	9WIjxM	0.0498	0.8052	ALS	TRUE	reported	9.75012e-09	0.008365	12	522920	112855348	|| id:ieu-b-32	TRUE	reported	igd	2	TRUE	NA
ieu-b-32	110	rs11247712	T	C	T	C	-0.019902	-0.0016	0.368908	0.3724	FALSE	FALSE	FALSE	9WIjxM	0.0114	0.8906	ALS	TRUE	reported	3.37987e-24	0.00196	1	524919	28229681	|| id:ieu-b-32	TRUE	reported	igd	2	TRUE	NA
ieu-b-32	111	rs112682076	C	G	C	G	-0.058579	-0.0891	0.010398	0.0089	FALSE	TRUE	FALSE	9WIjxM	0.0656	0.1742	ALS	TRUE	reported	1.21001e-09	0.009629	1	522200	10357806	|| id:ieu-b-32	TRUE	reported	igd	2	TRUE	NA
ieu-b-32	112	rs112750178	C	T	C	T	0.018642	-0.0049	0.238845	0.242	FALSE	FALSE	FALSE	9WIjxM	0.0129	0.7044	ALS	TRUE	reported	8.13954e-17	0.002237	1	524919	26859695	|| id:ieu-b-32	TRUE	reported	igd	2	TRUE	NA
ieu-b-32	113	rs112992671	A	G	A	G	-0.026707	-0.0559	0.045938	0.0447	FALSE	FALSE	FALSE	9WIjxM	0.0275	0.04173	ALS	TRUE	reported	8.35007e-09	0.004632	14	523976	50412380	|| id:ieu-b-32	TRUE	reported	igd	2	TRUE	NA
ieu-b-32	114	rs1131017	G	C	G	C	0.013638	-0.0055	0.572655	0.586	FALSE	TRUE	TRUE	9WIjxM	0.0112	0.6258	ALS	TRUE	reported	9.75888e-13	0.00191	12	523842	56435929	|| id:ieu-b-32	TRUE	reported	igd	2	FALSE	NA
ieu-b-32	115	rs113142693	C	T	C	T	-0.017087	-0.0162	0.247465	0.2435	FALSE	FALSE	FALSE	9WIjxM	0.0132	0.2186	ALS	TRUE	reported	1.46016e-14	0.00222	8	523965	30242076	|| id:ieu-b-32	TRUE	reported	igd	2	TRUE	NA
ieu-b-32	116	rs113230156	T	C	T	C	0.034424	0.0605	0.064064	0.065	FALSE	FALSE	FALSE	9WIjxM	0.0245	0.01347	ALS	TRUE	reported	4.96021e-18	0.003975	12	524917	10003185	|| id:ieu-b-32	TRUE	reported	igd	2	TRUE	NA
ieu-b-32	117	rs1132352	C	A	C	A	-0.023977	0.0016	0.538949	0.5345	FALSE	FALSE	FALSE	9WIjxM	0.0111	0.8836	ALS	TRUE	reported	1.15001e-36	0.001895	6	522445	24806070	|| id:ieu-b-32	TRUE	reported	igd	2	TRUE	NA
ieu-b-32	118	rs113267846	T	C	T	C	-0.025288	-0.0054	0.060124	0.0591	FALSE	FALSE	FALSE	9WIjxM	0.0235	0.8164	ALS	TRUE	reported	2.42003e-10	0.003991	3	524922	121820906	|| id:ieu-b-32	TRUE	reported	igd	2	TRUE	NA
ieu-b-32	119	rs113341849	A	G	A	G	0.027452	0.0128	0.116412	0.106	FALSE	FALSE	FALSE	9WIjxM	0.0198	0.5169	ALS	TRUE	reported	2.60976e-17	0.003242	3	524921	46384204	|| id:ieu-b-32	TRUE	reported	igd	2	TRUE	NA
ieu-b-32	120	rs113347819	G	T	G	T	-0.041012	-0.0192	0.084612	0.0763	FALSE	FALSE	FALSE	9WIjxM	0.0209	0.36	ALS	TRUE	reported	1.65997e-33	0.003398	5	523983	158240047	|| id:ieu-b-32	TRUE	reported	igd	2	TRUE	NA
ieu-b-32	121	rs113382956	C	T	C	T	0.017241	-0.0058	0.143657	0.1496	FALSE	FALSE	FALSE	9WIjxM	0.0165	0.7269	ALS	TRUE	reported	3.59998e-10	0.002748	21	524913	37750829	|| id:ieu-b-32	TRUE	reported	igd	2	TRUE	NA
ieu-b-32	122	rs113542380	A	G	A	G	-0.067528	0.0166	0.074926	0.0723	FALSE	FALSE	FALSE	9WIjxM	0.0222	0.4544	ALS	TRUE	reported	4.90004e-77	0.003634	2	523045	43464818	|| id:ieu-b-32	TRUE	reported	igd	2	TRUE	NA
ieu-b-32	123	rs113760175	A	G	A	G	0.036226	-0.0101	0.069041	0.0725	FALSE	FALSE	FALSE	9WIjxM	0.0241	0.6751	ALS	TRUE	reported	7.31981e-22	0.003767	6	524923	22343592	|| id:ieu-b-32	TRUE	reported	igd	2	TRUE	NA
ieu-b-32	124	rs114271965	G	C	G	C	-0.037059	-0.0187	0.039196	0.0305	FALSE	TRUE	FALSE	9WIjxM	0.0353	0.5966	ALS	TRUE	reported	4.05976e-14	0.004899	6	524527	24988105	|| id:ieu-b-32	TRUE	reported	igd	2	TRUE	NA
ieu-b-32	125	rs114313544	C	A	C	A	-0.037945	0.0301	0.036682	0.0376	FALSE	FALSE	FALSE	9WIjxM	0.0314	0.3379	ALS	TRUE	reported	2.5398e-12	0.005416	6	519821	30073303	|| id:ieu-b-32	TRUE	reported	igd	2	TRUE	NA
ieu-b-32	126	rs114378220	T	C	T	C	-0.038012	0.0048	0.073614	0.0703	FALSE	FALSE	FALSE	9WIjxM	0.0248	0.8482	ALS	TRUE	reported	9.18967e-24	0.00378	5	524918	110566360	|| id:ieu-b-32	TRUE	reported	igd	2	TRUE	NA
ieu-b-32	127	rs11499034	C	T	C	T	-0.051787	0.0348	0.014276	0.0153	FALSE	FALSE	FALSE	9WIjxM	0.0466	0.4554	ALS	TRUE	reported	1.17001e-10	0.008032	14	523521	81972441	|| id:ieu-b-32	TRUE	reported	igd	2	TRUE	NA
ieu-b-32	128	rs1150256	A	G	A	G	-0.012293	0.003	0.462792	0.4661	FALSE	FALSE	FALSE	9WIjxM	0.011	0.7883	ALS	TRUE	reported	9.13903e-11	0.001895	1	524922	207073133	|| id:ieu-b-32	TRUE	reported	igd	2	TRUE	NA
ieu-b-32	129	rs11505019	G	T	G	T	-0.013376	0.0118	0.410932	0.4123	FALSE	FALSE	FALSE	9WIjxM	0.0112	0.2915	ALS	TRUE	reported	3.1798e-12	0.001918	3	523515	188094327	|| id:ieu-b-32	TRUE	reported	igd	2	TRUE	NA
ieu-b-32	130	rs11541718	G	C	G	C	0.018459	0.0209	0.364987	0.356	FALSE	TRUE	FALSE	9WIjxM	0.0117	0.07303	ALS	TRUE	reported	9.04899e-21	0.001974	14	524870	103852164	|| id:ieu-b-32	TRUE	reported	igd	2	TRUE	NA
ieu-b-32	131	rs11541908	A	G	A	G	0.020421	0.0008	0.277246	0.2697	FALSE	FALSE	FALSE	9WIjxM	0.0124	0.9507	ALS	TRUE	reported	4.92947e-22	0.002115	9	523982	35705759	|| id:ieu-b-32	TRUE	reported	igd	2	TRUE	NA
ieu-b-32	132	rs115617534	C	G	C	G	-0.027152	-0.0004	0.052633	0.0441	FALSE	TRUE	FALSE	9WIjxM	0.0279	0.9885	ALS	TRUE	reported	2.09002e-10	0.00427	5	524922	35586386	|| id:ieu-b-32	TRUE	reported	igd	2	TRUE	NA
ieu-b-32	133	rs115638623	G	A	G	A	0.026599	-0.0134	0.060931	0.0568	FALSE	FALSE	FALSE	9WIjxM	0.0259	0.604	ALS	TRUE	reported	7.25939e-11	0.004079	5	524915	36211682	|| id:ieu-b-32	TRUE	reported	igd	2	TRUE	NA
ieu-b-32	134	rs11567701	T	G	T	G	0.054358	-0.0152	0.261577	0.2755	FALSE	FALSE	FALSE	9WIjxM	0.0123	0.2152	ALS	TRUE	reported	2.39883e-141	0.002147	5	524921	35859863	|| id:ieu-b-32	TRUE	reported	igd	2	TRUE	NA
ieu-b-32	135	rs11574852	C	A	C	A	-0.028619	-0.025	0.037511	0.0382	FALSE	FALSE	FALSE	9WIjxM	0.0308	0.4172	ALS	TRUE	reported	1.42001e-08	0.005042	10	523982	104161475	|| id:ieu-b-32	TRUE	reported	igd	2	TRUE	NA
ieu-b-32	136	rs11577369	A	G	A	G	-0.042246	0.0141	0.110032	0.1085	FALSE	FALSE	FALSE	9WIjxM	0.0178	0.4288	ALS	TRUE	reported	3.85035e-44	0.00303	1	523983	101587811	|| id:ieu-b-32	TRUE	reported	igd	2	TRUE	NA
ieu-b-32	137	rs11587399	T	A	T	A	0.014524	0.0095	0.215201	0.216	FALSE	TRUE	FALSE	9WIjxM	0.0136	0.4826	ALS	TRUE	reported	2.72998e-10	0.002299	1	523980	50861071	|| id:ieu-b-32	TRUE	reported	igd	2	TRUE	NA
ieu-b-32	138	rs115883735	T	A	T	A	0.037317	-0.1256	0.027627	0.0236	FALSE	TRUE	FALSE	9WIjxM	0.041	0.002173	ALS	TRUE	reported	6.28001e-10	0.006031	6	524919	25189491	|| id:ieu-b-32	TRUE	reported	igd	2	TRUE	NA
ieu-b-32	139	rs115961639	A	G	A	G	0.035701	0.023	0.026164	0.0267	FALSE	FALSE	FALSE	9WIjxM	0.0353	0.5139	ALS	TRUE	reported	7.69999e-09	0.006177	3	481442	50361284	|| id:ieu-b-32	TRUE	reported	igd	2	TRUE	NA
ieu-b-32	140	rs116062681	T	C	T	C	-0.037291	-0.0279	0.025234	0.0257	FALSE	FALSE	FALSE	9WIjxM	0.0364	0.444	ALS	TRUE	reported	1.59001e-09	0.006174	3	523585	50502200	|| id:ieu-b-32	TRUE	reported	igd	2	TRUE	NA
ieu-b-32	141	rs11615541	C	G	C	G	-0.014803	-0.0077	0.335281	0.3267	FALSE	TRUE	FALSE	9WIjxM	0.0129	0.5476	ALS	TRUE	reported	2.4598e-13	0.00202	12	524918	110124259	|| id:ieu-b-32	TRUE	reported	igd	2	TRUE	NA
ieu-b-32	142	rs11634257	A	T	A	T	0.015239	0.016	0.274536	0.267	FALSE	TRUE	FALSE	9WIjxM	0.013	0.2179	ALS	TRUE	reported	1.18987e-12	0.002143	15	524912	40388492	|| id:ieu-b-32	TRUE	reported	igd	2	TRUE	NA
ieu-b-32	143	rs11638746	C	A	C	A	0.013328	-0.0052	0.286384	0.2927	FALSE	FALSE	FALSE	9WIjxM	0.0121	0.6693	ALS	TRUE	reported	1.88999e-10	0.002091	15	524919	75403108	|| id:ieu-b-32	TRUE	reported	igd	2	TRUE	NA
ieu-b-32	144	rs11644048	G	A	G	A	0.015723	0.0025	0.437401	0.4451	FALSE	FALSE	FALSE	9WIjxM	0.0129	0.8458	ALS	TRUE	reported	6.82025e-15	0.002017	16	479412	29885698	|| id:ieu-b-32	TRUE	reported	igd	2	TRUE	NA
ieu-b-32	145	rs116460620	T	G	T	G	-0.079997	-0.0353	0.008123	0.0073	FALSE	FALSE	FALSE	9WIjxM	0.0705	0.6171	ALS	TRUE	reported	1.05003e-12	0.011222	6	519317	30276736	|| id:ieu-b-32	TRUE	reported	igd	2	TRUE	NA
ieu-b-32	146	rs116505298	T	C	T	C	0.035396	-0.0441	0.035607	0.0394	FALSE	FALSE	FALSE	9WIjxM	0.0307	0.1504	ALS	TRUE	reported	5.20955e-12	0.005126	1	524921	92841991	|| id:ieu-b-32	TRUE	reported	igd	2	TRUE	NA
ieu-b-32	147	rs116520905	G	C	G	C	-0.034029	-0.0111	0.054952	0.0515	FALSE	TRUE	FALSE	9WIjxM	0.0404	0.7826	ALS	TRUE	reported	4.00037e-16	0.004178	2	524921	44037396	|| id:ieu-b-32	TRUE	reported	igd	2	TRUE	NA
ieu-b-32	148	rs11654694	T	C	T	C	-0.031611	-0.0071	0.051954	0.0542	FALSE	FALSE	FALSE	9WIjxM	0.0253	0.779	ALS	TRUE	reported	2.48028e-13	0.004315	17	524914	16802178	|| id:ieu-b-32	TRUE	reported	igd	2	TRUE	NA
ieu-b-32	149	rs11657135	G	A	G	A	-0.011956	0.0323	0.723689	0.7267	FALSE	FALSE	FALSE	9WIjxM	0.0134	0.01601	ALS	TRUE	reported	2.97002e-08	0.002155	17	523981	53354274	|| id:ieu-b-32	TRUE	reported	igd	2	TRUE	NA
ieu-b-32	150	rs11657448	T	C	T	C	0.013211	-0.018	0.321926	0.3231	FALSE	FALSE	FALSE	9WIjxM	0.0127	0.1575	ALS	TRUE	reported	8.46993e-10	0.002151	17	481396	62023128	|| id:ieu-b-32	TRUE	reported	igd	2	TRUE	NA
ieu-b-32	151	rs116670682	C	A	C	A	0.035296	-0.0365	0.034548	0.0377	FALSE	FALSE	FALSE	9WIjxM	0.0318	0.2518	ALS	TRUE	reported	1.7398e-11	0.005243	1	524922	93125600	|| id:ieu-b-32	TRUE	reported	igd	2	TRUE	NA
ieu-b-32	152	rs11667653	T	C	T	C	-0.018123	0.0162	0.18928	0.1876	FALSE	FALSE	FALSE	9WIjxM	0.0158	0.3059	ALS	TRUE	reported	1.83992e-13	0.00246	19	524918	57101876	|| id:ieu-b-32	TRUE	reported	igd	2	TRUE	NA
ieu-b-32	153	rs11676298	G	C	G	C	0.026968	-0.0077	0.19074	0.1811	FALSE	TRUE	FALSE	9WIjxM	0.0144	0.5933	ALS	TRUE	reported	2.86022e-29	0.0024	2	523980	227291731	|| id:ieu-b-32	TRUE	reported	igd	2	TRUE	NA
ieu-b-32	154	rs11684463	T	A	T	A	-0.04727	-0.0166	0.327486	0.3296	FALSE	TRUE	FALSE	9WIjxM	0.0118	0.1566	ALS	TRUE	reported	1.30017e-121	0.002015	2	522903	182077535	|| id:ieu-b-32	TRUE	reported	igd	2	TRUE	NA
ieu-b-32	155	rs116855128	T	G	T	G	0.065175	-0.0835	0.013673	0.0146	FALSE	FALSE	FALSE	9WIjxM	0.0514	0.1047	ALS	TRUE	reported	4.36014e-15	0.008302	11	524518	108014422	|| id:ieu-b-32	TRUE	reported	igd	2	TRUE	NA
ieu-b-32	156	rs11688289	C	T	C	T	-0.014843	-0.006	0.18925	0.1909	FALSE	FALSE	FALSE	9WIjxM	0.0142	0.6693	ALS	TRUE	reported	6.98007e-10	0.002405	2	524921	40698811	|| id:ieu-b-32	TRUE	reported	igd	2	TRUE	NA
ieu-b-32	157	rs117029704	T	G	T	G	-0.033513	0.016	0.045427	0.0395	FALSE	FALSE	FALSE	9WIjxM	0.033	0.6286	ALS	TRUE	reported	5.5195e-13	0.004644	17	523063	43519760	|| id:ieu-b-32	TRUE	reported	igd	2	TRUE	NA
ieu-b-32	158	rs117064827	G	A	G	A	-0.064829	0.073	0.009647	0.0091	FALSE	FALSE	FALSE	9WIjxM	0.0634	0.2496	ALS	TRUE	reported	1.15001e-10	0.010049	19	479829	10334725	|| id:ieu-b-32	TRUE	reported	igd	2	TRUE	NA
ieu-b-32	159	rs11707962	C	T	C	T	0.034123	0.0281	0.176285	0.1684	FALSE	FALSE	FALSE	9WIjxM	0.0153	0.0655	ALS	TRUE	reported	2.93968e-43	0.002473	3	524920	18760094	|| id:ieu-b-32	TRUE	reported	igd	2	TRUE	NA
ieu-b-32	160	rs11715679	G	A	G	A	0.012433	0.0129	0.2318	0.2332	FALSE	FALSE	FALSE	9WIjxM	0.0131	0.325	ALS	TRUE	reported	3.15e-08	0.002246	3	524921	107532069	|| id:ieu-b-32	TRUE	reported	igd	2	TRUE	NA
ieu-b-32	161	rs11717285	T	C	T	C	0.014183	-0.002	0.262373	0.2585	FALSE	FALSE	FALSE	9WIjxM	0.0129	0.8745	ALS	TRUE	reported	4.08978e-11	0.002147	3	523521	142891007	|| id:ieu-b-32	TRUE	reported	igd	2	TRUE	NA
ieu-b-32	162	rs11718902	A	G	A	G	0.016561	-0.0028	0.433588	0.4261	FALSE	FALSE	FALSE	9WIjxM	0.0112	0.8044	ALS	TRUE	reported	2.39001e-17	0.001953	3	523517	46734441	|| id:ieu-b-32	TRUE	reported	igd	2	TRUE	NA
ieu-b-32	163	rs11734075	T	C	T	C	0.012652	-0.0108	0.44472	0.4253	FALSE	FALSE	FALSE	9WIjxM	0.0114	0.3445	ALS	TRUE	reported	3.06973e-11	0.001903	4	524922	122695685	|| id:ieu-b-32	TRUE	reported	igd	2	TRUE	NA
ieu-b-32	164	rs117419498	T	C	T	C	0.043528	0.0012	0.018743	0.0174	FALSE	FALSE	FALSE	9WIjxM	0.0448	0.9787	ALS	TRUE	reported	1.26e-09	0.007162	11	524524	66852958	|| id:ieu-b-32	TRUE	reported	igd	2	TRUE	NA
ieu-b-32	165	rs11742873	T	C	T	C	-0.01661	0.0102	0.837406	0.836	FALSE	FALSE	FALSE	9WIjxM	0.0154	0.5056	ALS	TRUE	reported	1.75001e-10	0.002601	5	524923	179244302	|| id:ieu-b-32	TRUE	reported	igd	2	TRUE	NA
ieu-b-32	166	rs11743851	C	T	C	T	-0.0174	0.0008	0.375894	0.3637	FALSE	FALSE	FALSE	9WIjxM	0.0134	0.9526	ALS	TRUE	reported	1.89017e-18	0.001984	5	521044	130613600	|| id:ieu-b-32	TRUE	reported	igd	2	TRUE	NA
ieu-b-32	167	rs11746	A	G	A	G	0.018036	0.0164	0.487169	0.4886	FALSE	FALSE	FALSE	9WIjxM	0.011	0.1363	ALS	TRUE	reported	1.08993e-21	0.001884	1	523519	161683136	|| id:ieu-b-32	TRUE	reported	igd	2	TRUE	NA
ieu-b-32	168	rs11771753	C	T	C	T	0.010886	-0.0003	0.358662	0.3638	FALSE	FALSE	FALSE	9WIjxM	0.0117	0.9825	ALS	TRUE	reported	3.69999e-08	0.001976	7	524920	149315117	|| id:ieu-b-32	TRUE	reported	igd	2	TRUE	NA
ieu-b-32	169	rs1177269	T	C	T	C	-0.013723	-0.0156	0.564965	0.5727	FALSE	FALSE	FALSE	9WIjxM	0.0111	0.1602	ALS	TRUE	reported	3.71963e-12	0.001974	2	481441	61287445	|| id:ieu-b-32	TRUE	reported	igd	2	TRUE	NA
ieu-b-32	170	rs117761832	A	T	A	T	-0.054939	-0.0048	0.012247	0.0121	FALSE	TRUE	FALSE	9WIjxM	0.0553	0.9311	ALS	TRUE	reported	1.02e-09	0.00899	10	523065	50514138	|| id:ieu-b-32	TRUE	reported	igd	2	TRUE	NA
ieu-b-32	171	rs11800059	T	C	T	C	-0.025613	-0.011	0.509954	0.4947	FALSE	FALSE	FALSE	9WIjxM	0.0111	0.3213	ALS	TRUE	reported	3.87972e-42	0.001882	1	524922	150651175	|| id:ieu-b-32	TRUE	reported	igd	2	TRUE	NA
ieu-b-32	172	rs118083884	A	G	A	G	-0.079917	0.0004	0.016645	0.0169	FALSE	FALSE	FALSE	9WIjxM	0.0575	0.9938	ALS	TRUE	reported	1.9602e-20	0.00862	17	480345	16522922	|| id:ieu-b-32	TRUE	reported	igd	2	TRUE	NA
ieu-b-32	173	rs118092660	T	C	T	C	-0.032317	-0.0204	0.031161	0.0299	FALSE	FALSE	FALSE	9WIjxM	0.0348	0.5565	ALS	TRUE	reported	3.57001e-09	0.005471	12	522092	10049380	|| id:ieu-b-32	TRUE	reported	igd	2	TRUE	NA
ieu-b-32	174	rs118170056	T	C	T	C	-0.039459	-0.0426	0.089062	0.0882	FALSE	FALSE	FALSE	9WIjxM	0.0198	0.0317	ALS	TRUE	reported	4.85959e-32	0.003347	17	524887	2000533	|| id:ieu-b-32	TRUE	reported	igd	2	TRUE	NA
ieu-b-32	175	rs11839271	T	C	T	C	-0.015781	-0.0145	0.698992	0.7037	FALSE	FALSE	FALSE	9WIjxM	0.0123	0.2373	ALS	TRUE	reported	2.41991e-14	0.002068	13	524917	48976673	|| id:ieu-b-32	TRUE	reported	igd	2	TRUE	NA
ieu-b-32	176	rs11853080	G	T	G	T	0.013142	-0.0123	0.317951	0.3042	FALSE	FALSE	FALSE	9WIjxM	0.012	0.3068	ALS	TRUE	reported	1.06001e-10	0.002033	15	524919	78539406	|| id:ieu-b-32	TRUE	reported	igd	2	TRUE	NA
ieu-b-32	177	rs11874453	A	G	A	G	-0.011996	0.0031	0.533124	0.5358	FALSE	FALSE	FALSE	9WIjxM	0.012	0.7965	ALS	TRUE	reported	9.54004e-10	0.00196	18	522899	20750400	|| id:ieu-b-32	TRUE	reported	igd	2	TRUE	NA
ieu-b-32	178	rs11897252	T	C	T	C	-0.013906	0.004	0.233523	0.2374	FALSE	FALSE	FALSE	9WIjxM	0.0129	0.7571	ALS	TRUE	reported	4.68997e-10	0.002231	2	522356	216250263	|| id:ieu-b-32	TRUE	reported	igd	2	TRUE	NA
ieu-b-32	179	rs11899268	G	A	G	A	0.023236	0.0284	0.165194	0.1586	FALSE	FALSE	FALSE	9WIjxM	0.0161	0.0783	ALS	TRUE	reported	6.55994e-20	0.002542	2	523522	181707201	|| id:ieu-b-32	TRUE	reported	igd	2	TRUE	NA
ieu-b-32	180	rs1190452	A	G	A	G	-0.013786	-0.0113	0.702409	0.7136	FALSE	FALSE	FALSE	9WIjxM	0.0131	0.3866	ALS	TRUE	reported	4.54988e-11	0.002092	2	523519	233417552	|| id:ieu-b-32	TRUE	reported	igd	2	TRUE	NA
ieu-b-32	181	rs11928508	G	C	G	C	-0.013719	0.0205	0.711278	0.7015	FALSE	TRUE	FALSE	9WIjxM	0.0124	0.09903	ALS	TRUE	reported	4.82948e-11	0.002085	3	524921	182739738	|| id:ieu-b-32	TRUE	reported	igd	2	TRUE	NA
ieu-b-32	182	rs11994141	G	A	G	A	-0.01436	-0.0046	0.253245	0.2479	FALSE	FALSE	FALSE	9WIjxM	0.0135	0.7304	ALS	TRUE	reported	6.91035e-11	0.0022	8	524897	41935324	|| id:ieu-b-32	TRUE	reported	igd	2	TRUE	NA
ieu-b-32	183	rs11996224	G	A	G	A	0.011623	-0.0149	0.425202	0.4299	FALSE	FALSE	FALSE	9WIjxM	0.0124	0.2308	ALS	TRUE	reported	6.62995e-09	0.002002	8	522904	123853929	|| id:ieu-b-32	TRUE	reported	igd	2	TRUE	NA
ieu-b-32	184	rs12021809	A	G	A	G	-0.026344	-0.0012	0.109842	0.1103	FALSE	FALSE	FALSE	9WIjxM	0.0177	0.945	ALS	TRUE	reported	2.6903e-18	0.003018	1	524822	225941782	|| id:ieu-b-32	TRUE	reported	igd	2	TRUE	NA
ieu-b-32	185	rs12070594	A	C	A	C	0.021405	0.0163	0.089858	0.0927	FALSE	FALSE	FALSE	9WIjxM	0.019	0.3892	ALS	TRUE	reported	8.49963e-11	0.003295	1	524917	51136876	|| id:ieu-b-32	TRUE	reported	igd	2	TRUE	NA
ieu-b-32	186	rs12088882	T	C	T	C	0.034026	-0.0201	0.408499	0.4022	FALSE	FALSE	FALSE	9WIjxM	0.0113	0.07526	ALS	TRUE	reported	1.29987e-70	0.001914	1	523979	101224620	|| id:ieu-b-32	TRUE	reported	igd	2	TRUE	NA
ieu-b-32	187	rs1215	G	A	G	A	-0.022804	0.026	0.144161	0.1521	FALSE	FALSE	FALSE	9WIjxM	0.0173	0.1335	ALS	TRUE	reported	3.67029e-17	0.002705	17	523977	7163350	|| id:ieu-b-32	TRUE	reported	igd	2	TRUE	NA
ieu-b-32	188	rs12167122	A	G	A	G	-0.032063	0.0106	0.115438	0.1158	FALSE	FALSE	FALSE	9WIjxM	0.0176	0.5453	ALS	TRUE	reported	2.66993e-27	0.002961	22	524923	28983210	|| id:ieu-b-32	TRUE	reported	igd	2	TRUE	NA
ieu-b-32	189	rs12168969	T	C	T	C	0.020659	0.0032	0.087343	0.0849	FALSE	FALSE	FALSE	9WIjxM	0.0197	0.8688	ALS	TRUE	reported	8.70001e-10	0.003367	22	523524	42665117	|| id:ieu-b-32	TRUE	reported	igd	2	TRUE	NA
ieu-b-32	190	rs12202737	T	C	T	C	0.012571	-0.0009	0.284753	0.2724	FALSE	FALSE	FALSE	9WIjxM	0.0124	0.942	ALS	TRUE	reported	2.1e-09	0.002097	6	523521	150387746	|| id:ieu-b-32	TRUE	reported	igd	2	TRUE	NA
ieu-b-32	191	rs12208103	T	C	T	C	0.020416	-0.0071	0.378614	0.3962	FALSE	FALSE	FALSE	9WIjxM	0.0121	0.5572	ALS	TRUE	reported	2.57988e-23	0.002051	6	480309	107442431	|| id:ieu-b-32	TRUE	reported	igd	2	TRUE	NA
ieu-b-32	192	rs12214623	T	C	T	C	-0.018765	0.0042	0.201119	0.2128	FALSE	FALSE	FALSE	9WIjxM	0.0134	0.7528	ALS	TRUE	reported	1.93999e-15	0.00236	6	524909	113387068	|| id:ieu-b-32	TRUE	reported	igd	2	TRUE	NA
ieu-b-32	193	rs12221645	C	T	C	T	-0.025191	0.0279	0.141621	0.1361	FALSE	FALSE	FALSE	9WIjxM	0.0277	0.3138	ALS	TRUE	reported	9.56093e-20	0.002768	11	519965	55023300	|| id:ieu-b-32	TRUE	reported	igd	2	TRUE	NA
ieu-b-32	194	rs12231451	T	C	T	C	0.022116	0.0049	0.39125	0.4004	FALSE	FALSE	FALSE	9WIjxM	0.0113	0.6638	ALS	TRUE	reported	4.58987e-30	0.00194	12	524921	111198309	|| id:ieu-b-32	TRUE	reported	igd	2	TRUE	NA
ieu-b-32	195	rs12247907	C	G	C	G	0.014051	0.0158	0.485142	0.4797	FALSE	TRUE	TRUE	9WIjxM	0.011	0.1505	ALS	TRUE	reported	1.05999e-13	0.001889	10	524920	65317045	|| id:ieu-b-32	TRUE	reported	igd	2	FALSE	NA
ieu-b-32	196	rs1227067	C	T	C	T	0.012223	-0.0205	0.32753	0.3468	FALSE	FALSE	FALSE	9WIjxM	0.0118	0.08208	ALS	TRUE	reported	8.31994e-09	0.00212	10	480503	73487017	|| id:ieu-b-32	TRUE	reported	igd	2	TRUE	NA
ieu-b-32	197	rs12277213	A	G	A	G	-0.031237	0.03	0.139955	0.1362	FALSE	FALSE	FALSE	9WIjxM	0.0183	0.1012	ALS	TRUE	reported	5.64027e-28	0.002847	11	479143	48782176	|| id:ieu-b-32	TRUE	reported	igd	2	TRUE	NA
ieu-b-32	198	rs12299943	G	A	G	A	0.012414	0.02	0.301888	0.3029	FALSE	FALSE	FALSE	9WIjxM	0.012	0.09425	ALS	TRUE	reported	1.69001e-09	0.002059	12	523809	96611648	|| id:ieu-b-32	TRUE	reported	igd	2	TRUE	NA
ieu-b-32	199	rs1233494	C	T	C	T	-0.078629	0.0268	0.119274	0.0936	FALSE	FALSE	FALSE	9WIjxM	0.0205	0.1907	ALS	TRUE	reported	9.54993e-159	0.002928	6	518741	29453219	|| id:ieu-b-32	TRUE	reported	igd	2	TRUE	NA
ieu-b-32	200	rs12335711	C	A	C	A	-0.013663	0.0161	0.191395	0.1957	FALSE	FALSE	FALSE	9WIjxM	0.0142	0.2576	ALS	TRUE	reported	1.51999e-08	0.002412	9	524921	86328928	|| id:ieu-b-32	TRUE	reported	igd	2	TRUE	NA
ieu-b-32	201	rs12336678	T	C	T	C	-0.021717	0.0118	0.099298	0.1007	FALSE	FALSE	FALSE	9WIjxM	0.0181	0.5157	ALS	TRUE	reported	6.82025e-12	0.003163	9	524922	21785894	|| id:ieu-b-32	TRUE	reported	igd	2	TRUE	NA
ieu-b-32	202	rs12338491	T	G	T	G	-0.014194	0.0051	0.242316	0.2426	FALSE	FALSE	FALSE	9WIjxM	0.0128	0.692	ALS	TRUE	reported	1.24e-10	0.002204	9	524919	20841222	|| id:ieu-b-32	TRUE	reported	igd	2	TRUE	NA
ieu-b-32	203	rs12365699	A	G	A	G	-0.019317	-0.0232	0.165408	0.1689	FALSE	FALSE	FALSE	9WIjxM	0.015	0.1209	ALS	TRUE	reported	6.01035e-14	0.002571	11	523514	118743286	|| id:ieu-b-32	TRUE	reported	igd	2	TRUE	NA
ieu-b-32	204	rs12379227	G	A	G	A	-0.01368	-0.0076	0.208807	0.1989	FALSE	FALSE	FALSE	9WIjxM	0.0146	0.6011	ALS	TRUE	reported	6.47993e-09	0.002355	9	524915	92173732	|| id:ieu-b-32	TRUE	reported	igd	2	TRUE	NA
ieu-b-32	205	rs12403640	T	C	T	C	-0.014909	-0.0019	0.585223	0.5611	FALSE	FALSE	FALSE	9WIjxM	0.0113	0.8654	ALS	TRUE	reported	8.07979e-15	0.001918	1	524920	8817863	|| id:ieu-b-32	TRUE	reported	igd	2	TRUE	NA
ieu-b-32	206	rs12442567	T	C	T	C	0.011864	-0.0122	0.315767	0.3185	FALSE	FALSE	FALSE	9WIjxM	0.0121	0.3119	ALS	TRUE	reported	7.41993e-09	0.002051	15	524856	84076637	|| id:ieu-b-32	TRUE	reported	igd	2	TRUE	NA
ieu-b-32	207	rs12447180	C	T	C	T	0.014949	0.0015	0.32343	0.3165	FALSE	FALSE	FALSE	9WIjxM	0.0127	0.9071	ALS	TRUE	reported	1.59001e-12	0.002114	16	477147	88517722	|| id:ieu-b-32	TRUE	reported	igd	2	TRUE	NA
ieu-b-32	208	rs12459419	T	C	T	C	-0.024063	0.0138	0.322084	0.3122	FALSE	FALSE	FALSE	9WIjxM	0.0122	0.2581	ALS	TRUE	reported	7.76068e-33	0.002015	19	524918	51728477	|| id:ieu-b-32	TRUE	reported	igd	2	TRUE	NA
ieu-b-32	209	rs12462938	G	A	G	A	-0.018556	-0.012	0.294738	0.2924	FALSE	FALSE	FALSE	9WIjxM	0.0135	0.3731	ALS	TRUE	reported	5.60015e-19	0.002083	19	523842	52115833	|| id:ieu-b-32	TRUE	reported	igd	2	TRUE	NA
ieu-b-32	210	rs12463256	A	G	A	G	0.014581	-0.0171	0.274793	0.2794	FALSE	FALSE	FALSE	9WIjxM	0.014	0.2194	ALS	TRUE	reported	4.32016e-11	0.00221	19	480340	297217	|| id:ieu-b-32	TRUE	reported	igd	2	TRUE	NA
ieu-b-32	211	rs12469449	C	T	C	T	0.018814	-0.0113	0.324322	0.3188	FALSE	FALSE	FALSE	9WIjxM	0.0118	0.3369	ALS	TRUE	reported	1.3499e-20	0.002021	2	523522	182379723	|| id:ieu-b-32	TRUE	reported	igd	2	TRUE	NA
ieu-b-32	212	rs12471347	C	G	C	G	-0.013108	-0.0124	0.246102	0.2414	FALSE	TRUE	FALSE	9WIjxM	0.0129	0.3372	ALS	TRUE	reported	2.07e-09	0.002186	2	524918	27981655	|| id:ieu-b-32	TRUE	reported	igd	2	TRUE	NA
ieu-b-32	213	rs12484074	A	G	A	G	0.030051	-0.0021	0.227761	0.2275	FALSE	FALSE	FALSE	9WIjxM	0.013	0.8714	ALS	TRUE	reported	2.83988e-39	0.002291	22	523980	41752747	|| id:ieu-b-32	TRUE	reported	igd	2	TRUE	NA
ieu-b-32	214	rs12505498	T	C	T	C	0.010857	0.0009	0.454676	0.4524	FALSE	FALSE	FALSE	9WIjxM	0.0111	0.9363	ALS	TRUE	reported	4.54004e-08	0.001984	4	481440	145040219	|| id:ieu-b-32	TRUE	reported	igd	2	TRUE	NA
ieu-b-32	215	rs12526696	A	G	A	G	0.037387	-0.0117	0.160592	0.158	FALSE	FALSE	FALSE	9WIjxM	0.0153	0.4453	ALS	TRUE	reported	6.06038e-44	0.002688	6	480503	108053364	|| id:ieu-b-32	TRUE	reported	igd	2	TRUE	NA
ieu-b-32	216	rs12534473	G	T	G	T	0.010498	0.0156	0.476784	0.4852	FALSE	FALSE	FALSE	9WIjxM	0.0115	0.1728	ALS	TRUE	reported	3.83999e-08	0.001908	7	524918	106374548	|| id:ieu-b-32	TRUE	reported	igd	2	TRUE	NA
ieu-b-32	217	rs12542907	G	C	G	C	-0.011147	0.0014	0.39893	0.392	FALSE	TRUE	FALSE	9WIjxM	0.0115	0.9011	ALS	TRUE	reported	7.8701e-09	0.00193	8	524920	68813188	|| id:ieu-b-32	TRUE	reported	igd	2	TRUE	NA
ieu-b-32	218	rs12586002	G	T	G	T	-0.013719	0.0155	0.352779	0.3426	FALSE	FALSE	FALSE	9WIjxM	0.0117	0.1858	ALS	TRUE	reported	4.86968e-12	0.001984	13	524919	100046106	|| id:ieu-b-32	TRUE	reported	igd	2	TRUE	NA
ieu-b-32	219	rs12593807	C	T	C	T	-0.020904	-0.0201	0.135636	0.1425	FALSE	FALSE	FALSE	9WIjxM	0.0157	0.1995	ALS	TRUE	reported	7.57007e-14	0.002793	15	523419	48546727	|| id:ieu-b-32	TRUE	reported	igd	2	TRUE	NA
ieu-b-32	220	rs12594029	T	C	T	C	-0.013906	0.0019	0.504912	0.4955	FALSE	FALSE	FALSE	9WIjxM	0.0121	0.8744	ALS	TRUE	reported	8.60003e-13	0.001943	15	523838	70380327	|| id:ieu-b-32	TRUE	reported	igd	2	TRUE	NA
ieu-b-32	221	rs12598978	G	T	G	T	0.055094	0.0131	0.519622	0.5309	FALSE	FALSE	FALSE	9WIjxM	0.0112	0.2389	ALS	TRUE	reported	1.58125e-181	0.001917	16	523983	30482540	|| id:ieu-b-32	TRUE	reported	igd	2	TRUE	NA
ieu-b-32	222	rs12601412	T	A	T	A	0.012225	0.0089	0.246386	0.237	FALSE	TRUE	FALSE	9WIjxM	0.0131	0.4996	ALS	TRUE	reported	2.97002e-08	0.002204	17	524887	46208793	|| id:ieu-b-32	TRUE	reported	igd	2	TRUE	NA
ieu-b-32	223	rs1260326	C	T	C	T	-0.02397	-0.0149	0.602112	0.5792	FALSE	FALSE	FALSE	9WIjxM	0.0111	0.1795	ALS	TRUE	reported	1.44012e-35	0.001925	2	523520	27730940	|| id:ieu-b-32	TRUE	reported	igd	2	TRUE	NA
ieu-b-32	224	rs12610000	T	C	T	C	0.013694	0.0003	0.288433	0.2919	FALSE	FALSE	FALSE	9WIjxM	0.0131	0.9816	ALS	TRUE	reported	8.49963e-11	0.002108	19	524881	6582133	|| id:ieu-b-32	TRUE	reported	igd	2	TRUE	NA
ieu-b-32	225	rs12610663	T	C	T	C	0.011449	-0.0325	0.313686	0.3216	FALSE	FALSE	FALSE	9WIjxM	0.0173	0.06041	ALS	TRUE	reported	1.96002e-08	0.002037	19	524917	35492129	|| id:ieu-b-32	TRUE	reported	igd	2	TRUE	NA
ieu-b-32	226	rs12623165	T	C	T	C	-0.021551	0.0225	0.877389	0.8588	FALSE	FALSE	FALSE	9WIjxM	0.0254	0.3761	ALS	TRUE	reported	1.40994e-13	0.002912	2	522437	137039910	|| id:ieu-b-32	TRUE	reported	igd	2	TRUE	NA
ieu-b-32	227	rs12629691	T	C	T	C	-0.012464	0.0042	0.690734	0.6875	FALSE	FALSE	FALSE	9WIjxM	0.012	0.7283	ALS	TRUE	reported	1.13999e-09	0.002046	3	523982	13927124	|| id:ieu-b-32	TRUE	reported	igd	2	TRUE	NA
ieu-b-32	228	rs1264593	T	G	T	G	0.0146	0.0074	0.494948	0.4958	FALSE	FALSE	FALSE	9WIjxM	0.0115	0.5196	ALS	TRUE	reported	2.14981e-14	0.001909	8	522903	102471269	|| id:ieu-b-32	TRUE	reported	igd	2	TRUE	NA
ieu-b-32	229	rs12656316	C	A	C	A	-0.011506	0.0069	0.427706	0.4295	FALSE	FALSE	FALSE	9WIjxM	0.0113	0.537	ALS	TRUE	reported	2.43002e-09	0.001927	5	523970	126191707	|| id:ieu-b-32	TRUE	reported	igd	2	TRUE	NA
ieu-b-32	230	rs1265775	T	A	T	A	-0.023784	-0.0038	0.83571	0.8328	FALSE	TRUE	FALSE	9WIjxM	0.0167	0.8202	ALS	TRUE	reported	2.77013e-20	0.002576	12	524922	110696757	|| id:ieu-b-32	TRUE	reported	igd	2	TRUE	NA
ieu-b-32	231	rs12682294	C	T	C	T	0.026388	-0.0124	0.079488	0.0845	FALSE	FALSE	FALSE	9WIjxM	0.0195	0.5268	ALS	TRUE	reported	4.85959e-14	0.003499	8	523984	79308048	|| id:ieu-b-32	TRUE	reported	igd	2	TRUE	NA
ieu-b-32	232	rs12745411	T	G	T	G	0.016574	0.0055	0.60014	0.6085	FALSE	FALSE	FALSE	9WIjxM	0.0116	0.634	ALS	TRUE	reported	6.31975e-18	0.00192	1	524921	214405704	|| id:ieu-b-32	TRUE	reported	igd	2	TRUE	NA
ieu-b-32	233	rs12778448	T	G	T	G	-0.012855	-0.0053	0.23941	0.2342	FALSE	FALSE	FALSE	9WIjxM	0.0132	0.6864	ALS	TRUE	reported	7.39997e-09	0.002222	10	523513	22404593	|| id:ieu-b-32	TRUE	reported	igd	2	TRUE	NA
ieu-b-32	234	rs12811832	A	G	A	G	-0.01621	0.0033	0.353889	0.3606	FALSE	FALSE	FALSE	9WIjxM	0.0115	0.7751	ALS	TRUE	reported	5.98963e-16	0.002002	12	523517	48376213	|| id:ieu-b-32	TRUE	reported	igd	2	TRUE	NA
ieu-b-32	235	rs12819494	T	C	T	C	0.020201	0.0008	0.119606	0.124	FALSE	FALSE	FALSE	9WIjxM	0.0169	0.9611	ALS	TRUE	reported	4.38026e-12	0.002915	12	523518	10551541	|| id:ieu-b-32	TRUE	reported	igd	2	TRUE	NA
ieu-b-32	236	rs1292069	C	T	C	T	-0.022504	-0.0027	0.449582	0.4601	FALSE	FALSE	FALSE	9WIjxM	0.0111	0.81	ALS	TRUE	reported	3.0903e-32	0.001903	17	524909	57928290	|| id:ieu-b-32	TRUE	reported	igd	2	TRUE	NA
ieu-b-32	237	rs12949998	T	C	T	C	0.019058	-0.0069	0.117326	0.1143	FALSE	FALSE	FALSE	9WIjxM	0.0181	0.7047	ALS	TRUE	reported	8.24005e-10	0.003101	17	523979	27338116	|| id:ieu-b-32	TRUE	reported	igd	2	TRUE	NA
ieu-b-32	238	rs12952376	T	C	T	C	-0.020297	0.0238	0.319949	0.3145	FALSE	FALSE	FALSE	9WIjxM	0.012	0.04753	ALS	TRUE	reported	3.08035e-23	0.002043	17	524902	73043337	|| id:ieu-b-32	TRUE	reported	igd	2	TRUE	NA
ieu-b-32	239	rs1295686	C	T	C	T	-0.024311	0.0229	0.813029	0.8017	FALSE	FALSE	FALSE	9WIjxM	0.0137	0.09424	ALS	TRUE	reported	1.38995e-23	0.002427	5	522443	131995843	|| id:ieu-b-32	TRUE	reported	igd	2	TRUE	NA
ieu-b-32	240	rs12972428	A	G	A	G	0.011074	-0.011	0.476633	0.4733	FALSE	FALSE	FALSE	9WIjxM	0.0122	0.3691	ALS	TRUE	reported	7.39997e-09	0.001914	19	523974	12199755	|| id:ieu-b-32	TRUE	reported	igd	2	TRUE	NA
ieu-b-32	241	rs1297265	G	A	G	A	0.011767	0.004	0.443092	0.444	FALSE	FALSE	FALSE	9WIjxM	0.0114	0.723	ALS	TRUE	reported	7.43995e-10	0.00191	21	523522	16817051	|| id:ieu-b-32	TRUE	reported	igd	2	TRUE	NA
ieu-b-32	242	rs12976574	G	A	G	A	0.020061	0.0035	0.890132	0.8878	FALSE	FALSE	FALSE	9WIjxM	0.0218	0.8735	ALS	TRUE	reported	2.98003e-10	0.003182	19	481444	12782423	|| id:ieu-b-32	TRUE	reported	igd	2	TRUE	NA
ieu-b-32	243	rs1297770	T	G	T	G	0.023841	-0.0244	0.189193	0.1894	FALSE	FALSE	FALSE	9WIjxM	0.0144	0.08888	ALS	TRUE	reported	4.92947e-23	0.002411	6	524919	7158225	|| id:ieu-b-32	TRUE	reported	igd	2	TRUE	NA
ieu-b-32	244	rs12981683	T	C	T	C	-0.018563	0.0024	0.220587	0.2225	FALSE	FALSE	FALSE	9WIjxM	0.0146	0.8697	ALS	TRUE	reported	1.00995e-14	0.002397	19	481440	18114000	|| id:ieu-b-32	TRUE	reported	igd	2	TRUE	NA
ieu-b-32	245	rs12991188	G	A	G	A	0.013253	-0.0053	0.598214	0.5889	FALSE	FALSE	FALSE	9WIjxM	0.0112	0.6405	ALS	TRUE	reported	3.76964e-11	0.002003	2	479425	62554797	|| id:ieu-b-32	TRUE	reported	igd	2	TRUE	NA
ieu-b-32	246	rs12997538	C	A	C	A	0.011973	0.021	0.391223	0.3819	FALSE	FALSE	FALSE	9WIjxM	0.0114	0.06556	ALS	TRUE	reported	2.59e-09	0.002009	2	481443	61564249	|| id:ieu-b-32	TRUE	reported	igd	2	TRUE	NA
ieu-b-32	247	rs13013695	A	G	A	G	0.012347	-0.0009	0.248776	0.2571	FALSE	FALSE	FALSE	9WIjxM	0.0126	0.9413	ALS	TRUE	reported	1.63999e-08	0.002185	2	522441	32391231	|| id:ieu-b-32	TRUE	reported	igd	2	TRUE	NA
ieu-b-32	248	rs13040562	A	G	A	G	-0.015257	0.0036	0.165754	0.1651	FALSE	FALSE	FALSE	9WIjxM	0.0152	0.8136	ALS	TRUE	reported	2.69998e-09	0.002563	20	524915	35536389	|| id:ieu-b-32	TRUE	reported	igd	2	TRUE	NA
ieu-b-32	249	rs13041799	G	A	G	A	0.012933	-0.0081	0.444132	0.4333	FALSE	FALSE	FALSE	9WIjxM	0.0116	0.4885	ALS	TRUE	reported	2.77013e-11	0.001941	20	523836	4142893	|| id:ieu-b-32	TRUE	reported	igd	2	TRUE	NA
ieu-b-32	250	rs13063149	T	C	T	C	0.064249	-0.0057	0.023175	0.0239	FALSE	FALSE	FALSE	9WIjxM	0.0415	0.8913	ALS	TRUE	reported	2.18978e-22	0.006597	3	523964	71622505	|| id:ieu-b-32	TRUE	reported	igd	2	TRUE	NA
ieu-b-32	251	rs13065854	T	A	T	A	0.014	0.0245	0.190836	0.1938	FALSE	TRUE	FALSE	9WIjxM	0.0141	0.082	ALS	TRUE	reported	6.59022e-11	0.002142	3	524915	24234232	|| id:ieu-b-32	TRUE	reported	igd	2	TRUE	NA
ieu-b-32	252	rs13077550	T	G	T	G	-0.013678	-0.0212	0.721224	0.7206	FALSE	FALSE	FALSE	9WIjxM	0.0124	0.08866	ALS	TRUE	reported	9.21934e-11	0.002109	3	524810	141651788	|| id:ieu-b-32	TRUE	reported	igd	2	TRUE	NA
ieu-b-32	253	rs13133642	C	T	C	T	0.066249	0.0147	0.680761	0.6822	FALSE	FALSE	FALSE	9WIjxM	0.0121	0.2253	ALS	TRUE	reported	1e-200	0.002022	4	523520	38366090	|| id:ieu-b-32	TRUE	reported	igd	2	TRUE	NA
ieu-b-32	254	rs13135381	G	A	G	A	0.011847	0.0206	0.314292	0.3053	FALSE	FALSE	FALSE	9WIjxM	0.012	0.08791	ALS	TRUE	reported	6.09004e-09	0.002036	4	522837	102743353	|| id:ieu-b-32	TRUE	reported	igd	2	TRUE	NA
ieu-b-32	255	rs13139100	A	T	A	T	-0.012827	0.0062	0.339784	0.3423	FALSE	TRUE	FALSE	9WIjxM	0.0118	0.6003	ALS	TRUE	reported	1.38e-10	0.001997	4	524922	56478940	|| id:ieu-b-32	TRUE	reported	igd	2	TRUE	NA
ieu-b-32	256	rs13143871	C	T	C	T	-0.014007	-0.0135	0.261747	0.2683	FALSE	FALSE	FALSE	9WIjxM	0.0128	0.2907	ALS	TRUE	reported	9.97011e-11	0.002164	4	523523	156619204	|| id:ieu-b-32	TRUE	reported	igd	2	TRUE	NA
ieu-b-32	257	rs13170475	T	C	T	C	-0.010856	0.0016	0.457489	0.4662	FALSE	FALSE	FALSE	9WIjxM	0.0111	0.882	ALS	TRUE	reported	1.09001e-08	0.001898	5	524921	139671062	|| id:ieu-b-32	TRUE	reported	igd	2	TRUE	NA
ieu-b-32	258	rs13199289	C	T	C	T	0.013259	0.0071	0.46964	0.469	FALSE	FALSE	FALSE	9WIjxM	0.0111	0.5207	ALS	TRUE	reported	2.23975e-12	0.001888	6	524907	44830222	|| id:ieu-b-32	TRUE	reported	igd	2	TRUE	NA
ieu-b-32	259	rs13199519	A	G	A	G	-0.014087	-0.0195	0.298486	0.2994	FALSE	FALSE	FALSE	9WIjxM	0.0121	0.1089	ALS	TRUE	reported	5.37032e-11	0.002146	6	481440	109709175	|| id:ieu-b-32	TRUE	reported	igd	2	TRUE	NA
ieu-b-32	260	rs13201782	A	T	A	T	-0.067503	0.0462	0.1046	0.0815	FALSE	TRUE	FALSE	9WIjxM	0.0216	0.03258	ALS	TRUE	reported	2.61818e-106	0.003081	6	524923	26651053	|| id:ieu-b-32	TRUE	reported	igd	2	TRUE	NA
ieu-b-32	261	rs13203475	A	G	A	G	0.011284	0.0009	0.356623	0.3546	FALSE	FALSE	FALSE	9WIjxM	0.0116	0.9411	ALS	TRUE	reported	1.43999e-08	0.001989	6	523972	149568231	|| id:ieu-b-32	TRUE	reported	igd	2	TRUE	NA
ieu-b-32	262	rs1320562	C	G	C	G	0.012709	-0.0099	0.758464	0.7617	FALSE	TRUE	FALSE	9WIjxM	0.013	0.4483	ALS	TRUE	reported	8.85992e-09	0.002208	1	524920	90174762	|| id:ieu-b-32	TRUE	reported	igd	2	TRUE	NA
ieu-b-32	263	rs13207864	T	C	T	C	-0.01285	-0.0173	0.290884	0.2948	FALSE	FALSE	FALSE	9WIjxM	0.0121	0.1541	ALS	TRUE	reported	6.81993e-10	0.002081	6	524921	110029730	|| id:ieu-b-32	TRUE	reported	igd	2	TRUE	NA
ieu-b-32	264	rs13213957	C	T	C	T	-0.052415	0.042	0.092983	0.0727	FALSE	FALSE	FALSE	9WIjxM	0.0227	0.06358	ALS	TRUE	reported	3.40017e-58	0.003258	6	524921	25786226	|| id:ieu-b-32	TRUE	reported	igd	2	TRUE	NA
ieu-b-32	265	rs13262073	G	C	G	C	-0.011887	0.0037	0.687591	0.6923	FALSE	TRUE	FALSE	9WIjxM	0.0121	0.7602	ALS	TRUE	reported	7.10003e-09	0.002052	8	524880	56760360	|| id:ieu-b-32	TRUE	reported	igd	2	TRUE	NA
ieu-b-32	266	rs13270718	A	G	A	G	0.013445	0.0073	0.562569	0.5579	FALSE	FALSE	FALSE	9WIjxM	0.0111	0.5112	ALS	TRUE	reported	1.99986e-12	0.00191	8	523518	40039431	|| id:ieu-b-32	TRUE	reported	igd	2	TRUE	NA
ieu-b-32	267	rs13272009	C	G	C	G	0.013592	-0.0351	0.777279	0.7756	FALSE	TRUE	FALSE	9WIjxM	0.0144	0.01501	ALS	TRUE	reported	2.98999e-09	0.00229	8	523843	8510299	|| id:ieu-b-32	TRUE	reported	igd	2	TRUE	NA
ieu-b-32	268	rs13306780	C	A	C	A	0.017915	0.0084	0.697272	0.6951	FALSE	FALSE	FALSE	9WIjxM	0.0122	0.4893	ALS	TRUE	reported	1.20005e-17	0.002093	17	524910	42329004	|| id:ieu-b-32	TRUE	reported	igd	2	TRUE	NA
ieu-b-32	269	rs13310449	G	A	G	A	-0.019418	0.0126	0.35573	0.3679	FALSE	FALSE	FALSE	9WIjxM	0.0115	0.2744	ALS	TRUE	reported	9.18967e-23	0.001976	7	524920	40031268	|| id:ieu-b-32	TRUE	reported	igd	2	TRUE	NA
ieu-b-32	270	rs13389219	T	C	T	C	-0.012605	0.0045	0.392884	0.3971	FALSE	FALSE	FALSE	9WIjxM	0.0114	0.694	ALS	TRUE	reported	6.48933e-11	0.001928	2	523981	165528876	|| id:ieu-b-32	TRUE	reported	igd	2	TRUE	NA
ieu-b-32	271	rs1344603	C	T	C	T	0.029335	0.0121	0.67571	0.6824	FALSE	FALSE	FALSE	9WIjxM	0.0119	0.3077	ALS	TRUE	reported	1.18987e-47	0.002022	4	523521	38109847	|| id:ieu-b-32	TRUE	reported	igd	2	TRUE	NA
ieu-b-32	272	rs1354034	C	T	C	T	0.022666	-0.016	0.600214	0.6004	FALSE	FALSE	FALSE	9WIjxM	0.0112	0.1542	ALS	TRUE	reported	5.62989e-32	0.001925	3	523522	56849749	|| id:ieu-b-32	TRUE	reported	igd	2	TRUE	NA
ieu-b-32	273	rs138062324	A	G	A	G	0.024318	0.0105	0.147099	0.1554	FALSE	FALSE	FALSE	9WIjxM	0.0162	0.5187	ALS	TRUE	reported	8.71967e-19	0.002746	12	524800	123296204	|| id:ieu-b-32	TRUE	reported	igd	2	TRUE	NA
ieu-b-32	274	rs138218428	A	G	A	G	-0.07629	0.0922	0.019562	0.0202	FALSE	FALSE	FALSE	9WIjxM	0.0391	0.01831	ALS	TRUE	reported	4.78961e-29	0.006816	6	524920	35036671	|| id:ieu-b-32	TRUE	reported	igd	2	TRUE	NA
ieu-b-32	275	rs138234634	A	G	A	G	-0.054501	0.0398	0.013036	0.0118	FALSE	FALSE	FALSE	9WIjxM	0.055	0.4688	ALS	TRUE	reported	2.50998e-10	0.008608	6	519360	30530063	|| id:ieu-b-32	TRUE	reported	igd	2	TRUE	NA
ieu-b-32	276	rs1382538	C	G	C	G	0.011892	0.0133	0.260838	0.2819	FALSE	TRUE	FALSE	9WIjxM	0.0123	0.2786	ALS	TRUE	reported	3.86999e-08	0.002162	15	524920	86165896	|| id:ieu-b-32	TRUE	reported	igd	2	TRUE	NA
ieu-b-32	277	rs13829	G	T	G	T	-0.026068	0.0057	0.073769	0.0698	FALSE	FALSE	FALSE	9WIjxM	0.0221	0.7981	ALS	TRUE	reported	8.39073e-13	0.003641	13	524922	45605747	|| id:ieu-b-32	TRUE	reported	igd	2	TRUE	NA
ieu-b-32	278	rs138297	G	C	G	C	0.011757	0.001	0.662483	0.6538	FALSE	TRUE	FALSE	9WIjxM	0.0116	0.9309	ALS	TRUE	reported	4.43997e-09	0.002002	22	524923	41183471	|| id:ieu-b-32	TRUE	reported	igd	2	TRUE	NA
ieu-b-32	279	rs1384804	A	C	A	C	-0.050249	0.0269	0.748054	0.7323	FALSE	FALSE	FALSE	9WIjxM	0.0123	0.0286	ALS	TRUE	reported	1.07895e-116	0.002188	8	523840	79572222	|| id:ieu-b-32	TRUE	reported	igd	2	TRUE	NA
ieu-b-32	280	rs139294394	C	G	C	G	0.086552	-0.1046	0.010375	0.0102	FALSE	TRUE	FALSE	9WIjxM	0.0563	0.06331	ALS	TRUE	reported	1.51008e-19	0.009563	6	517339	29406515	|| id:ieu-b-32	TRUE	reported	igd	2	TRUE	NA
ieu-b-32	281	rs139835583	T	C	T	C	0.034806	-0.0352	0.04565	0.0428	FALSE	FALSE	FALSE	9WIjxM	0.0301	0.2419	ALS	TRUE	reported	8.07979e-14	0.004656	2	524917	25910434	|| id:ieu-b-32	TRUE	reported	igd	2	TRUE	NA
ieu-b-32	282	rs1399180	C	T	C	T	0.025838	0.007	0.828961	0.8312	FALSE	FALSE	FALSE	9WIjxM	0.0153	0.6505	ALS	TRUE	reported	1.82012e-24	0.002529	10	522904	8098719	|| id:ieu-b-32	TRUE	reported	igd	2	TRUE	NA
ieu-b-32	283	rs139974673	C	T	C	T	0.054097	0.0168	0.026033	0.0309	FALSE	FALSE	FALSE	9WIjxM	0.0316	0.5939	ALS	TRUE	reported	1.89017e-19	0.005994	15	524922	44027885	|| id:ieu-b-32	TRUE	reported	igd	2	TRUE	NA
ieu-b-32	284	rs1405780	G	A	G	A	0.010589	0.0044	0.571037	0.5745	FALSE	FALSE	FALSE	9WIjxM	0.0114	0.6982	ALS	TRUE	reported	3.34003e-08	0.001916	12	523520	90128655	|| id:ieu-b-32	TRUE	reported	igd	2	TRUE	NA
ieu-b-32	285	rs140763487	T	C	T	C	-0.048897	-0.0969	0.01433	0.0138	FALSE	FALSE	FALSE	9WIjxM	0.0484	0.0453	ALS	TRUE	reported	9.25998e-10	0.007981	3	524523	112686528	|| id:ieu-b-32	TRUE	reported	igd	2	TRUE	NA
ieu-b-32	286	rs1411017	C	T	C	T	-0.07285	0.0258	0.032156	0.0349	FALSE	FALSE	FALSE	9WIjxM	0.0317	0.4169	ALS	TRUE	reported	1.17004e-40	0.005454	1	523982	101703249	|| id:ieu-b-32	TRUE	reported	igd	2	TRUE	NA
ieu-b-32	287	rs141601545	G	C	G	C	-0.037007	0.026	0.029023	0.0278	FALSE	TRUE	FALSE	9WIjxM	0.0386	0.5011	ALS	TRUE	reported	3.51998e-09	0.006262	2	523948	102688642	|| id:ieu-b-32	TRUE	reported	igd	2	TRUE	NA
ieu-b-32	288	rs142239370	C	A	C	A	0.063158	-0.0094	0.040507	0.0474	FALSE	FALSE	FALSE	9WIjxM	0.027	0.7274	ALS	TRUE	reported	7.58927e-39	0.004842	10	523842	72382869	|| id:ieu-b-32	TRUE	reported	igd	2	TRUE	NA
ieu-b-32	289	rs142761146	A	T	A	T	0.015258	0.0197	0.182064	0.192	FALSE	TRUE	FALSE	9WIjxM	0.014	0.1589	ALS	TRUE	reported	4.93003e-10	0.002451	6	524920	138004508	|| id:ieu-b-32	TRUE	reported	igd	2	TRUE	NA
ieu-b-32	290	rs143025457	A	T	A	T	-0.035007	-0.0446	0.036057	0.0391	FALSE	TRUE	FALSE	9WIjxM	0.0311	0.1508	ALS	TRUE	reported	1.06001e-10	0.005417	2	481441	68577926	|| id:ieu-b-32	TRUE	reported	igd	2	TRUE	NA
ieu-b-32	291	rs1431545	T	C	T	C	0.021141	0.0005	0.653307	0.6507	FALSE	FALSE	FALSE	9WIjxM	0.0126	0.9694	ALS	TRUE	reported	5.0501e-25	0.002045	4	523843	90220659	|| id:ieu-b-32	TRUE	reported	igd	2	TRUE	NA
ieu-b-32	292	rs143875230	A	G	A	G	0.035408	0.019	0.025643	0.0294	FALSE	FALSE	FALSE	9WIjxM	0.0379	0.6154	ALS	TRUE	reported	9.06004e-09	0.006156	15	524922	43278726	|| id:ieu-b-32	TRUE	reported	igd	2	TRUE	NA
ieu-b-32	293	rs144022883	A	G	A	G	0.046718	0.0283	0.025003	0.0295	FALSE	FALSE	FALSE	9WIjxM	0.0321	0.3779	ALS	TRUE	reported	1.6099e-14	0.00608	15	524921	44363739	|| id:ieu-b-32	TRUE	reported	igd	2	TRUE	NA
ieu-b-32	294	rs144310047	T	G	T	G	0.042537	0.0321	0.023441	0.0269	FALSE	FALSE	FALSE	9WIjxM	0.0395	0.416	ALS	TRUE	reported	2.26001e-10	0.006702	15	524869	44636409	|| id:ieu-b-32	TRUE	reported	igd	2	TRUE	NA
ieu-b-32	295	rs1443693	C	T	C	T	-0.011357	-0.0019	0.680048	0.68	FALSE	FALSE	FALSE	9WIjxM	0.012	0.8732	ALS	TRUE	reported	2.77997e-08	0.002043	5	523521	112464953	|| id:ieu-b-32	TRUE	reported	igd	2	TRUE	NA
ieu-b-32	296	rs144631618	T	C	T	C	0.023425	0.0043	0.053737	0.0531	FALSE	FALSE	FALSE	9WIjxM	0.0257	0.866	ALS	TRUE	reported	3.07001e-08	0.004227	10	524918	44983730	|| id:ieu-b-32	TRUE	reported	igd	2	TRUE	NA
ieu-b-32	297	rs1448318	A	G	A	G	0.017849	-0.01	0.614888	0.5999	FALSE	FALSE	FALSE	9WIjxM	0.0116	0.3896	ALS	TRUE	reported	5.49035e-20	0.001949	2	523979	223982434	|| id:ieu-b-32	TRUE	reported	igd	2	TRUE	NA
ieu-b-32	298	rs145223502	T	C	T	C	0.026109	-0.0041	0.060337	0.0621	FALSE	FALSE	FALSE	9WIjxM	0.027	0.8787	ALS	TRUE	reported	1.36e-09	0.004305	17	523064	37531289	|| id:ieu-b-32	TRUE	reported	igd	2	TRUE	NA
ieu-b-32	299	rs1454328	G	A	G	A	0.012417	-0.0025	0.237689	0.2391	FALSE	FALSE	FALSE	9WIjxM	0.0128	0.8458	ALS	TRUE	reported	2.71e-08	0.002232	1	523521	91647150	|| id:ieu-b-32	TRUE	reported	igd	2	TRUE	NA
ieu-b-32	300	rs145605569	T	C	T	C	-0.018017	0.0356	0.258995	0.2556	FALSE	FALSE	FALSE	9WIjxM	0.0188	0.05838	ALS	TRUE	reported	7.70016e-17	0.00216	19	524903	45742902	|| id:ieu-b-32	TRUE	reported	igd	2	TRUE	NA
ieu-b-32	301	rs1456059	G	A	G	A	0.01286	0.0024	0.766259	0.7612	FALSE	FALSE	FALSE	9WIjxM	0.0133	0.8591	ALS	TRUE	reported	9.06004e-09	0.002236	18	524921	48954037	|| id:ieu-b-32	TRUE	reported	igd	2	TRUE	NA
ieu-b-32	302	rs145719494	G	A	G	A	-0.030887	0.0183	0.058785	0.0522	FALSE	FALSE	FALSE	9WIjxM	0.0253	0.4695	ALS	TRUE	reported	3.71022e-14	0.004077	16	524918	24044921	|| id:ieu-b-32	TRUE	reported	igd	2	TRUE	NA
ieu-b-32	303	rs146142660	A	G	A	G	0.075572	-0.0685	0.010045	0.0096	FALSE	FALSE	FALSE	9WIjxM	0.0568	0.2282	ALS	TRUE	reported	3.05e-15	0.009572	6	516879	28986071	|| id:ieu-b-32	TRUE	reported	igd	2	TRUE	NA
ieu-b-32	304	rs146598431	T	G	T	G	-0.02926	-0.0906	0.043868	0.0444	FALSE	FALSE	FALSE	9WIjxM	0.0265	0.0006209	ALS	TRUE	reported	2.76001e-10	0.004632	16	524921	67646396	|| id:ieu-b-32	TRUE	reported	igd	2	TRUE	NA
ieu-b-32	305	rs146851424	C	A	C	A	-0.051899	0.0531	0.02198	0.0239	FALSE	FALSE	FALSE	9WIjxM	0.0381	0.1635	ALS	TRUE	reported	1.88018e-15	0.006524	13	524922	50377910	|| id:ieu-b-32	TRUE	reported	igd	2	TRUE	NA
ieu-b-32	306	rs146971206	A	G	A	G	0.083048	0.012	0.008012	0.0077	FALSE	FALSE	FALSE	9WIjxM	0.0777	0.8772	ALS	TRUE	reported	1.21004e-13	0.011191	17	523060	74113928	|| id:ieu-b-32	TRUE	reported	igd	2	TRUE	NA
ieu-b-32	307	rs147150239	T	C	T	C	0.071319	-0.0801	0.009522	0.0091	FALSE	FALSE	FALSE	9WIjxM	0.0587	0.1726	ALS	TRUE	reported	4.51024e-13	0.009844	6	519717	28654703	|| id:ieu-b-32	TRUE	reported	igd	2	TRUE	NA
ieu-b-32	308	rs147514027	C	T	C	T	0.039949	0.0572	0.020832	0.0195	FALSE	FALSE	FALSE	9WIjxM	0.0667	0.3913	ALS	TRUE	reported	1.94998e-08	0.007108	5	524922	35599684	|| id:ieu-b-32	TRUE	reported	igd	2	TRUE	NA
ieu-b-32	309	rs147700878	A	G	A	G	0.025886	0.0351	0.043802	0.0481	FALSE	FALSE	FALSE	9WIjxM	0.0258	0.1738	ALS	TRUE	reported	2.39001e-08	0.004635	12	523984	32635390	|| id:ieu-b-32	TRUE	reported	igd	2	TRUE	NA
ieu-b-32	310	rs148601577	G	A	G	A	-0.048791	0.0448	0.019608	0.0204	FALSE	FALSE	FALSE	9WIjxM	0.0415	0.2804	ALS	TRUE	reported	3.78966e-12	0.00702	2	523981	143847602	|| id:ieu-b-32	TRUE	reported	igd	2	TRUE	NA
ieu-b-32	311	rs148658859	C	A	C	A	-0.041591	0.0225	0.019586	0.0198	FALSE	FALSE	FALSE	9WIjxM	0.0411	0.5836	ALS	TRUE	reported	1.88999e-09	0.006918	6	524919	36211116	|| id:ieu-b-32	TRUE	reported	igd	2	TRUE	NA
ieu-b-32	312	rs1493694	T	C	T	C	0.020046	0.0119	0.10785	0.1042	FALSE	FALSE	FALSE	9WIjxM	0.0183	0.5162	ALS	TRUE	reported	4.77969e-11	0.003045	1	523521	120526982	|| id:ieu-b-32	TRUE	reported	igd	2	TRUE	NA
ieu-b-32	313	rs149647848	C	G	C	G	0.014754	-0.0229	0.161061	0.1638	FALSE	TRUE	FALSE	9WIjxM	0.0165	0.166	ALS	TRUE	reported	1.78e-08	0.002618	20	522837	25837493	|| id:ieu-b-32	TRUE	reported	igd	2	TRUE	NA
ieu-b-32	314	rs149984502	T	C	T	C	0.047879	-0.0119	0.018609	0.0153	FALSE	FALSE	FALSE	9WIjxM	0.0465	0.7976	ALS	TRUE	reported	1.18005e-11	0.007054	7	524523	50539036	|| id:ieu-b-32	TRUE	reported	igd	2	TRUE	NA
ieu-b-32	315	rs150110	A	G	A	G	0.011704	-0.0006	0.663343	0.6697	FALSE	FALSE	FALSE	9WIjxM	0.0121	0.9613	ALS	TRUE	reported	6.37001e-09	0.002014	6	523981	167511766	|| id:ieu-b-32	TRUE	reported	igd	2	TRUE	NA
ieu-b-32	316	rs150797	G	C	G	C	-0.013599	-0.0022	0.447403	0.4415	FALSE	TRUE	TRUE	9WIjxM	0.0116	0.8505	ALS	TRUE	reported	2.18978e-12	0.001935	21	524885	43465831	|| id:ieu-b-32	TRUE	reported	igd	2	FALSE	NA
ieu-b-32	317	rs150844304	C	A	C	A	0.052113	0.014	0.025708	0.0309	FALSE	FALSE	FALSE	9WIjxM	0.0315	0.6561	ALS	TRUE	reported	6.30957e-18	0.006036	15	524524	43726625	|| id:ieu-b-32	TRUE	reported	igd	2	TRUE	NA
ieu-b-32	318	rs1508692	C	A	C	A	-0.026178	0.0168	0.143498	0.1421	FALSE	FALSE	FALSE	9WIjxM	0.0179	0.3478	ALS	TRUE	reported	3.4898e-22	0.002701	11	523509	49670255	|| id:ieu-b-32	TRUE	reported	igd	2	TRUE	NA
ieu-b-32	319	rs151248627	T	A	T	A	-0.039005	0.0758	0.021556	0.0221	FALSE	TRUE	FALSE	9WIjxM	0.0393	0.05401	ALS	TRUE	reported	5.12e-09	0.00667	6	524833	35961004	|| id:ieu-b-32	TRUE	reported	igd	2	TRUE	NA
ieu-b-32	320	rs151332	G	A	G	A	-0.02371	0.0329	0.928454	0.9212	FALSE	FALSE	FALSE	9WIjxM	0.0219	0.1335	ALS	TRUE	reported	1.38e-10	0.003692	20	523984	57552121	|| id:ieu-b-32	TRUE	reported	igd	2	TRUE	NA
ieu-b-32	321	rs1515114	G	A	G	A	0.011475	-0.0293	0.491842	0.4842	FALSE	FALSE	FALSE	9WIjxM	0.011	0.007626	ALS	TRUE	reported	1.15001e-09	0.001884	2	523523	227098387	|| id:ieu-b-32	TRUE	reported	igd	2	TRUE	NA
ieu-b-32	322	rs1523178	C	A	C	A	-0.025694	-0.0035	0.22113	0.213	FALSE	FALSE	FALSE	9WIjxM	0.0139	0.804	ALS	TRUE	reported	3.86011e-29	0.002292	13	523058	50652456	|| id:ieu-b-32	TRUE	reported	igd	2	TRUE	NA
ieu-b-32	323	rs1533298	T	C	T	C	0.030959	0.0019	0.715263	0.7154	FALSE	FALSE	FALSE	9WIjxM	0.0123	0.8789	ALS	TRUE	reported	1.18987e-49	0.002089	2	523981	111616304	|| id:ieu-b-32	TRUE	reported	igd	2	TRUE	NA
ieu-b-32	324	rs1555681	G	A	G	A	-0.012163	0.0109	0.394372	0.3943	FALSE	FALSE	FALSE	9WIjxM	0.0113	0.3367	ALS	TRUE	reported	2.91998e-10	0.001928	6	524922	45086367	|| id:ieu-b-32	TRUE	reported	igd	2	TRUE	NA
ieu-b-32	325	rs1556257	C	T	C	T	0.013685	-0.0296	0.763912	0.7641	FALSE	FALSE	FALSE	9WIjxM	0.0131	0.02357	ALS	TRUE	reported	8.07997e-10	0.002226	1	524910	161051134	|| id:ieu-b-32	TRUE	reported	igd	2	TRUE	NA
ieu-b-32	326	rs157590	C	A	C	A	-0.012728	-0.0006	0.470558	0.4814	FALSE	FALSE	FALSE	9WIjxM	0.0113	0.9597	ALS	TRUE	reported	3.08035e-11	0.001915	19	524917	45398716	|| id:ieu-b-32	TRUE	reported	igd	2	TRUE	NA
ieu-b-32	327	rs157914	C	T	C	T	0.020071	-0.0086	0.916477	0.9174	FALSE	FALSE	FALSE	9WIjxM	0.0206	0.6782	ALS	TRUE	reported	4.57004e-09	0.003421	7	523523	130568456	|| id:ieu-b-32	TRUE	reported	igd	2	TRUE	NA
ieu-b-32	328	rs1580180	C	T	C	T	-0.010951	0.0041	0.6627	0.6547	FALSE	FALSE	FALSE	9WIjxM	0.0115	0.725	ALS	TRUE	reported	4.14e-08	0.001995	8	524921	59387337	|| id:ieu-b-32	TRUE	reported	igd	2	TRUE	NA
ieu-b-32	329	rs15895	G	A	G	A	-0.016009	0.0036	0.643406	0.6477	FALSE	FALSE	FALSE	9WIjxM	0.0115	0.756	ALS	TRUE	reported	5.64027e-16	0.001976	12	522444	113448288	|| id:ieu-b-32	TRUE	reported	igd	2	TRUE	NA
ieu-b-32	330	rs1610633	A	G	A	G	-0.066012	0.0029	0.244421	0.2272	FALSE	FALSE	FALSE	9WIjxM	0.0137	0.8333	ALS	TRUE	reported	1.02094e-197	0.0022	6	523826	29730185	|| id:ieu-b-32	TRUE	reported	igd	2	TRUE	NA
ieu-b-32	331	rs1616534	T	C	T	C	-0.013665	0.0252	0.581612	0.5855	FALSE	FALSE	FALSE	9WIjxM	0.0124	0.04168	ALS	TRUE	reported	1.13006e-12	0.00192	8	523837	11666451	|| id:ieu-b-32	TRUE	reported	igd	2	TRUE	NA
ieu-b-32	332	rs161698	A	C	A	C	-0.012913	0.0031	0.302238	0.3007	FALSE	FALSE	FALSE	9WIjxM	0.0123	0.8034	ALS	TRUE	reported	4.31003e-10	0.002067	5	524916	55213703	|| id:ieu-b-32	TRUE	reported	igd	2	TRUE	NA
ieu-b-32	333	rs1633267	G	T	G	T	-0.017695	0.0165	0.865156	0.8601	FALSE	FALSE	FALSE	9WIjxM	0.0161	0.3056	ALS	TRUE	reported	1.45999e-10	0.002759	1	524921	159010220	|| id:ieu-b-32	TRUE	reported	igd	2	TRUE	NA
ieu-b-32	334	rs1634741	C	T	C	T	-0.021294	0.001	0.277939	0.2604	FALSE	FALSE	FALSE	9WIjxM	0.0134	0.9421	ALS	TRUE	reported	1.10994e-21	0.002224	6	521429	31283886	|| id:ieu-b-32	TRUE	reported	igd	2	TRUE	NA
ieu-b-32	335	rs1646069	C	G	C	G	-0.018067	0.0036	0.870631	0.8792	FALSE	TRUE	FALSE	9WIjxM	0.0176	0.8368	ALS	TRUE	reported	3.07001e-10	0.002868	16	524922	11319912	|| id:ieu-b-32	TRUE	reported	igd	2	TRUE	NA
ieu-b-32	336	rs1677490	C	G	C	G	0.015901	-0.0087	0.7912	0.7768	FALSE	TRUE	FALSE	9WIjxM	0.0143	0.5404	ALS	TRUE	reported	1.24997e-11	0.002345	16	524921	9028541	|| id:ieu-b-32	TRUE	reported	igd	2	TRUE	NA
ieu-b-32	337	rs16841904	T	C	T	C	-0.021806	0.005	0.212149	0.2112	FALSE	FALSE	FALSE	9WIjxM	0.0136	0.712	ALS	TRUE	reported	3.66016e-21	0.002308	1	524918	197701992	|| id:ieu-b-32	TRUE	reported	igd	2	TRUE	NA
ieu-b-32	338	rs16866187	C	T	C	T	0.033365	-0.0448	0.028878	0.0323	FALSE	FALSE	FALSE	9WIjxM	0.0315	0.1547	ALS	TRUE	reported	3.83999e-09	0.005659	2	523984	225678729	|| id:ieu-b-32	TRUE	reported	igd	2	TRUE	NA
ieu-b-32	339	rs16896780	A	T	A	T	-0.05224	-0.0592	0.022081	0.0222	FALSE	TRUE	FALSE	9WIjxM	0.0376	0.1155	ALS	TRUE	reported	5.61953e-16	0.006447	6	524527	35031552	|| id:ieu-b-32	TRUE	reported	igd	2	TRUE	NA
ieu-b-32	340	rs16904181	A	G	A	G	0.019864	0.0115	0.302062	0.3044	FALSE	FALSE	FALSE	9WIjxM	0.0122	0.3418	ALS	TRUE	reported	8.87973e-22	0.00207	8	523980	130976074	|| id:ieu-b-32	TRUE	reported	igd	2	TRUE	NA
ieu-b-32	341	rs16986308	A	G	A	G	-0.032274	0.0091	0.116161	0.1166	FALSE	FALSE	FALSE	9WIjxM	0.0176	0.6032	ALS	TRUE	reported	9.94947e-28	0.002955	22	524920	28717032	|| id:ieu-b-32	TRUE	reported	igd	2	TRUE	NA
ieu-b-32	342	rs17005891	A	G	A	G	-0.024312	0.014	0.184405	0.1892	FALSE	FALSE	FALSE	9WIjxM	0.0141	0.3225	ALS	TRUE	reported	4.42996e-43	0.001766	4	523978	83547862	|| id:ieu-b-32	TRUE	reported	igd	2	TRUE	NA
ieu-b-32	343	rs17041439	C	A	C	A	0.040938	-0.0223	0.056517	0.057	FALSE	FALSE	FALSE	9WIjxM	0.0338	0.5092	ALS	TRUE	reported	2.11009e-23	0.004104	12	523981	101873240	|| id:ieu-b-32	TRUE	reported	igd	2	TRUE	NA
ieu-b-32	344	rs1705003	G	A	G	A	0.023167	0.0137	0.155846	0.1629	FALSE	FALSE	FALSE	9WIjxM	0.0147	0.3528	ALS	TRUE	reported	5.90065e-19	0.002603	6	523979	33385953	|| id:ieu-b-32	TRUE	reported	igd	2	TRUE	NA
ieu-b-32	345	rs17055818	C	T	C	T	-0.029726	0.0086	0.252258	0.2471	FALSE	FALSE	FALSE	9WIjxM	0.0132	0.5157	ALS	TRUE	reported	2.14981e-42	0.002177	5	523521	157969475	|| id:ieu-b-32	TRUE	reported	igd	2	TRUE	NA
ieu-b-32	346	rs17119	A	G	A	G	-0.01724	-0.0285	0.803052	0.8006	FALSE	FALSE	FALSE	9WIjxM	0.0195	0.1428	ALS	TRUE	reported	4.56037e-13	0.00238	6	522443	14719496	|| id:ieu-b-32	TRUE	reported	igd	2	TRUE	NA
ieu-b-32	347	rs17138740	G	A	G	A	-0.01345	0.0208	0.214538	0.213	FALSE	FALSE	FALSE	9WIjxM	0.0135	0.1228	ALS	TRUE	reported	6.12999e-09	0.002312	7	523520	18224597	|| id:ieu-b-32	TRUE	reported	igd	2	TRUE	NA
ieu-b-32	348	rs17151682	G	T	G	T	0.012755	-0.0219	0.279017	0.2718	FALSE	FALSE	FALSE	9WIjxM	0.0124	0.07827	ALS	TRUE	reported	1.43001e-09	0.002106	7	524921	127681703	|| id:ieu-b-32	TRUE	reported	igd	2	TRUE	NA
ieu-b-32	349	rs17157798	G	T	G	T	-0.0234	-0.0029	0.069249	0.0675	FALSE	FALSE	FALSE	9WIjxM	0.022	0.894	ALS	TRUE	reported	3.62001e-10	0.003729	10	524919	45942712	|| id:ieu-b-32	TRUE	reported	igd	2	TRUE	NA
ieu-b-32	350	rs17176520	C	T	C	T	0.015464	0.0208	0.468154	0.4592	FALSE	FALSE	FALSE	9WIjxM	0.0111	0.05941	ALS	TRUE	reported	4.02995e-16	0.001899	21	524917	47682081	|| id:ieu-b-32	TRUE	reported	igd	2	TRUE	NA
ieu-b-32	351	rs17180155	C	T	C	T	-0.01113	-0.0235	0.394048	0.3837	FALSE	FALSE	FALSE	9WIjxM	0.0115	0.04012	ALS	TRUE	reported	9.21001e-09	0.001936	8	524918	105807849	|| id:ieu-b-32	TRUE	reported	igd	2	TRUE	NA
ieu-b-32	352	rs17189812	T	C	T	C	0.036838	-0.0315	0.066926	0.0753	FALSE	FALSE	FALSE	9WIjxM	0.0214	0.1407	ALS	TRUE	reported	1.03992e-21	0.003846	6	518741	30933801	|| id:ieu-b-32	TRUE	reported	igd	2	TRUE	NA
ieu-b-32	353	rs17219918	A	G	A	G	0.102491	0.0456	0.05802	0.0564	FALSE	FALSE	FALSE	9WIjxM	0.025	0.06777	ALS	TRUE	reported	3.28852e-141	0.00405	6	523843	32734536	|| id:ieu-b-32	TRUE	reported	igd	2	TRUE	NA
ieu-b-32	354	rs17229044	T	C	T	C	-0.019172	0.0209	0.210111	0.2202	FALSE	FALSE	FALSE	9WIjxM	0.0132	0.1138	ALS	TRUE	reported	1.77992e-16	0.002326	16	524920	11062936	|| id:ieu-b-32	TRUE	reported	igd	2	TRUE	NA
ieu-b-32	355	rs17250217	A	G	A	G	0.013559	-0.0184	0.213565	0.2098	FALSE	FALSE	FALSE	9WIjxM	0.0141	0.1931	ALS	TRUE	reported	4.31003e-09	0.002307	15	524915	68415743	|| id:ieu-b-32	TRUE	reported	igd	2	TRUE	NA
ieu-b-32	356	rs17304534	C	T	C	T	0.011653	0.0005	0.397131	0.39	FALSE	FALSE	FALSE	9WIjxM	0.0113	0.9638	ALS	TRUE	reported	2.72998e-09	0.001958	19	523509	11140703	|| id:ieu-b-32	TRUE	reported	igd	2	TRUE	NA
ieu-b-32	357	rs17359001	T	C	T	C	0.013527	-0.0045	0.23261	0.2271	FALSE	FALSE	FALSE	9WIjxM	0.0132	0.7331	ALS	TRUE	reported	1.57e-09	0.002239	15	524921	83531468	|| id:ieu-b-32	TRUE	reported	igd	2	TRUE	NA
ieu-b-32	358	rs17366643	C	T	C	T	0.014557	-0.0109	0.537795	0.538	FALSE	FALSE	FALSE	9WIjxM	0.0111	0.3269	ALS	TRUE	reported	1.3499e-14	0.001889	2	523981	11344504	|| id:ieu-b-32	TRUE	reported	igd	2	TRUE	NA
ieu-b-32	359	rs1736961	A	G	A	G	-0.02286	0.0045	0.776423	0.7684	FALSE	FALSE	FALSE	9WIjxM	0.013	0.7275	ALS	TRUE	reported	8.65964e-24	0.002272	6	522428	29779470	|| id:ieu-b-32	TRUE	reported	igd	2	TRUE	NA
ieu-b-32	360	rs17427318	T	G	T	G	0.016651	0.0114	0.1539	0.1483	FALSE	FALSE	FALSE	9WIjxM	0.0167	0.4932	ALS	TRUE	reported	3.81997e-10	0.002657	12	523973	116757486	|| id:ieu-b-32	TRUE	reported	igd	2	TRUE	NA
ieu-b-32	361	rs17453044	G	A	G	A	-0.012133	-0.0003	0.463391	0.4625	FALSE	FALSE	FALSE	9WIjxM	0.0117	0.9801	ALS	TRUE	reported	2e-10	0.001906	1	523916	21517361	|| id:ieu-b-32	TRUE	reported	igd	2	TRUE	NA
ieu-b-32	362	rs17534202	C	G	C	G	-0.01128	-0.0075	0.53194	0.5379	FALSE	TRUE	TRUE	9WIjxM	0.0113	0.508	ALS	TRUE	reported	4.06996e-09	0.001916	1	523982	203281175	|| id:ieu-b-32	TRUE	reported	igd	2	FALSE	NA
ieu-b-32	363	rs175714	C	T	C	T	0.026141	-0.0013	0.577477	0.5778	FALSE	FALSE	FALSE	9WIjxM	0.0112	0.9094	ALS	TRUE	reported	9.20026e-42	0.00193	14	523523	75981856	|| id:ieu-b-32	TRUE	reported	igd	2	TRUE	NA
ieu-b-32	364	rs17576323	C	T	C	T	-0.023393	-0.029	0.201032	0.2136	FALSE	FALSE	FALSE	9WIjxM	0.014	0.03789	ALS	TRUE	reported	5.43e-23	0.002368	2	522431	188003118	|| id:ieu-b-32	TRUE	reported	igd	2	TRUE	NA
ieu-b-32	365	rs17612648	G	C	G	C	0.058733	-0.0247	0.014699	0.0131	FALSE	TRUE	FALSE	9WIjxM	0.0794	0.7554	ALS	TRUE	reported	3.04018e-12	0.008413	1	524065	198665917	|| id:ieu-b-32	TRUE	reported	igd	2	TRUE	NA
ieu-b-32	366	rs17617811	T	C	T	C	-0.01826	-0.0073	0.27002	0.2572	FALSE	FALSE	FALSE	9WIjxM	0.0137	0.5924	ALS	TRUE	reported	1.26999e-17	0.002135	4	522441	106467767	|| id:ieu-b-32	TRUE	reported	igd	2	TRUE	NA
ieu-b-32	367	rs17659312	T	C	T	C	-0.01217	0.0137	0.327391	0.3216	FALSE	FALSE	FALSE	9WIjxM	0.0118	0.2457	ALS	TRUE	reported	2.93002e-09	0.002049	5	523977	134453073	|| id:ieu-b-32	TRUE	reported	igd	2	TRUE	NA
ieu-b-32	368	rs17678628	C	T	C	T	-0.036927	-0.0309	0.039695	0.0405	FALSE	FALSE	FALSE	9WIjxM	0.0319	0.3325	ALS	TRUE	reported	2.70023e-14	0.004847	2	523980	144561374	|| id:ieu-b-32	TRUE	reported	igd	2	TRUE	NA
ieu-b-32	369	rs17703261	T	A	T	A	0.009635	-0.0007	0.188591	0.1886	FALSE	TRUE	FALSE	9WIjxM	0.014	0.9604	ALS	TRUE	reported	2.66999e-08	0.001731	4	524921	88058337	|| id:ieu-b-32	TRUE	reported	igd	2	TRUE	NA
ieu-b-32	370	rs17710008	A	G	A	G	0.020604	0.0215	0.18168	0.1685	FALSE	FALSE	FALSE	9WIjxM	0.0154	0.162	ALS	TRUE	reported	4.45041e-17	0.002451	6	523514	153043035	|| id:ieu-b-32	TRUE	reported	igd	2	TRUE	NA
ieu-b-32	371	rs17728338	A	G	A	G	-0.028293	-0.0369	0.055209	0.0578	FALSE	FALSE	FALSE	9WIjxM	0.0234	0.1157	ALS	TRUE	reported	4.08037e-11	0.004283	5	523521	150478318	|| id:ieu-b-32	TRUE	reported	igd	2	TRUE	NA
ieu-b-32	372	rs17855121	C	T	C	T	-0.034453	-0.0349	0.294154	0.2853	FALSE	FALSE	FALSE	9WIjxM	0.0148	0.01852	ALS	TRUE	reported	7.35021e-53	0.00225	16	522893	31004169	|| id:ieu-b-32	TRUE	reported	igd	2	TRUE	NA
ieu-b-32	373	rs1790120	C	A	C	A	-0.025989	-0.0113	0.798219	0.7939	FALSE	FALSE	FALSE	9WIjxM	0.0136	0.408	ALS	TRUE	reported	3.71022e-28	0.002361	12	524921	123613565	|| id:ieu-b-32	TRUE	reported	igd	2	TRUE	NA
ieu-b-32	374	rs1807669	T	C	T	C	-0.027074	0.0124	0.793541	0.7875	FALSE	FALSE	FALSE	9WIjxM	0.0135	0.3566	ALS	TRUE	reported	8.99912e-31	0.002346	22	524895	42122926	|| id:ieu-b-32	TRUE	reported	igd	2	TRUE	NA
ieu-b-32	375	rs1812594	C	T	C	T	0.018486	-0.0017	0.209	0.2159	FALSE	FALSE	FALSE	9WIjxM	0.0135	0.8997	ALS	TRUE	reported	2.02023e-15	0.002326	8	524917	25287397	|| id:ieu-b-32	TRUE	reported	igd	2	TRUE	NA
ieu-b-32	376	rs181769	C	A	C	A	0.012571	0.002	0.317417	0.3189	FALSE	FALSE	FALSE	9WIjxM	0.0118	0.8669	ALS	TRUE	reported	5.53006e-10	0.002025	5	523983	52277455	|| id:ieu-b-32	TRUE	reported	igd	2	TRUE	NA
ieu-b-32	377	rs1822534	G	A	G	A	-0.034408	-0.0216	0.393993	0.4	FALSE	FALSE	FALSE	9WIjxM	0.0113	0.05583	ALS	TRUE	reported	7.21938e-71	0.001932	3	524914	12266804	|| id:ieu-b-32	TRUE	reported	igd	2	TRUE	NA
ieu-b-32	378	rs183352775	G	T	G	T	-0.051267	0.0171	0.032933	0.0321	FALSE	FALSE	FALSE	9WIjxM	0.0337	0.6124	ALS	TRUE	reported	5.81032e-21	0.005454	1	524772	114093340	|| id:ieu-b-32	TRUE	reported	igd	2	TRUE	NA
ieu-b-32	379	rs1841439	A	C	A	C	0.012845	0.0057	0.379266	0.3778	FALSE	FALSE	FALSE	9WIjxM	0.0118	0.6324	ALS	TRUE	reported	6.19013e-11	0.001963	15	523980	39285085	|| id:ieu-b-32	TRUE	reported	igd	2	TRUE	NA
ieu-b-32	380	rs1862362	G	A	G	A	-0.017513	-0.0147	0.442303	0.4377	FALSE	FALSE	FALSE	9WIjxM	0.0113	0.1929	ALS	TRUE	reported	4.83949e-20	0.001909	5	522443	150530679	|| id:ieu-b-32	TRUE	reported	igd	2	TRUE	NA
ieu-b-32	381	rs1864054	G	C	G	C	0.019411	-0.0075	0.109386	0.1139	FALSE	TRUE	FALSE	9WIjxM	0.0182	0.6792	ALS	TRUE	reported	2.22998e-10	0.003057	5	524922	67300771	|| id:ieu-b-32	TRUE	reported	igd	2	TRUE	NA
ieu-b-32	382	rs1871859	T	C	T	C	0.019351	-0.0039	0.124218	0.1279	FALSE	FALSE	FALSE	9WIjxM	0.0162	0.812	ALS	TRUE	reported	1.6099e-11	0.00287	6	523523	151898506	|| id:ieu-b-32	TRUE	reported	igd	2	TRUE	NA
ieu-b-32	383	rs1885995	G	C	G	C	0.015438	0.0055	0.576	0.5755	FALSE	TRUE	TRUE	9WIjxM	0.0111	0.6206	ALS	TRUE	reported	7.15979e-16	0.001912	9	524915	123940796	|| id:ieu-b-32	TRUE	reported	igd	2	FALSE	NA
ieu-b-32	384	rs188811675	C	T	C	T	0.018908	-0.0093	0.089864	0.0875	FALSE	FALSE	FALSE	9WIjxM	0.0216	0.6662	ALS	TRUE	reported	4.92006e-08	0.003464	19	481386	3596712	|| id:ieu-b-32	TRUE	reported	igd	2	TRUE	NA
ieu-b-32	385	rs1893592	C	A	C	A	0.014656	-0.0095	0.295994	0.2762	FALSE	FALSE	FALSE	9WIjxM	0.0127	0.4523	ALS	TRUE	reported	2.1301e-12	0.002084	21	523521	43855067	|| id:ieu-b-32	TRUE	reported	igd	2	TRUE	NA
ieu-b-32	386	rs189426461	A	G	A	G	0.067103	-0.0883	0.01357	0.0144	FALSE	FALSE	FALSE	9WIjxM	0.0508	0.08198	ALS	TRUE	reported	5.23962e-16	0.008272	11	523103	108326327	|| id:ieu-b-32	TRUE	reported	igd	2	TRUE	NA
ieu-b-32	387	rs191152488	T	A	T	A	0.047468	0.0261	0.02993	0.0328	FALSE	TRUE	FALSE	9WIjxM	0.0341	0.4438	ALS	TRUE	reported	3.92013e-17	0.005636	2	523977	181789645	|| id:ieu-b-32	TRUE	reported	igd	2	TRUE	NA
ieu-b-32	388	rs1918249	A	T	A	T	-0.013205	0.0034	0.756221	0.7307	FALSE	TRUE	FALSE	9WIjxM	0.0132	0.7945	ALS	TRUE	reported	9.54004e-09	0.002299	17	481440	17409709	|| id:ieu-b-32	TRUE	reported	igd	2	TRUE	NA
ieu-b-32	389	rs192036578	C	A	C	A	0.053913	0.0625	0.014047	0.0139	FALSE	FALSE	FALSE	9WIjxM	0.0512	0.2218	ALS	TRUE	reported	5.86003e-11	0.008228	6	524462	33802599	|| id:ieu-b-32	TRUE	reported	igd	2	TRUE	NA
ieu-b-32	390	rs1927566	G	C	G	C	-0.013133	0.0156	0.338323	0.3289	FALSE	TRUE	FALSE	9WIjxM	0.0119	0.188	ALS	TRUE	reported	5.01996e-11	0.001997	13	523841	99776772	|| id:ieu-b-32	TRUE	reported	igd	2	TRUE	NA
ieu-b-32	391	rs1933295	G	A	G	A	-0.013819	-0.0044	0.776878	0.774	FALSE	FALSE	FALSE	9WIjxM	0.0134	0.744	ALS	TRUE	reported	1.22e-09	0.002272	1	524918	62107021	|| id:ieu-b-32	TRUE	reported	igd	2	TRUE	NA
ieu-b-32	392	rs1934955	G	A	G	A	-0.013044	0.0032	0.281555	0.2849	FALSE	FALSE	FALSE	9WIjxM	0.0121	0.7947	ALS	TRUE	reported	5.42001e-10	0.0021	10	523522	96788561	|| id:ieu-b-32	TRUE	reported	igd	2	TRUE	NA
ieu-b-32	393	rs1947897	C	G	C	G	-0.015859	-0.0034	0.335038	0.3557	FALSE	TRUE	FALSE	9WIjxM	0.0115	0.7657	ALS	TRUE	reported	2.66011e-15	0.002004	8	524919	78946874	|| id:ieu-b-32	TRUE	reported	igd	2	TRUE	NA
ieu-b-32	394	rs1961323	G	A	G	A	-0.011633	0.0141	0.437616	0.4538	FALSE	FALSE	FALSE	9WIjxM	0.0111	0.2027	ALS	TRUE	reported	1.09001e-09	0.001907	4	524920	100776127	|| id:ieu-b-32	TRUE	reported	igd	2	TRUE	NA
ieu-b-32	395	rs1966865	A	G	A	G	0.027118	-0.0027	0.317295	0.3081	FALSE	FALSE	FALSE	9WIjxM	0.0119	0.8211	ALS	TRUE	reported	1.35988e-40	0.002032	14	524921	64975861	|| id:ieu-b-32	TRUE	reported	igd	2	TRUE	NA
ieu-b-32	396	rs1967115	A	G	A	G	0.016769	-0.0171	0.629389	0.6265	FALSE	FALSE	FALSE	9WIjxM	0.0114	0.1346	ALS	TRUE	reported	1.03992e-17	0.001955	1	524907	212375359	|| id:ieu-b-32	TRUE	reported	igd	2	TRUE	NA
ieu-b-32	397	rs1972530	G	A	G	A	0.012728	-0.0056	0.760796	0.7602	FALSE	FALSE	FALSE	9WIjxM	0.0157	0.7222	ALS	TRUE	reported	3.32997e-08	0.002303	5	523819	129469521	|| id:ieu-b-32	TRUE	reported	igd	2	TRUE	NA
ieu-b-32	398	rs1991431	A	G	A	G	0.023776	-0.0217	0.440507	0.4268	FALSE	FALSE	FALSE	9WIjxM	0.0112	0.05395	ALS	TRUE	reported	8.91046e-36	0.001903	3	524918	141133450	|| id:ieu-b-32	TRUE	reported	igd	2	TRUE	NA
ieu-b-32	399	rs199441	G	A	G	A	0.014858	0.05	0.780786	0.7784	FALSE	FALSE	FALSE	9WIjxM	0.0138	0.0002795	ALS	TRUE	reported	1.10999e-10	0.002301	17	521429	44773783	|| id:ieu-b-32	TRUE	reported	igd	2	TRUE	NA
ieu-b-32	400	rs1997797	G	C	G	C	0.01702	-0.0108	0.445711	0.4352	FALSE	TRUE	TRUE	9WIjxM	0.0112	0.3329	ALS	TRUE	reported	4.44017e-19	0.001905	20	524922	31387954	|| id:ieu-b-32	TRUE	reported	igd	2	FALSE	NA
ieu-b-32	401	rs2011172	C	T	C	T	-0.040914	0.0183	0.949998	0.9527	FALSE	FALSE	FALSE	9WIjxM	0.0302	0.5447	ALS	TRUE	reported	9.25977e-21	0.004375	19	524920	10662236	|| id:ieu-b-32	TRUE	reported	igd	2	TRUE	NA
ieu-b-32	402	rs2016851	C	T	C	T	-0.012929	-0.005	0.702527	0.6935	FALSE	FALSE	FALSE	9WIjxM	0.0125	0.6904	ALS	TRUE	reported	8.23e-10	0.002104	14	523978	71697878	|| id:ieu-b-32	TRUE	reported	igd	2	TRUE	NA
ieu-b-32	403	rs2018659	C	A	C	A	0.013111	0.0076	0.463258	0.4567	FALSE	FALSE	FALSE	9WIjxM	0.0119	0.5219	ALS	TRUE	reported	1.18005e-11	0.001931	20	524768	60876718	|| id:ieu-b-32	TRUE	reported	igd	2	TRUE	NA
ieu-b-32	404	rs2021163	C	G	C	G	0.033054	-0.0337	0.035711	0.0357	FALSE	TRUE	FALSE	9WIjxM	0.0305	0.2684	ALS	TRUE	reported	9.84011e-11	0.005105	6	519821	30038383	|| id:ieu-b-32	TRUE	reported	igd	2	TRUE	NA
ieu-b-32	405	rs2028196	C	T	C	T	-0.016159	0.0166	0.820479	0.8158	FALSE	FALSE	FALSE	9WIjxM	0.0146	0.2558	ALS	TRUE	reported	7.73036e-11	0.002482	2	524905	25398842	|| id:ieu-b-32	TRUE	reported	igd	2	TRUE	NA
ieu-b-32	406	rs2048240	T	C	T	C	0.012228	-0.0063	0.507788	0.5234	FALSE	FALSE	FALSE	9WIjxM	0.0113	0.5802	ALS	TRUE	reported	1.16001e-10	0.001896	2	524913	28640327	|| id:ieu-b-32	TRUE	reported	igd	2	TRUE	NA
ieu-b-32	407	rs205438	T	C	T	C	0.015319	-0.0205	0.712393	0.6893	FALSE	FALSE	FALSE	9WIjxM	0.0124	0.09906	ALS	TRUE	reported	8.12082e-13	0.002138	16	523838	28093674	|| id:ieu-b-32	TRUE	reported	igd	2	TRUE	NA
ieu-b-32	408	rs2055101	T	C	T	C	-0.013407	-0.0066	0.527164	0.5236	FALSE	FALSE	FALSE	9WIjxM	0.0111	0.5492	ALS	TRUE	reported	1.83992e-12	0.001901	8	523978	119886923	|| id:ieu-b-32	TRUE	reported	igd	2	TRUE	NA
ieu-b-32	409	rs2057340	G	A	G	A	0.013805	-0.0181	0.65339	0.6505	FALSE	FALSE	FALSE	9WIjxM	0.0119	0.1277	ALS	TRUE	reported	4.66015e-12	0.001995	14	524919	35848774	|| id:ieu-b-32	TRUE	reported	igd	2	TRUE	NA
ieu-b-32	410	rs2065500	G	A	G	A	-0.04804	0.0167	0.159764	0.1639	FALSE	FALSE	FALSE	9WIjxM	0.021	0.4258	ALS	TRUE	reported	3.29003e-77	0.002582	9	523520	22145694	|| id:ieu-b-32	TRUE	reported	igd	2	TRUE	NA
ieu-b-32	411	rs2068485	G	T	G	T	0.010843	-0.0103	0.446837	0.451	FALSE	FALSE	FALSE	9WIjxM	0.0111	0.3525	ALS	TRUE	reported	2.55e-08	0.001945	12	524921	1868527	|| id:ieu-b-32	TRUE	reported	igd	2	TRUE	NA
ieu-b-32	412	rs2070745	G	C	G	C	-0.016487	0.017	0.366758	0.3653	FALSE	TRUE	FALSE	9WIjxM	0.0124	0.1702	ALS	TRUE	reported	3.94003e-16	0.002024	19	523835	52249947	|| id:ieu-b-32	TRUE	reported	igd	2	TRUE	NA
ieu-b-32	413	rs2070749	A	C	A	C	0.014249	-0.0096	0.843979	0.8413	FALSE	FALSE	FALSE	9WIjxM	0.0152	0.5275	ALS	TRUE	reported	4.49004e-08	0.002603	1	524922	111437421	|| id:ieu-b-32	TRUE	reported	igd	2	TRUE	NA
ieu-b-32	414	rs2075998	C	T	C	T	-0.015628	0.0097	0.619807	0.6215	FALSE	FALSE	FALSE	9WIjxM	0.0116	0.4002	ALS	TRUE	reported	1.08993e-15	0.001948	1	523836	23850363	|| id:ieu-b-32	TRUE	reported	igd	2	TRUE	NA
ieu-b-32	415	rs2089979	G	A	G	A	-0.034539	-0.0016	0.414403	0.4023	FALSE	FALSE	FALSE	9WIjxM	0.0112	0.8899	ALS	TRUE	reported	4.10015e-72	0.001922	3	523520	196501413	|| id:ieu-b-32	TRUE	reported	igd	2	TRUE	NA
ieu-b-32	416	rs2091206	A	G	A	G	-0.026595	0.0177	0.142321	0.137	FALSE	FALSE	FALSE	9WIjxM	0.0172	0.3023	ALS	TRUE	reported	7.68953e-23	0.002701	11	523838	49407508	|| id:ieu-b-32	TRUE	reported	igd	2	TRUE	NA
ieu-b-32	417	rs209167	C	T	C	T	0.103211	0.0594	0.019581	0.0273	FALSE	FALSE	FALSE	9WIjxM	0.0465	0.2015	ALS	TRUE	reported	1.05003e-48	0.007034	6	515324	28824629	|| id:ieu-b-32	TRUE	reported	igd	2	TRUE	NA
ieu-b-32	418	rs209616	C	T	C	T	0.012097	-0.01	0.49943	0.5067	FALSE	FALSE	FALSE	9WIjxM	0.0111	0.3689	ALS	TRUE	reported	1.81999e-10	0.001896	1	524919	40896598	|| id:ieu-b-32	TRUE	reported	igd	2	TRUE	NA
ieu-b-32	419	rs2100139	C	T	C	T	0.015201	-0.0215	0.65839	0.653	FALSE	FALSE	FALSE	9WIjxM	0.0115	0.0622	ALS	TRUE	reported	2.32006e-14	0.00199	3	523524	108504265	|| id:ieu-b-32	TRUE	reported	igd	2	TRUE	NA
ieu-b-32	420	rs2101975	G	A	G	A	-0.026897	-0.0043	0.430762	0.4233	FALSE	FALSE	FALSE	9WIjxM	0.0112	0.7005	ALS	TRUE	reported	6.9199e-45	0.001912	4	524910	106216667	|| id:ieu-b-32	TRUE	reported	igd	2	TRUE	NA
ieu-b-32	421	rs2111485	G	A	G	A	-0.016757	-0.0001	0.607202	0.6038	FALSE	FALSE	FALSE	9WIjxM	0.0111	0.9939	ALS	TRUE	reported	3.83001e-18	0.001928	2	523524	163110536	|| id:ieu-b-32	TRUE	reported	igd	2	TRUE	NA
ieu-b-32	422	rs2113812	G	A	G	A	0.01648	-0.0076	0.491048	0.5055	FALSE	FALSE	FALSE	9WIjxM	0.0111	0.4922	ALS	TRUE	reported	3.29989e-18	0.001893	2	523981	12951779	|| id:ieu-b-32	TRUE	reported	igd	2	TRUE	NA
ieu-b-32	423	rs212856	C	T	C	T	0.013375	-0.0391	0.740661	0.7411	FALSE	FALSE	FALSE	9WIjxM	0.0127	0.002144	ALS	TRUE	reported	5.88993e-10	0.002158	7	524922	26729205	|| id:ieu-b-32	TRUE	reported	igd	2	TRUE	NA
ieu-b-32	424	rs2136797	C	T	C	T	-0.025038	0.0038	0.842257	0.8362	FALSE	FALSE	FALSE	9WIjxM	0.0172	0.8246	ALS	TRUE	reported	8.58025e-21	0.002675	12	524915	110441868	|| id:ieu-b-32	TRUE	reported	igd	2	TRUE	NA
ieu-b-32	425	rs2145028	T	A	T	A	-0.019218	-0.0038	0.17828	0.1794	FALSE	TRUE	FALSE	9WIjxM	0.0145	0.792	ALS	TRUE	reported	8.4004e-15	0.002474	14	524921	35307031	|| id:ieu-b-32	TRUE	reported	igd	2	TRUE	NA
ieu-b-32	426	rs2152426	A	G	A	G	-0.013002	-0.022	0.388572	0.3801	FALSE	FALSE	FALSE	9WIjxM	0.0114	0.05471	ALS	TRUE	reported	4.51024e-11	0.001973	3	523521	159942445	|| id:ieu-b-32	TRUE	reported	igd	2	TRUE	NA
ieu-b-32	427	rs2157691	C	G	C	G	0.029828	-0.0086	0.265823	0.2658	FALSE	TRUE	FALSE	9WIjxM	0.0124	0.4857	ALS	TRUE	reported	1.23994e-44	0.002127	1	524917	158582838	|| id:ieu-b-32	TRUE	reported	igd	2	TRUE	NA
ieu-b-32	428	rs216368	G	A	G	A	-0.01681	0.018	0.376029	0.3747	FALSE	FALSE	FALSE	9WIjxM	0.0117	0.1262	ALS	TRUE	reported	6.09958e-18	0.001946	9	524918	33819955	|| id:ieu-b-32	TRUE	reported	igd	2	TRUE	NA
ieu-b-32	429	rs2189336	A	G	A	G	0.017782	-0.0285	0.480116	0.4845	FALSE	FALSE	FALSE	9WIjxM	0.0113	0.01148	ALS	TRUE	reported	1.18005e-20	0.001907	17	523518	5326162	|| id:ieu-b-32	TRUE	reported	igd	2	TRUE	NA
ieu-b-32	430	rs2228015	C	T	C	T	-0.052801	0.0013	0.036322	0.0367	FALSE	FALSE	FALSE	9WIjxM	0.0348	0.9709	ALS	TRUE	reported	6.29071e-25	0.005118	17	523520	38715186	|| id:ieu-b-32	TRUE	reported	igd	2	TRUE	NA
ieu-b-32	431	rs2229094	C	T	C	T	0.077143	-0.0129	0.25579	0.2663	FALSE	FALSE	FALSE	9WIjxM	0.0124	0.2981	ALS	TRUE	reported	1e-200	0.002167	6	522423	31540556	|| id:ieu-b-32	TRUE	reported	igd	2	TRUE	NA
ieu-b-32	432	rs223313	C	T	C	T	0.0213	-0.0094	0.486844	0.4822	FALSE	FALSE	FALSE	9WIjxM	0.0111	0.3983	ALS	TRUE	reported	2.06016e-29	0.00189	4	523981	103807720	|| id:ieu-b-32	TRUE	reported	igd	2	TRUE	NA
ieu-b-32	433	rs2235413	T	C	T	C	-0.012031	0.023	0.481566	0.4728	FALSE	FALSE	FALSE	9WIjxM	0.0111	0.03905	ALS	TRUE	reported	2.19999e-10	0.001894	6	524921	11743080	|| id:ieu-b-32	TRUE	reported	igd	2	TRUE	NA
ieu-b-32	434	rs2236860	T	C	T	C	-0.012016	0.0181	0.282167	0.2859	FALSE	FALSE	FALSE	9WIjxM	0.0122	0.1369	ALS	TRUE	reported	1.31999e-08	0.002112	1	523981	29140748	|| id:ieu-b-32	TRUE	reported	igd	2	TRUE	NA
ieu-b-32	435	rs2238161	G	C	G	C	-0.023132	-0.0229	0.05694	0.0494	FALSE	TRUE	FALSE	9WIjxM	0.0262	0.3812	ALS	TRUE	reported	1.57e-08	0.004088	12	524923	120804508	|| id:ieu-b-32	TRUE	reported	igd	2	TRUE	NA
ieu-b-32	436	rs2238792	T	C	T	C	0.021802	-0.0305	0.286525	0.2848	FALSE	FALSE	FALSE	9WIjxM	0.0129	0.01807	ALS	TRUE	reported	1.33015e-23	0.002176	22	481440	19983213	|| id:ieu-b-32	TRUE	reported	igd	2	TRUE	NA
ieu-b-32	437	rs2240345	C	A	C	A	0.012803	-0.0191	0.59859	0.6073	FALSE	FALSE	FALSE	9WIjxM	0.0113	0.0915	ALS	TRUE	reported	3.30979e-11	0.001929	22	524463	30857373	|| id:ieu-b-32	TRUE	reported	igd	2	TRUE	NA
ieu-b-32	438	rs2244183	T	A	T	A	-0.016192	0.0137	0.168365	0.1669	FALSE	TRUE	FALSE	9WIjxM	0.0146	0.3479	ALS	TRUE	reported	1.36e-10	0.00252	2	523982	160664197	|| id:ieu-b-32	TRUE	reported	igd	2	TRUE	NA
ieu-b-32	439	rs2249989	G	C	G	C	-0.022599	0.011	0.749157	0.7565	FALSE	TRUE	FALSE	9WIjxM	0.0131	0.399	ALS	TRUE	reported	6.12068e-24	0.002238	10	523838	73105421	|| id:ieu-b-32	TRUE	reported	igd	2	TRUE	NA
ieu-b-32	440	rs2259573	G	A	G	A	0.012983	-0.0217	0.39161	0.3958	FALSE	FALSE	FALSE	9WIjxM	0.0121	0.0711	ALS	TRUE	reported	5.94019e-11	0.001982	13	523842	114192125	|| id:ieu-b-32	TRUE	reported	igd	2	TRUE	NA
ieu-b-32	441	rs2269296	C	T	C	T	0.01384	-0.0228	0.340147	0.3497	FALSE	FALSE	FALSE	9WIjxM	0.0115	0.04766	ALS	TRUE	reported	4.63981e-12	0.002	14	524917	65274250	|| id:ieu-b-32	TRUE	reported	igd	2	TRUE	NA
ieu-b-32	442	rs2273175	C	T	C	T	0.013206	0.0156	0.32452	0.319	FALSE	FALSE	FALSE	9WIjxM	0.0122	0.2024	ALS	TRUE	reported	8.60994e-11	0.002033	14	523520	104160141	|| id:ieu-b-32	TRUE	reported	igd	2	TRUE	NA
ieu-b-32	443	rs2273215	A	G	A	G	-0.014956	0	0.458202	0.4538	FALSE	FALSE	FALSE	9WIjxM	0.012	0.9989	ALS	TRUE	reported	5.03965e-14	0.001984	6	480499	170586082	|| id:ieu-b-32	TRUE	reported	igd	2	TRUE	NA
ieu-b-32	444	rs2275902	C	G	C	G	-0.016113	0.0126	0.297647	0.2936	FALSE	TRUE	FALSE	9WIjxM	0.0122	0.2982	ALS	TRUE	reported	5.22035e-15	0.002059	1	524462	79357360	|| id:ieu-b-32	TRUE	reported	igd	2	TRUE	NA
ieu-b-32	445	rs2277844	A	G	A	G	0.012113	-0.0075	0.559922	0.555	FALSE	FALSE	FALSE	9WIjxM	0.0113	0.5047	ALS	TRUE	reported	2.58e-10	0.001914	22	524921	38577515	|| id:ieu-b-32	TRUE	reported	igd	2	TRUE	NA
ieu-b-32	446	rs2281559	T	C	T	C	0.01479	-0.0418	0.180415	0.1797	FALSE	FALSE	FALSE	9WIjxM	0.0146	0.004231	ALS	TRUE	reported	2.17e-09	0.00247	20	524921	25252161	|| id:ieu-b-32	TRUE	reported	igd	2	TRUE	NA
ieu-b-32	447	rs2281734	A	C	A	C	0.011468	0.003	0.654735	0.6524	FALSE	FALSE	FALSE	9WIjxM	0.012	0.8037	ALS	TRUE	reported	8.94994e-09	0.001993	20	523841	60582401	|| id:ieu-b-32	TRUE	reported	igd	2	TRUE	NA
ieu-b-32	448	rs2282718	A	G	A	G	-0.017559	-0.0184	0.372092	0.3863	FALSE	FALSE	FALSE	9WIjxM	0.012	0.1268	ALS	TRUE	reported	3.25012e-18	0.002016	1	522430	25241056	|| id:ieu-b-32	TRUE	reported	igd	2	TRUE	NA
ieu-b-32	449	rs2282867	A	T	A	T	-0.019644	-0.0245	0.71666	0.7226	FALSE	TRUE	FALSE	9WIjxM	0.0125	0.05025	ALS	TRUE	reported	1.33999e-20	0.00211	7	522837	14015318	|| id:ieu-b-32	TRUE	reported	igd	2	TRUE	NA
ieu-b-32	450	rs2289136	A	G	A	G	0.01619	0.0211	0.84602	0.8377	FALSE	FALSE	FALSE	9WIjxM	0.0154	0.1708	ALS	TRUE	reported	9.41001e-10	0.002644	15	524920	48944272	|| id:ieu-b-32	TRUE	reported	igd	2	TRUE	NA
ieu-b-32	451	rs2291900	A	G	A	G	0.016877	0.0006	0.29054	0.2891	FALSE	FALSE	FALSE	9WIjxM	0.0126	0.9629	ALS	TRUE	reported	1.49005e-15	0.002114	3	523518	170825920	|| id:ieu-b-32	TRUE	reported	igd	2	TRUE	NA
ieu-b-32	452	rs2294861	T	C	T	C	0.019028	0.0064	0.294117	0.2933	FALSE	FALSE	FALSE	9WIjxM	0.0121	0.5978	ALS	TRUE	reported	3.83972e-20	0.002069	6	524919	53136516	|| id:ieu-b-32	TRUE	reported	igd	2	TRUE	NA
ieu-b-32	453	rs2297508	G	C	G	C	-0.022432	0.0218	0.647622	0.6276	FALSE	TRUE	FALSE	9WIjxM	0.012	0.07007	ALS	TRUE	reported	2.19989e-27	0.002068	17	481438	17715317	|| id:ieu-b-32	TRUE	reported	igd	2	TRUE	NA
ieu-b-32	454	rs2297702	A	G	A	G	-0.020436	0.0214	0.080284	0.0745	FALSE	FALSE	FALSE	9WIjxM	0.0226	0.3431	ALS	TRUE	reported	4.31996e-09	0.003478	1	524923	111731215	|| id:ieu-b-32	TRUE	reported	igd	2	TRUE	NA
ieu-b-32	455	rs2297715	G	A	G	A	-0.017222	0.0031	0.46334	0.4744	FALSE	FALSE	FALSE	9WIjxM	0.011	0.7773	ALS	TRUE	reported	7.30971e-20	0.001886	1	524923	101092594	|| id:ieu-b-32	TRUE	reported	igd	2	TRUE	NA
ieu-b-32	456	rs2298552	T	C	T	C	0.016509	-0.0101	0.52553	0.5356	FALSE	FALSE	FALSE	9WIjxM	0.0111	0.3637	ALS	TRUE	reported	2.71019e-18	0.001891	11	523520	60264947	|| id:ieu-b-32	TRUE	reported	igd	2	TRUE	NA
ieu-b-32	457	rs2298850	C	G	C	G	-0.014216	0.0205	0.278208	0.2678	FALSE	TRUE	FALSE	9WIjxM	0.0124	0.09864	ALS	TRUE	reported	1.66994e-11	0.00211	4	524920	72614267	|| id:ieu-b-32	TRUE	reported	igd	2	TRUE	NA
ieu-b-32	458	rs2304776	T	C	T	C	-0.016413	0.014	0.506843	0.5046	FALSE	FALSE	FALSE	9WIjxM	0.0111	0.2071	ALS	TRUE	reported	3.80978e-18	0.001889	2	523979	234227693	|| id:ieu-b-32	TRUE	reported	igd	2	TRUE	NA
ieu-b-32	459	rs2305291	A	G	A	G	0.014084	0.0306	0.172756	0.1666	FALSE	FALSE	FALSE	9WIjxM	0.0149	0.04015	ALS	TRUE	reported	2.07e-08	0.00251	3	524922	17209195	|| id:ieu-b-32	TRUE	reported	igd	2	TRUE	NA
ieu-b-32	460	rs2305591	T	A	T	A	0.010958	-0.0071	0.557343	0.5553	FALSE	TRUE	TRUE	9WIjxM	0.0112	0.5279	ALS	TRUE	reported	8.67002e-09	0.001903	2	523982	182340214	|| id:ieu-b-32	TRUE	reported	igd	2	FALSE	NA
ieu-b-32	461	rs2313532	A	G	A	G	-0.014305	0.0157	0.40082	0.4195	FALSE	FALSE	FALSE	9WIjxM	0.0115	0.1731	ALS	TRUE	reported	1.86982e-13	0.001943	9	524909	133635321	|| id:ieu-b-32	TRUE	reported	igd	2	TRUE	NA
ieu-b-32	462	rs2313571	T	C	T	C	0.016883	-0.0005	0.347864	0.3531	FALSE	FALSE	FALSE	9WIjxM	0.0115	0.9638	ALS	TRUE	reported	1.80011e-17	0.001983	8	524916	22789184	|| id:ieu-b-32	TRUE	reported	igd	2	TRUE	NA
ieu-b-32	463	rs231509	T	A	T	A	-0.021532	-0.0064	0.08565	0.0858	FALSE	TRUE	FALSE	9WIjxM	0.0206	0.7549	ALS	TRUE	reported	9.37994e-10	0.003516	17	524898	41967346	|| id:ieu-b-32	TRUE	reported	igd	2	TRUE	NA
ieu-b-32	464	rs2322599	A	G	A	G	-0.011467	0.0141	0.365835	0.3622	FALSE	FALSE	FALSE	9WIjxM	0.0115	0.2191	ALS	TRUE	reported	5.03999e-09	0.00196	8	524917	27211910	|| id:ieu-b-32	TRUE	reported	igd	2	TRUE	NA
ieu-b-32	465	rs2328765	G	C	G	C	-0.015386	0.0003	0.504243	0.5062	FALSE	TRUE	TRUE	9WIjxM	0.0112	0.9792	ALS	TRUE	reported	5.12035e-16	0.001896	6	524922	23559114	|| id:ieu-b-32	TRUE	reported	igd	2	FALSE	NA
ieu-b-32	466	rs2345626	C	T	C	T	0.013562	-0.0181	0.762089	0.7611	FALSE	FALSE	FALSE	9WIjxM	0.0133	0.174	ALS	TRUE	reported	1.09999e-09	0.002224	2	523984	46067440	|| id:ieu-b-32	TRUE	reported	igd	2	TRUE	NA
ieu-b-32	467	rs2346415	T	A	T	A	-0.010652	0.0172	0.382261	0.3774	FALSE	TRUE	FALSE	9WIjxM	0.0113	0.1282	ALS	TRUE	reported	3.92004e-08	0.001937	2	524920	46745452	|| id:ieu-b-32	TRUE	reported	igd	2	TRUE	NA
ieu-b-32	468	rs2347784	G	C	G	C	0.028115	-0.0003	0.268157	0.2621	FALSE	TRUE	FALSE	9WIjxM	0.0131	0.9793	ALS	TRUE	reported	6.95024e-39	0.002154	7	523659	6524843	|| id:ieu-b-32	TRUE	reported	igd	2	TRUE	NA
ieu-b-32	469	rs235220	T	C	T	C	0.015728	0	0.197538	0.1898	FALSE	FALSE	FALSE	9WIjxM	0.0174	0.999	ALS	TRUE	reported	1.29999e-09	0.00259	1	481437	12263919	|| id:ieu-b-32	TRUE	reported	igd	2	TRUE	NA
ieu-b-32	470	rs2353701	C	T	C	T	0.011454	-0.0122	0.439581	0.4372	FALSE	FALSE	FALSE	9WIjxM	0.0112	0.2782	ALS	TRUE	reported	1.85999e-09	0.001905	2	523980	170570687	|| id:ieu-b-32	TRUE	reported	igd	2	TRUE	NA
ieu-b-32	471	rs2359936	C	T	C	T	-0.011929	-0.0069	0.635591	0.6308	FALSE	FALSE	FALSE	9WIjxM	0.0118	0.5575	ALS	TRUE	reported	1.41e-09	0.001969	1	522442	213952574	|| id:ieu-b-32	TRUE	reported	igd	2	TRUE	NA
ieu-b-32	472	rs2371108	T	G	T	G	0.020733	0.0196	0.388283	0.3995	FALSE	FALSE	FALSE	9WIjxM	0.0114	0.08654	ALS	TRUE	reported	5.60015e-33	0.001732	3	523976	27757018	|| id:ieu-b-32	TRUE	reported	igd	2	TRUE	NA
ieu-b-32	473	rs2384319	G	T	G	T	0.022806	-0.0405	0.095073	0.0968	FALSE	FALSE	FALSE	9WIjxM	0.027	0.1337	ALS	TRUE	reported	3.43005e-12	0.003275	2	523522	26206255	|| id:ieu-b-32	TRUE	reported	igd	2	TRUE	NA
ieu-b-32	474	rs238914	A	C	A	C	0.012328	-0.0015	0.39429	0.3815	FALSE	FALSE	FALSE	9WIjxM	0.0113	0.8912	ALS	TRUE	reported	2.03002e-10	0.001937	11	524921	113984109	|| id:ieu-b-32	TRUE	reported	igd	2	TRUE	NA
ieu-b-32	475	rs2403246	G	C	G	C	0.011959	0.0093	0.414485	0.4132	FALSE	TRUE	FALSE	9WIjxM	0.0111	0.4028	ALS	TRUE	reported	4.81005e-10	0.00192	11	524904	18101078	|| id:ieu-b-32	TRUE	reported	igd	2	TRUE	NA
ieu-b-32	476	rs2407778	C	T	C	T	0.010549	0.016	0.4437	0.4409	FALSE	FALSE	FALSE	9WIjxM	0.0111	0.1474	ALS	TRUE	reported	2.80001e-08	0.001898	5	524923	122700656	|| id:ieu-b-32	TRUE	reported	igd	2	TRUE	NA
ieu-b-32	477	rs2412544	T	C	T	C	-0.016169	-0.0113	0.393588	0.4023	FALSE	FALSE	FALSE	9WIjxM	0.0112	0.313	ALS	TRUE	reported	1.13006e-16	0.001949	15	523521	40949526	|| id:ieu-b-32	TRUE	reported	igd	2	TRUE	NA
ieu-b-32	478	rs2427964	C	T	C	T	0.013728	-0.0069	0.306027	0.3023	FALSE	FALSE	FALSE	9WIjxM	0.0127	0.5889	ALS	TRUE	reported	6.24022e-11	0.002098	9	524917	136931957	|| id:ieu-b-32	TRUE	reported	igd	2	TRUE	NA
ieu-b-32	479	rs2462017	A	G	A	G	0.013995	0.0167	0.652335	0.6484	FALSE	FALSE	FALSE	9WIjxM	0.0116	0.1487	ALS	TRUE	reported	2.87012e-12	0.002002	10	524922	30486133	|| id:ieu-b-32	TRUE	reported	igd	2	TRUE	NA
ieu-b-32	480	rs2468175	G	A	G	A	0.013766	0.0153	0.637793	0.6463	FALSE	FALSE	FALSE	9WIjxM	0.0115	0.1865	ALS	TRUE	reported	2.64972e-12	0.001966	8	523522	120187709	|| id:ieu-b-32	TRUE	reported	igd	2	TRUE	NA
ieu-b-32	481	rs2469096	G	A	G	A	-0.012567	0.0012	0.480347	0.4844	FALSE	FALSE	FALSE	9WIjxM	0.0112	0.9137	ALS	TRUE	reported	5.08979e-11	0.001912	15	523839	66922946	|| id:ieu-b-32	TRUE	reported	igd	2	TRUE	NA
ieu-b-32	482	rs247557	G	T	G	T	-0.010997	-0.0005	0.52424	0.5133	FALSE	FALSE	FALSE	9WIjxM	0.0113	0.9635	ALS	TRUE	reported	6.05006e-09	0.00189	5	524920	88710112	|| id:ieu-b-32	TRUE	reported	igd	2	TRUE	NA
ieu-b-32	483	rs2476601	G	A	G	A	0.054421	-0.0251	0.899687	0.9059	FALSE	FALSE	FALSE	9WIjxM	0.0197	0.2017	ALS	TRUE	reported	1.46994e-67	0.003132	1	523524	114377568	|| id:ieu-b-32	TRUE	reported	igd	2	TRUE	NA
ieu-b-32	484	rs247826	T	C	T	C	0.038651	-0.0177	0.220693	0.2156	FALSE	FALSE	FALSE	9WIjxM	0.0136	0.1954	ALS	TRUE	reported	1.18987e-63	0.002294	16	523516	84582965	|| id:ieu-b-32	TRUE	reported	igd	2	TRUE	NA
ieu-b-32	485	rs2489279	G	C	G	C	0.017602	-0.0042	0.333667	0.3382	FALSE	TRUE	FALSE	9WIjxM	0.0116	0.7192	ALS	TRUE	reported	1.27997e-18	0.001997	1	524891	182144119	|| id:ieu-b-32	TRUE	reported	igd	2	TRUE	NA
ieu-b-32	486	rs2491084	A	G	A	G	0.012876	0.023	0.346245	0.358	FALSE	FALSE	FALSE	9WIjxM	0.0114	0.04442	ALS	TRUE	reported	1.5e-10	0.002009	1	522093	19685125	|| id:ieu-b-32	TRUE	reported	igd	2	TRUE	NA
ieu-b-32	487	rs251398	C	T	C	T	-0.017302	0.0027	0.446922	0.4242	FALSE	FALSE	FALSE	9WIjxM	0.0112	0.8078	ALS	TRUE	reported	2.39001e-19	0.001922	5	524921	67509801	|| id:ieu-b-32	TRUE	reported	igd	2	TRUE	NA
ieu-b-32	488	rs2514594	A	G	A	G	0.019078	0.0391	0.907321	0.9116	FALSE	FALSE	FALSE	9WIjxM	0.0205	0.05632	ALS	TRUE	reported	4.94994e-09	0.003259	8	523844	119625149	|| id:ieu-b-32	TRUE	reported	igd	2	TRUE	NA
ieu-b-32	489	rs2523978	T	C	T	C	-0.086407	0.0187	0.126316	0.1001	FALSE	FALSE	FALSE	9WIjxM	0.0199	0.3468	ALS	TRUE	reported	1e-200	0.002853	6	519821	30083708	|| id:ieu-b-32	TRUE	reported	igd	2	TRUE	NA
ieu-b-32	490	rs252491	G	A	G	A	0.014445	-0.0026	0.514391	0.5039	FALSE	FALSE	FALSE	9WIjxM	0.0171	0.8773	ALS	TRUE	reported	5.86949e-14	0.001922	16	524921	29158794	|| id:ieu-b-32	TRUE	reported	igd	2	TRUE	NA
ieu-b-32	491	rs2542573	C	T	C	T	-0.014819	0.0107	0.330988	0.3222	FALSE	FALSE	FALSE	9WIjxM	0.0118	0.3625	ALS	TRUE	reported	1.51985e-13	0.002005	2	523524	54046646	|| id:ieu-b-32	TRUE	reported	igd	2	TRUE	NA
ieu-b-32	492	rs2548256	T	G	T	G	0.014003	0.0056	0.62009	0.6313	FALSE	FALSE	FALSE	9WIjxM	0.0115	0.6249	ALS	TRUE	reported	6.48933e-13	0.001946	5	523841	100148462	|| id:ieu-b-32	TRUE	reported	igd	2	TRUE	NA
ieu-b-32	493	rs2548499	G	A	G	A	0.018985	0.0098	0.208194	0.2142	FALSE	FALSE	FALSE	9WIjxM	0.0135	0.469	ALS	TRUE	reported	3.4898e-16	0.002326	5	524919	52072544	|| id:ieu-b-32	TRUE	reported	igd	2	TRUE	NA
ieu-b-32	494	rs2549722	G	T	G	T	0.022889	-0.0007	0.071158	0.0751	FALSE	FALSE	FALSE	9WIjxM	0.0217	0.974	ALS	TRUE	reported	6.64997e-10	0.003704	16	524916	80865237	|| id:ieu-b-32	TRUE	reported	igd	2	TRUE	NA
ieu-b-32	495	rs255694	C	G	C	G	-0.018973	-0.0157	0.152251	0.1418	FALSE	TRUE	FALSE	9WIjxM	0.0164	0.3388	ALS	TRUE	reported	1.31009e-12	0.002673	5	524921	127606403	|| id:ieu-b-32	TRUE	reported	igd	2	TRUE	NA
ieu-b-32	496	rs2579088	T	C	T	C	0.014829	0.0298	0.721881	0.7204	FALSE	FALSE	FALSE	9WIjxM	0.0123	0.01589	ALS	TRUE	reported	1.9002e-12	0.002104	12	523524	90560078	|| id:ieu-b-32	TRUE	reported	igd	2	TRUE	NA
ieu-b-32	497	rs2594716	T	C	T	C	0.036743	0.0218	0.339385	0.3206	FALSE	FALSE	FALSE	9WIjxM	0.0125	0.07966	ALS	TRUE	reported	1.32008e-73	0.002024	19	524917	13944478	|| id:ieu-b-32	TRUE	reported	igd	2	TRUE	NA
ieu-b-32	498	rs259981	A	T	A	T	-0.027105	0.0071	0.360441	0.36	FALSE	TRUE	FALSE	9WIjxM	0.0123	0.5659	ALS	TRUE	reported	3.91021e-42	0.001992	20	523982	57748369	|| id:ieu-b-32	TRUE	reported	igd	2	TRUE	NA
ieu-b-32	499	rs2600258	G	A	G	A	-0.017364	-0.0151	0.788705	0.7881	FALSE	FALSE	FALSE	9WIjxM	0.0138	0.274	ALS	TRUE	reported	8.30998e-14	0.002324	3	524923	12004940	|| id:ieu-b-32	TRUE	reported	igd	2	TRUE	NA
ieu-b-32	500	rs2618443	T	C	T	C	-0.010521	0.0107	0.445699	0.4511	FALSE	FALSE	FALSE	9WIjxM	0.0126	0.3972	ALS	TRUE	reported	3.42003e-08	0.001905	8	522439	11384556	|| id:ieu-b-32	TRUE	reported	igd	2	TRUE	NA
ieu-b-32	501	rs2625973	C	A	C	A	-0.013816	-0.0169	0.285324	0.284	FALSE	FALSE	FALSE	9WIjxM	0.0122	0.1654	ALS	TRUE	reported	6.59022e-11	0.002114	3	523522	129284818	|| id:ieu-b-32	TRUE	reported	igd	2	TRUE	NA
ieu-b-32	502	rs2672083	C	A	C	A	0.015277	-0.0028	0.227532	0.2222	FALSE	FALSE	FALSE	9WIjxM	0.0143	0.8435	ALS	TRUE	reported	1.51008e-11	0.002262	15	524919	81878851	|| id:ieu-b-32	TRUE	reported	igd	2	TRUE	NA
ieu-b-32	503	rs2677101	T	C	T	C	-0.012003	-0.011	0.467922	0.4687	FALSE	FALSE	FALSE	9WIjxM	0.0114	0.3342	ALS	TRUE	reported	2.59e-10	0.001897	6	524922	45398157	|| id:ieu-b-32	TRUE	reported	igd	2	TRUE	NA
ieu-b-32	504	rs2696532	G	A	G	A	-0.01456	-0.0507	0.221632	0.2206	FALSE	FALSE	FALSE	9WIjxM	0.0142	0.000353	ALS	TRUE	reported	3.56e-10	0.00232	17	524919	44355602	|| id:ieu-b-32	TRUE	reported	igd	2	TRUE	NA
ieu-b-32	505	rs2706239	A	G	A	G	0.025618	-0.0135	0.151788	0.1505	FALSE	FALSE	FALSE	9WIjxM	0.0154	0.3805	ALS	TRUE	reported	4.66982e-22	0.002651	13	523520	51314329	|| id:ieu-b-32	TRUE	reported	igd	2	TRUE	NA
ieu-b-32	506	rs2710804	C	T	C	T	0.013802	0.0135	0.376124	0.3726	FALSE	FALSE	FALSE	9WIjxM	0.0113	0.2343	ALS	TRUE	reported	1.63005e-12	0.001953	7	523521	36084529	|| id:ieu-b-32	TRUE	reported	igd	2	TRUE	NA
ieu-b-32	507	rs2713602	G	A	G	A	0.016061	0.0048	0.582568	0.5911	FALSE	FALSE	FALSE	9WIjxM	0.0115	0.677	ALS	TRUE	reported	8.77001e-17	0.001929	3	524910	128203035	|| id:ieu-b-32	TRUE	reported	igd	2	TRUE	NA
ieu-b-32	508	rs2720024	T	C	T	C	0.013062	-0.0095	0.368498	0.3628	FALSE	FALSE	FALSE	9WIjxM	0.0116	0.4125	ALS	TRUE	reported	3.25987e-11	0.001967	12	524902	122140846	|| id:ieu-b-32	TRUE	reported	igd	2	TRUE	NA
ieu-b-32	509	rs2732484	C	A	C	A	-0.012299	0.0037	0.332424	0.3396	FALSE	FALSE	FALSE	9WIjxM	0.0117	0.7523	ALS	TRUE	reported	8.21997e-10	0.002001	12	523516	48737245	|| id:ieu-b-32	TRUE	reported	igd	2	TRUE	NA
ieu-b-32	510	rs2738744	G	A	G	A	0.015326	-0.0089	0.734447	0.7305	FALSE	FALSE	FALSE	9WIjxM	0.0126	0.4785	ALS	TRUE	reported	9.30037e-13	0.002145	16	524922	78558239	|| id:ieu-b-32	TRUE	reported	igd	2	TRUE	NA
ieu-b-32	511	rs2738783	G	T	G	T	-0.015649	-0.0136	0.78963	0.7994	FALSE	FALSE	FALSE	9WIjxM	0.0157	0.3874	ALS	TRUE	reported	1.24e-10	0.00243	20	481444	62308612	|| id:ieu-b-32	TRUE	reported	igd	2	TRUE	NA
ieu-b-32	512	rs2745353	T	C	T	C	0.014315	-0.0288	0.517546	0.5098	FALSE	FALSE	FALSE	9WIjxM	0.0111	0.009601	ALS	TRUE	reported	3.40017e-14	0.001887	6	524461	127452935	|| id:ieu-b-32	TRUE	reported	igd	2	TRUE	NA
ieu-b-32	513	rs2755253	T	C	T	C	-0.030903	-0.0026	0.70898	0.7174	FALSE	FALSE	FALSE	9WIjxM	0.0124	0.8371	ALS	TRUE	reported	2.87012e-50	0.002072	1	524922	67470843	|| id:ieu-b-32	TRUE	reported	igd	2	TRUE	NA
ieu-b-32	514	rs2759663	G	C	G	C	-0.019817	-0.0002	0.220413	0.2202	FALSE	TRUE	FALSE	9WIjxM	0.0132	0.9893	ALS	TRUE	reported	2.99985e-18	0.002273	1	524920	197384426	|| id:ieu-b-32	TRUE	reported	igd	2	TRUE	NA
ieu-b-32	515	rs2762063	T	C	T	C	-0.040898	0.026	0.041473	0.0434	FALSE	FALSE	FALSE	9WIjxM	0.0275	0.3449	ALS	TRUE	reported	7.1105e-18	0.004745	13	524916	50917535	|| id:ieu-b-32	TRUE	reported	igd	2	TRUE	NA
ieu-b-32	516	rs2800883	C	T	C	T	-0.011981	0.0012	0.376429	0.3691	FALSE	FALSE	FALSE	9WIjxM	0.0114	0.9126	ALS	TRUE	reported	9.7699e-10	0.001958	1	523519	112143035	|| id:ieu-b-32	TRUE	reported	igd	2	TRUE	NA
ieu-b-32	517	rs2802268	G	T	G	T	0.013385	0.0014	0.215525	0.2284	FALSE	FALSE	FALSE	9WIjxM	0.013	0.9151	ALS	TRUE	reported	9.04003e-09	0.002327	1	523521	227084660	|| id:ieu-b-32	TRUE	reported	igd	2	TRUE	NA
ieu-b-32	518	rs2807303	A	G	A	G	0.021641	-0.0184	0.346234	0.3453	FALSE	FALSE	FALSE	9WIjxM	0.0116	0.1133	ALS	TRUE	reported	2.78997e-27	0.001999	9	524903	82187095	|| id:ieu-b-32	TRUE	reported	igd	2	TRUE	NA
ieu-b-32	519	rs2841572	T	C	T	C	0.016186	0.003	0.68787	0.6818	FALSE	FALSE	FALSE	9WIjxM	0.0132	0.8175	ALS	TRUE	reported	6.70965e-15	0.002076	6	524919	13547958	|| id:ieu-b-32	TRUE	reported	igd	2	TRUE	NA
ieu-b-32	520	rs2845572	A	G	A	G	-0.021726	0.006	0.086094	0.0867	FALSE	FALSE	FALSE	9WIjxM	0.0212	0.778	ALS	TRUE	reported	1.22e-10	0.003372	11	524908	61614595	|| id:ieu-b-32	TRUE	reported	igd	2	TRUE	NA
ieu-b-32	521	rs28468623	G	C	G	C	0.038267	0.0303	0.063784	0.0641	FALSE	TRUE	FALSE	9WIjxM	0.0229	0.1862	ALS	TRUE	reported	5.14044e-23	0.003871	7	524917	98922812	|| id:ieu-b-32	TRUE	reported	igd	2	TRUE	NA
ieu-b-32	522	rs2853336	A	G	A	G	-0.012511	0.005	0.542956	0.5436	FALSE	FALSE	FALSE	9WIjxM	0.0113	0.6544	ALS	TRUE	reported	4.41977e-11	0.001897	19	523516	35746799	|| id:ieu-b-32	TRUE	reported	igd	2	TRUE	NA
ieu-b-32	523	rs28533432	T	C	T	C	-0.025074	-0.0053	0.699647	0.7	FALSE	FALSE	FALSE	9WIjxM	0.0122	0.6653	ALS	TRUE	reported	7.16968e-33	0.002098	12	523506	123873242	|| id:ieu-b-32	TRUE	reported	igd	2	TRUE	NA
ieu-b-32	524	rs28539372	A	T	A	T	0.038051	-0.0039	0.319096	0.3224	FALSE	TRUE	FALSE	9WIjxM	0.0118	0.7393	ALS	TRUE	reported	3.37987e-78	0.002032	15	524919	91021412	|| id:ieu-b-32	TRUE	reported	igd	2	TRUE	NA
ieu-b-32	525	rs2853951	T	C	T	C	0.075987	0.0106	0.597093	0.6244	FALSE	FALSE	FALSE	9WIjxM	0.0116	0.3634	ALS	TRUE	reported	1e-200	0.001929	6	523844	31236115	|| id:ieu-b-32	TRUE	reported	igd	2	TRUE	NA
ieu-b-32	526	rs28574812	G	A	G	A	-0.01424	-0.0009	0.157894	0.1582	FALSE	FALSE	FALSE	9WIjxM	0.0154	0.9541	ALS	TRUE	reported	4.87001e-08	0.002608	21	524882	16384940	|| id:ieu-b-32	TRUE	reported	igd	2	TRUE	NA
ieu-b-32	527	rs28588745	T	A	T	A	0.02245	0.0041	0.205718	0.2025	FALSE	TRUE	FALSE	9WIjxM	0.014	0.7689	ALS	TRUE	reported	1.24997e-21	0.002348	8	521983	10647044	|| id:ieu-b-32	TRUE	reported	igd	2	TRUE	NA
ieu-b-32	528	rs28688110	T	A	T	A	0.020679	0.0248	0.110589	0.1114	FALSE	TRUE	FALSE	9WIjxM	0.0174	0.1539	ALS	TRUE	reported	5.08979e-11	0.003146	14	481438	93511785	|| id:ieu-b-32	TRUE	reported	igd	2	TRUE	NA
ieu-b-32	529	rs2869532	G	A	G	A	-0.035163	0.0151	0.202394	0.196	FALSE	FALSE	FALSE	9WIjxM	0.0144	0.2929	ALS	TRUE	reported	1.65006e-50	0.002352	11	524912	47694931	|| id:ieu-b-32	TRUE	reported	igd	2	TRUE	NA
ieu-b-32	530	rs28710104	G	A	G	A	-0.014333	0.0015	0.683305	0.6799	FALSE	FALSE	FALSE	9WIjxM	0.0118	0.8995	ALS	TRUE	reported	1.74985e-12	0.002031	5	524920	54879845	|| id:ieu-b-32	TRUE	reported	igd	2	TRUE	NA
ieu-b-32	531	rs28732242	A	G	A	G	0.057379	-0.0473	0.475811	0.4251	FALSE	FALSE	FALSE	9WIjxM	0.0166	0.004374	ALS	TRUE	reported	2.38232e-196	0.001919	6	516327	32444078	|| id:ieu-b-32	TRUE	reported	igd	2	TRUE	NA
ieu-b-32	532	rs2891403	G	A	G	A	-0.048332	0.015	0.713445	0.7036	FALSE	FALSE	FALSE	9WIjxM	0.0124	0.2267	ALS	TRUE	reported	1.09901e-115	0.002113	12	522903	113137572	|| id:ieu-b-32	TRUE	reported	igd	2	TRUE	NA
ieu-b-32	533	rs2893842	G	T	G	T	0.012382	0.0131	0.312769	0.3195	FALSE	FALSE	FALSE	9WIjxM	0.012	0.2772	ALS	TRUE	reported	1.36e-09	0.002042	6	522902	26338434	|| id:ieu-b-32	TRUE	reported	igd	2	TRUE	NA
ieu-b-32	534	rs2908425	A	G	A	G	0.014205	0.0319	0.332187	0.335	FALSE	FALSE	FALSE	9WIjxM	0.0127	0.01195	ALS	TRUE	reported	3.78007e-12	0.002044	7	524917	5569327	|| id:ieu-b-32	TRUE	reported	igd	2	TRUE	NA
ieu-b-32	535	rs2913965	A	C	A	C	0.013148	-0.0044	0.224334	0.2072	FALSE	FALSE	FALSE	9WIjxM	0.0156	0.7763	ALS	TRUE	reported	2.56998e-08	0.002359	19	481438	8406523	|| id:ieu-b-32	TRUE	reported	igd	2	TRUE	NA
ieu-b-32	536	rs2920879	C	T	C	T	0.014169	0.0072	0.596322	0.6117	FALSE	FALSE	FALSE	9WIjxM	0.0114	0.526	ALS	TRUE	reported	1.91999e-13	0.001925	2	524913	55297353	|| id:ieu-b-32	TRUE	reported	igd	2	TRUE	NA
ieu-b-32	537	rs2922755	T	G	T	G	0.015605	0.0159	0.480628	0.4792	FALSE	FALSE	FALSE	9WIjxM	0.0111	0.1524	ALS	TRUE	reported	1.42988e-16	0.001887	2	523977	225917580	|| id:ieu-b-32	TRUE	reported	igd	2	TRUE	NA
ieu-b-32	538	rs2955370	T	C	T	C	-0.018386	0.0232	0.690887	0.6707	FALSE	FALSE	FALSE	9WIjxM	0.0118	0.05019	ALS	TRUE	reported	3.16009e-19	0.00205	17	524920	17966945	|| id:ieu-b-32	TRUE	reported	igd	2	TRUE	NA
ieu-b-32	539	rs2964199	C	T	C	T	-0.014172	-0.0085	0.683123	0.6893	FALSE	FALSE	FALSE	9WIjxM	0.012	0.479	ALS	TRUE	reported	3.20996e-12	0.002032	5	524920	57532775	|| id:ieu-b-32	TRUE	reported	igd	2	TRUE	NA
ieu-b-32	540	rs296683	A	G	A	G	-0.010542	0.0056	0.543778	0.5461	FALSE	FALSE	FALSE	9WIjxM	0.0111	0.6151	ALS	TRUE	reported	4.03999e-08	0.001919	9	524918	93720348	|| id:ieu-b-32	TRUE	reported	igd	2	TRUE	NA
ieu-b-32	541	rs2980888	C	T	C	T	-0.01534	0.0007	0.697079	0.6883	FALSE	FALSE	FALSE	9WIjxM	0.0124	0.9517	ALS	TRUE	reported	1.21004e-13	0.002067	8	522903	126507308	|| id:ieu-b-32	TRUE	reported	igd	2	TRUE	NA
ieu-b-32	542	rs3012415	T	C	T	C	0.014327	-0.0088	0.822853	0.8191	FALSE	FALSE	FALSE	9WIjxM	0.0153	0.5644	ALS	TRUE	reported	2.65003e-08	0.002574	6	481443	170489464	|| id:ieu-b-32	TRUE	reported	igd	2	TRUE	NA
ieu-b-32	543	rs304154	C	T	C	T	0.011965	-0.0542	0.307959	0.3069	FALSE	FALSE	FALSE	9WIjxM	0.012	6.355e-06	ALS	TRUE	reported	5e-09	0.002045	5	524920	88120416	|| id:ieu-b-32	TRUE	reported	igd	2	TRUE	NA
ieu-b-32	544	rs309375	A	C	A	C	0.019206	-0.0036	0.574699	0.5723	FALSE	FALSE	FALSE	9WIjxM	0.0116	0.755	ALS	TRUE	reported	7.83971e-23	0.001951	4	524919	123681156	|| id:ieu-b-32	TRUE	reported	igd	2	TRUE	NA
ieu-b-32	545	rs3102347	G	A	G	A	-0.022294	0.0176	0.82771	0.8303	FALSE	FALSE	FALSE	9WIjxM	0.0165	0.288	ALS	TRUE	reported	2.27982e-17	0.002628	16	480362	89369869	|| id:ieu-b-32	TRUE	reported	igd	2	TRUE	NA
ieu-b-32	546	rs3118469	T	A	T	A	0.029198	0.024	0.299989	0.2989	FALSE	TRUE	FALSE	9WIjxM	0.0121	0.04777	ALS	TRUE	reported	1.50003e-45	0.00206	10	524922	6101129	|| id:ieu-b-32	TRUE	reported	igd	2	TRUE	NA
ieu-b-32	547	rs312470	A	G	A	G	-0.022452	0.0152	0.928138	0.9272	FALSE	FALSE	FALSE	9WIjxM	0.022	0.4898	ALS	TRUE	reported	9.37001e-10	0.003666	17	524923	6902179	|| id:ieu-b-32	TRUE	reported	igd	2	TRUE	NA
ieu-b-32	548	rs3129173	C	A	C	A	-0.07661	0.0291	0.114412	0.0893	FALSE	FALSE	FALSE	9WIjxM	0.0209	0.1627	ALS	TRUE	reported	1.39959e-145	0.002981	6	517341	29159629	|| id:ieu-b-32	TRUE	reported	igd	2	TRUE	NA
ieu-b-32	549	rs3130182	G	A	G	A	0.025326	0.0084	0.710939	0.7225	FALSE	FALSE	FALSE	9WIjxM	0.0128	0.5105	ALS	TRUE	reported	5.57057e-33	0.002116	6	524920	33023579	|| id:ieu-b-32	TRUE	reported	igd	2	TRUE	NA
ieu-b-32	550	rs3131296	T	C	T	C	-0.076169	-0.0255	0.148586	0.1296	FALSE	FALSE	FALSE	9WIjxM	0.0171	0.1357	ALS	TRUE	reported	7.44732e-181	0.002656	6	523516	32172993	|| id:ieu-b-32	TRUE	reported	igd	2	TRUE	NA
ieu-b-32	551	rs3131337	C	G	C	G	-0.073604	0.0298	0.124953	0.0985	FALSE	TRUE	FALSE	9WIjxM	0.0199	0.1348	ALS	TRUE	reported	8.35603e-145	0.002872	6	518742	28796071	|| id:ieu-b-32	TRUE	reported	igd	2	TRUE	NA
ieu-b-32	552	rs3131783	A	G	A	G	-0.079795	-0.0103	0.17532	0.1494	FALSE	FALSE	FALSE	9WIjxM	0.0164	0.5323	ALS	TRUE	reported	1e-200	0.002492	6	522442	30932068	|| id:ieu-b-32	TRUE	reported	igd	2	TRUE	NA
ieu-b-32	553	rs3132451	C	G	C	G	-0.060609	-0.0478	0.208265	0.1896	FALSE	TRUE	FALSE	9WIjxM	0.0146	0.001012	ALS	TRUE	reported	3.63078e-149	0.002329	6	523520	31582025	|| id:ieu-b-32	TRUE	reported	igd	2	TRUE	NA
ieu-b-32	554	rs3132619	G	A	G	A	-0.088947	0.0131	0.126376	0.1003	FALSE	FALSE	FALSE	9WIjxM	0.0201	0.5136	ALS	TRUE	reported	1e-200	0.002877	6	519820	30374211	|| id:ieu-b-32	TRUE	reported	igd	2	TRUE	NA
ieu-b-32	555	rs3134754	G	A	G	A	-0.050449	-0.0096	0.445616	0.4151	FALSE	FALSE	FALSE	9WIjxM	0.0114	0.4007	ALS	TRUE	reported	8.66962e-155	0.001903	6	523842	31216329	|| id:ieu-b-32	TRUE	reported	igd	2	TRUE	NA
ieu-b-32	556	rs318493	G	A	G	A	0.012947	-0.0034	0.271336	0.2747	FALSE	FALSE	FALSE	9WIjxM	0.014	0.8111	ALS	TRUE	reported	3.83999e-09	0.002196	6	523840	2904791	|| id:ieu-b-32	TRUE	reported	igd	2	TRUE	NA
ieu-b-32	557	rs322889	G	C	G	C	-0.014792	-0.0177	0.230404	0.2288	FALSE	TRUE	FALSE	9WIjxM	0.0131	0.1776	ALS	TRUE	reported	3.83001e-11	0.002236	1	524916	199025551	|| id:ieu-b-32	TRUE	reported	igd	2	TRUE	NA
ieu-b-32	558	rs330196	T	C	T	C	-0.013871	0.0095	0.285378	0.2842	FALSE	FALSE	FALSE	9WIjxM	0.0122	0.4372	ALS	TRUE	reported	3.67959e-11	0.002095	5	524916	118991983	|| id:ieu-b-32	TRUE	reported	igd	2	TRUE	NA
ieu-b-32	559	rs332507	C	T	C	T	-0.01527	-0.015	0.222163	0.2299	FALSE	FALSE	FALSE	9WIjxM	0.0133	0.2584	ALS	TRUE	reported	3.12033e-11	0.002298	3	523982	124435110	|| id:ieu-b-32	TRUE	reported	igd	2	TRUE	NA
ieu-b-32	560	rs333947	A	G	A	G	0.026422	0.0066	0.150265	0.1478	FALSE	FALSE	FALSE	9WIjxM	0.0164	0.6893	ALS	TRUE	reported	4.08978e-23	0.002667	1	522898	110470764	|| id:ieu-b-32	TRUE	reported	igd	2	TRUE	NA
ieu-b-32	561	rs337605	T	C	T	C	0.049321	-0.0011	0.585784	0.5766	FALSE	FALSE	FALSE	9WIjxM	0.0111	0.9246	ALS	TRUE	reported	7.2277e-146	0.001917	4	524922	38647753	|| id:ieu-b-32	TRUE	reported	igd	2	TRUE	NA
ieu-b-32	562	rs33963999	C	G	C	G	0.024791	-0.0097	0.062507	0.055	FALSE	TRUE	FALSE	9WIjxM	0.0273	0.7219	ALS	TRUE	reported	1.40001e-09	0.004091	16	524923	68842480	|| id:ieu-b-32	TRUE	reported	igd	2	TRUE	NA
ieu-b-32	563	rs34025077	G	A	G	A	-0.032806	-0.0029	0.101398	0.0942	FALSE	FALSE	FALSE	9WIjxM	0.0191	0.8787	ALS	TRUE	reported	1.24997e-25	0.003133	15	524921	70033578	|| id:ieu-b-32	TRUE	reported	igd	2	TRUE	NA
ieu-b-32	564	rs34038797	G	C	G	C	-0.019285	0.0323	0.481191	0.4849	FALSE	TRUE	TRUE	9WIjxM	0.0114	0.004774	ALS	TRUE	reported	9.44061e-23	0.001963	12	522090	740009	|| id:ieu-b-32	TRUE	reported	igd	2	FALSE	NA
ieu-b-32	565	rs34140544	C	G	C	G	0.017044	0.0025	0.648484	0.6359	FALSE	TRUE	FALSE	9WIjxM	0.0115	0.8303	ALS	TRUE	reported	1.39991e-17	0.001996	16	524889	4105786	|| id:ieu-b-32	TRUE	reported	igd	2	TRUE	NA
ieu-b-32	566	rs34236623	T	C	T	C	0.009376	0.0146	0.395938	0.3985	FALSE	FALSE	FALSE	9WIjxM	0.0113	0.1949	ALS	TRUE	reported	1.71002e-11	0.001392	4	524913	80646475	|| id:ieu-b-32	TRUE	reported	igd	2	TRUE	NA
ieu-b-32	567	rs34246472	A	G	A	G	-0.026589	0.027	0.054942	0.0575	FALSE	FALSE	FALSE	9WIjxM	0.0235	0.25	ALS	TRUE	reported	1.78999e-10	0.004165	12	524910	14416236	|| id:ieu-b-32	TRUE	reported	igd	2	TRUE	NA
ieu-b-32	568	rs34327	C	T	C	T	-0.025891	-0.0128	0.523078	0.53	FALSE	FALSE	FALSE	9WIjxM	0.0165	0.4361	ALS	TRUE	reported	5.91017e-42	0.001907	12	522901	12873748	|| id:ieu-b-32	TRUE	reported	igd	2	TRUE	NA
ieu-b-32	569	rs343812	A	G	A	G	0.015136	-0.0112	0.296355	0.2927	FALSE	FALSE	FALSE	9WIjxM	0.0122	0.355	ALS	TRUE	reported	2.72019e-13	0.00207	1	523983	111332345	|| id:ieu-b-32	TRUE	reported	igd	2	TRUE	NA
ieu-b-32	570	rs34487722	C	T	C	T	0.021496	0.0314	0.159216	0.1617	FALSE	FALSE	FALSE	9WIjxM	0.0149	0.03541	ALS	TRUE	reported	1.08993e-16	0.00259	10	524915	116008888	|| id:ieu-b-32	TRUE	reported	igd	2	TRUE	NA
ieu-b-32	571	rs34498968	C	T	C	T	-0.022385	0.0152	0.137611	0.1387	FALSE	FALSE	FALSE	9WIjxM	0.0159	0.3395	ALS	TRUE	reported	3.37987e-16	0.002742	3	524922	136195130	|| id:ieu-b-32	TRUE	reported	igd	2	TRUE	NA
ieu-b-32	572	rs34517439	A	C	A	C	0.01622	0.0006	0.120833	0.1069	FALSE	FALSE	FALSE	9WIjxM	0.02	0.975	ALS	TRUE	reported	3.79997e-08	0.002947	1	523983	78450517	|| id:ieu-b-32	TRUE	reported	igd	2	TRUE	NA
ieu-b-32	573	rs34571768	A	G	A	G	0.018487	-0.0022	0.127987	0.1354	FALSE	FALSE	FALSE	9WIjxM	0.0163	0.8944	ALS	TRUE	reported	1.13e-10	0.002865	8	523979	57112046	|| id:ieu-b-32	TRUE	reported	igd	2	TRUE	NA
ieu-b-32	574	rs34662054	C	G	C	G	0.014295	-0.0099	0.299106	0.3013	FALSE	TRUE	FALSE	9WIjxM	0.012	0.4097	ALS	TRUE	reported	4.79954e-12	0.002067	11	524922	68908815	|| id:ieu-b-32	TRUE	reported	igd	2	TRUE	NA
ieu-b-32	575	rs34664889	A	C	A	C	0.020387	0.0068	0.159961	0.163	FALSE	FALSE	FALSE	9WIjxM	0.0154	0.6576	ALS	TRUE	reported	2.47002e-15	0.002574	10	524918	94515203	|| id:ieu-b-32	TRUE	reported	igd	2	TRUE	NA
ieu-b-32	576	rs34741404	T	C	T	C	0.018851	-0.0102	0.413195	0.4172	FALSE	FALSE	FALSE	9WIjxM	0.0113	0.366	ALS	TRUE	reported	3.96004e-28	0.001713	3	524917	28546181	|| id:ieu-b-32	TRUE	reported	igd	2	TRUE	NA
ieu-b-32	577	rs34773403	G	A	G	A	-0.012701	0.0008	0.277648	0.2732	FALSE	FALSE	FALSE	9WIjxM	0.0124	0.9492	ALS	TRUE	reported	1.81001e-09	0.00211	2	524909	54300521	|| id:ieu-b-32	TRUE	reported	igd	2	TRUE	NA
ieu-b-32	578	rs34850939	A	G	A	G	0.048075	0.0155	0.346116	0.341	FALSE	FALSE	FALSE	9WIjxM	0.0122	0.2026	ALS	TRUE	reported	1.6293e-117	0.002086	3	524908	47063910	|| id:ieu-b-32	TRUE	reported	igd	2	TRUE	NA
ieu-b-32	579	rs34871267	A	G	A	G	-0.07485	0.043	0.110635	0.0866	FALSE	FALSE	FALSE	9WIjxM	0.0211	0.04173	ALS	TRUE	reported	1.79887e-136	0.00301	6	523842	28364232	|| id:ieu-b-32	TRUE	reported	igd	2	TRUE	NA
ieu-b-32	580	rs34888489	A	C	A	C	-0.053291	0.0412	0.093929	0.0732	FALSE	FALSE	FALSE	9WIjxM	0.0226	0.068	ALS	TRUE	reported	6.03949e-61	0.003234	6	524920	26073375	|| id:ieu-b-32	TRUE	reported	igd	2	TRUE	NA
ieu-b-32	581	rs34889187	C	G	C	G	0.016043	0.0004	0.256621	0.2703	FALSE	TRUE	FALSE	9WIjxM	0.0125	0.9749	ALS	TRUE	reported	2.44006e-13	0.002189	19	524920	5018959	|| id:ieu-b-32	TRUE	reported	igd	2	TRUE	NA
ieu-b-32	582	rs35001362	A	C	A	C	-0.015094	-0.0067	0.23581	0.2308	FALSE	FALSE	FALSE	9WIjxM	0.0136	0.623	ALS	TRUE	reported	1.51985e-11	0.002236	10	523980	14958758	|| id:ieu-b-32	TRUE	reported	igd	2	TRUE	NA
ieu-b-32	583	rs35006008	C	T	C	T	0.017017	-0.0185	0.220991	0.2158	FALSE	FALSE	FALSE	9WIjxM	0.0135	0.172	ALS	TRUE	reported	1.33015e-13	0.002297	7	524890	26135490	|| id:ieu-b-32	TRUE	reported	igd	2	TRUE	NA
ieu-b-32	584	rs35037868	C	G	C	G	-0.072035	0.0534	0.109574	0.0851	FALSE	TRUE	FALSE	9WIjxM	0.0213	0.01223	ALS	TRUE	reported	1.51008e-124	0.003034	6	524921	27759115	|| id:ieu-b-32	TRUE	reported	igd	2	TRUE	NA
ieu-b-32	585	rs35108891	C	A	C	A	0.026644	0.0025	0.052431	0.0529	FALSE	FALSE	FALSE	9WIjxM	0.0264	0.9239	ALS	TRUE	reported	8.27009e-10	0.004336	1	524884	203918104	|| id:ieu-b-32	TRUE	reported	igd	2	TRUE	NA
ieu-b-32	586	rs35114152	G	A	G	A	0.024676	-0.006	0.225583	0.2242	FALSE	FALSE	FALSE	9WIjxM	0.0134	0.6534	ALS	TRUE	reported	1.72982e-27	0.00227	7	524922	150294476	|| id:ieu-b-32	TRUE	reported	igd	2	TRUE	NA
ieu-b-32	587	rs35121828	A	G	A	G	0.013147	0.0029	0.258961	0.2477	FALSE	FALSE	FALSE	9WIjxM	0.0128	0.8224	ALS	TRUE	reported	1.22e-09	0.002162	7	524921	23634985	|| id:ieu-b-32	TRUE	reported	igd	2	TRUE	NA
ieu-b-32	588	rs35186877	A	G	A	G	0.031862	-0.0052	0.213822	0.2111	FALSE	FALSE	FALSE	9WIjxM	0.0141	0.7092	ALS	TRUE	reported	1.93999e-42	0.002332	17	523838	4625892	|| id:ieu-b-32	TRUE	reported	igd	2	TRUE	NA
ieu-b-32	589	rs35345753	G	C	G	C	-0.026515	0.0073	0.207147	0.201	FALSE	TRUE	FALSE	9WIjxM	0.0139	0.5994	ALS	TRUE	reported	6.95024e-30	0.002334	7	524919	22740513	|| id:ieu-b-32	TRUE	reported	igd	2	TRUE	NA
ieu-b-32	590	rs35403253	T	C	T	C	-0.017509	0.003	0.383153	0.3711	FALSE	FALSE	FALSE	9WIjxM	0.0124	0.8062	ALS	TRUE	reported	5.22035e-19	0.001964	5	523835	131080960	|| id:ieu-b-32	TRUE	reported	igd	2	TRUE	NA
ieu-b-32	591	rs35643020	G	T	G	T	0.011915	0.0004	0.701179	0.6836	FALSE	FALSE	FALSE	9WIjxM	0.0127	0.976	ALS	TRUE	reported	3.26002e-08	0.002154	17	480039	73511073	|| id:ieu-b-32	TRUE	reported	igd	2	TRUE	NA
ieu-b-32	592	rs35665529	C	A	C	A	-0.018599	-0.0386	0.088678	0.087	FALSE	FALSE	FALSE	9WIjxM	0.0196	0.04926	ALS	TRUE	reported	2.41002e-08	0.003331	6	524922	41267885	|| id:ieu-b-32	TRUE	reported	igd	2	TRUE	NA
ieu-b-32	593	rs35720801	A	G	A	G	-0.019895	-0.005	0.274554	0.269	FALSE	FALSE	FALSE	9WIjxM	0.0129	0.6997	ALS	TRUE	reported	6.91035e-20	0.002178	22	524913	24639878	|| id:ieu-b-32	TRUE	reported	igd	2	TRUE	NA
ieu-b-32	594	rs35761487	C	G	C	G	-0.0182	0.0224	0.116909	0.1148	FALSE	TRUE	FALSE	9WIjxM	0.0173	0.1942	ALS	TRUE	reported	6.21999e-10	0.002941	2	523981	111793008	|| id:ieu-b-32	TRUE	reported	igd	2	TRUE	NA
ieu-b-32	595	rs35789010	A	G	A	G	-0.051387	0.0314	0.083804	0.0652	FALSE	FALSE	FALSE	9WIjxM	0.0238	0.1858	ALS	TRUE	reported	6.48037e-51	0.003422	6	524921	25514179	|| id:ieu-b-32	TRUE	reported	igd	2	TRUE	NA
ieu-b-32	596	rs360017	G	A	G	A	-0.021106	-0.0071	0.775253	0.778	FALSE	FALSE	FALSE	9WIjxM	0.0134	0.5972	ALS	TRUE	reported	1.69005e-20	0.002273	5	523984	173207353	|| id:ieu-b-32	TRUE	reported	igd	2	TRUE	NA
ieu-b-32	597	rs36020612	T	C	T	C	0.020654	0.0053	0.1943	0.1961	FALSE	FALSE	FALSE	9WIjxM	0.0146	0.7152	ALS	TRUE	reported	2.05022e-17	0.002431	11	523980	123344435	|| id:ieu-b-32	TRUE	reported	igd	2	TRUE	NA
ieu-b-32	598	rs36056437	G	T	G	T	0.01305	-0.017	0.459719	0.4574	FALSE	FALSE	FALSE	9WIjxM	0.0125	0.1716	ALS	TRUE	reported	6.77018e-12	0.0019	8	523843	8792865	|| id:ieu-b-32	TRUE	reported	igd	2	TRUE	NA
ieu-b-32	599	rs36062651	A	G	A	G	0.011672	0.01	0.346562	0.3595	FALSE	FALSE	FALSE	9WIjxM	0.0116	0.3867	ALS	TRUE	reported	5.53006e-09	0.002	14	524917	39675267	|| id:ieu-b-32	TRUE	reported	igd	2	TRUE	NA
ieu-b-32	600	rs3731211	A	T	A	T	0.043598	-0.0083	0.719794	0.7192	FALSE	TRUE	FALSE	9WIjxM	0.0124	0.5012	ALS	TRUE	reported	5.14044e-95	0.002107	9	524921	21986847	|| id:ieu-b-32	TRUE	reported	igd	2	TRUE	NA
ieu-b-32	601	rs3732378	A	G	A	G	0.034802	-0.0193	0.17271	0.1668	FALSE	FALSE	FALSE	9WIjxM	0.0148	0.1938	ALS	TRUE	reported	3.04018e-44	0.002493	3	523523	39307162	|| id:ieu-b-32	TRUE	reported	igd	2	TRUE	NA
ieu-b-32	602	rs3735485	G	A	G	A	0.044361	-0.0208	0.844816	0.8374	FALSE	FALSE	FALSE	9WIjxM	0.0151	0.1696	ALS	TRUE	reported	3.55959e-63	0.002643	7	524463	45009341	|| id:ieu-b-32	TRUE	reported	igd	2	TRUE	NA
ieu-b-32	603	rs3735609	G	C	G	C	-0.014715	0.0082	0.247743	0.2537	FALSE	TRUE	FALSE	9WIjxM	0.0128	0.5207	ALS	TRUE	reported	2.03986e-11	0.002194	7	524918	107383744	|| id:ieu-b-32	TRUE	reported	igd	2	TRUE	NA
ieu-b-32	604	rs3741494	T	C	T	C	-0.02147	-0.0139	0.09537	0.117	FALSE	FALSE	FALSE	9WIjxM	0.0199	0.4837	ALS	TRUE	reported	1.55998e-10	0.003352	12	523522	133464500	|| id:ieu-b-32	TRUE	reported	igd	2	TRUE	NA
ieu-b-32	605	rs3748022	T	C	T	C	-0.024901	0.0075	0.221006	0.2259	FALSE	FALSE	FALSE	9WIjxM	0.0136	0.5827	ALS	TRUE	reported	1.66994e-27	0.00229	1	523978	206669465	|| id:ieu-b-32	TRUE	reported	igd	2	TRUE	NA
ieu-b-32	606	rs3749748	T	C	T	C	-0.025966	-0.0174	0.246662	0.2403	FALSE	FALSE	FALSE	9WIjxM	0.0129	0.1761	ALS	TRUE	reported	3.93007e-32	0.002199	5	523523	127350549	|| id:ieu-b-32	TRUE	reported	igd	2	TRUE	NA
ieu-b-32	607	rs375288	A	G	A	G	-0.011232	-0.0078	0.335872	0.3352	FALSE	FALSE	FALSE	9WIjxM	0.0116	0.5028	ALS	TRUE	reported	2.53e-08	0.002014	16	523976	85927871	|| id:ieu-b-32	TRUE	reported	igd	2	TRUE	NA
ieu-b-32	608	rs3761846	T	C	T	C	0.020501	-0.0033	0.569525	0.5729	FALSE	FALSE	FALSE	9WIjxM	0.0112	0.7686	ALS	TRUE	reported	6.26037e-27	0.001907	9	524920	123689597	|| id:ieu-b-32	TRUE	reported	igd	2	TRUE	NA
ieu-b-32	609	rs3778754	G	C	G	C	-0.01165	0.005	0.465452	0.4602	FALSE	TRUE	TRUE	9WIjxM	0.0111	0.6495	ALS	TRUE	reported	1.17001e-09	0.001913	7	524919	128575552	|| id:ieu-b-32	TRUE	reported	igd	2	FALSE	NA
ieu-b-32	610	rs3782473	C	T	C	T	-0.013602	0.0176	0.240016	0.2491	FALSE	FALSE	FALSE	9WIjxM	0.0127	0.165	ALS	TRUE	reported	1.03001e-09	0.002226	12	523519	51756269	|| id:ieu-b-32	TRUE	reported	igd	2	TRUE	NA
ieu-b-32	611	rs3797727	A	T	A	T	0.019727	0.0228	0.112161	0.1136	FALSE	TRUE	FALSE	9WIjxM	0.0173	0.187	ALS	TRUE	reported	4.93969e-11	0.002999	5	523508	111079024	|| id:ieu-b-32	TRUE	reported	igd	2	TRUE	NA
ieu-b-32	612	rs3801204	A	C	A	C	-0.014435	0.006	0.201561	0.1948	FALSE	FALSE	FALSE	9WIjxM	0.014	0.6682	ALS	TRUE	reported	1.13e-09	0.002369	7	523523	42188538	|| id:ieu-b-32	TRUE	reported	igd	2	TRUE	NA
ieu-b-32	613	rs3803004	A	G	A	G	-0.010742	-0.0059	0.379543	0.381	FALSE	FALSE	FALSE	9WIjxM	0.0114	0.6027	ALS	TRUE	reported	3.71997e-08	0.00195	12	523523	123110585	|| id:ieu-b-32	TRUE	reported	igd	2	TRUE	NA
ieu-b-32	614	rs3807121	G	A	G	A	0.013808	0.0024	0.297961	0.2891	FALSE	FALSE	FALSE	9WIjxM	0.0122	0.8443	ALS	TRUE	reported	2.22024e-11	0.002062	7	524918	129505832	|| id:ieu-b-32	TRUE	reported	igd	2	TRUE	NA
ieu-b-32	615	rs3809114	A	G	A	G	-0.013081	0.0359	0.559654	0.5634	FALSE	FALSE	FALSE	9WIjxM	0.0119	0.002521	ALS	TRUE	reported	1.74985e-11	0.001943	12	523519	57848639	|| id:ieu-b-32	TRUE	reported	igd	2	TRUE	NA
ieu-b-32	616	rs3809790	T	C	T	C	-0.01651	-0.0006	0.476503	0.4673	FALSE	FALSE	FALSE	9WIjxM	0.0112	0.9572	ALS	TRUE	reported	2.74979e-18	0.001892	17	523978	27955540	|| id:ieu-b-32	TRUE	reported	igd	2	TRUE	NA
ieu-b-32	617	rs3810276	A	G	A	G	-0.01182	0.0082	0.404565	0.408	FALSE	FALSE	FALSE	9WIjxM	0.0119	0.4887	ALS	TRUE	reported	1.47001e-09	0.001953	19	523520	50934939	|| id:ieu-b-32	TRUE	reported	igd	2	TRUE	NA
ieu-b-32	618	rs3810818	C	A	C	A	-0.018248	-0.0157	0.773356	0.7724	FALSE	FALSE	FALSE	9WIjxM	0.014	0.263	ALS	TRUE	reported	9.13061e-15	0.002353	16	480038	4432029	|| id:ieu-b-32	TRUE	reported	igd	2	TRUE	NA
ieu-b-32	619	rs3811444	T	C	T	C	0.014691	0.0026	0.33544	0.3362	FALSE	FALSE	FALSE	9WIjxM	0.0122	0.8324	ALS	TRUE	reported	1.99022e-13	0.001997	1	522443	248039451	|| id:ieu-b-32	TRUE	reported	igd	2	TRUE	NA
ieu-b-32	620	rs3812849	C	A	C	A	0.04349	-0.0177	0.266158	0.2719	FALSE	FALSE	FALSE	9WIjxM	0.0124	0.1533	ALS	TRUE	reported	1.32008e-91	0.002142	13	524921	74701736	|| id:ieu-b-32	TRUE	reported	igd	2	TRUE	NA
ieu-b-32	621	rs3851820	T	A	T	A	-0.017551	0.0103	0.744961	0.7572	FALSE	TRUE	FALSE	9WIjxM	0.0131	0.4329	ALS	TRUE	reported	7.37055e-16	0.002175	18	524919	20461322	|| id:ieu-b-32	TRUE	reported	igd	2	TRUE	NA
ieu-b-32	622	rs3913010	A	G	A	G	0.029847	0.0103	0.81036	0.7945	FALSE	FALSE	FALSE	9WIjxM	0.014	0.4617	ALS	TRUE	reported	1.82012e-34	0.002436	6	523522	34397920	|| id:ieu-b-32	TRUE	reported	igd	2	TRUE	NA
ieu-b-32	623	rs3926279	G	A	G	A	0.030499	-0.0145	0.091022	0.0816	FALSE	FALSE	FALSE	9WIjxM	0.0204	0.4775	ALS	TRUE	reported	4.16965e-20	0.003319	15	524918	81599443	|| id:ieu-b-32	TRUE	reported	igd	2	TRUE	NA
ieu-b-32	624	rs393548	A	T	A	T	0.015943	-0.0164	0.213559	0.2078	FALSE	TRUE	FALSE	9WIjxM	0.0137	0.2324	ALS	TRUE	reported	2.9703e-11	0.002396	19	479358	18197744	|| id:ieu-b-32	TRUE	reported	igd	2	TRUE	NA
ieu-b-32	625	rs3992621	C	T	C	T	-0.010384	-0.0052	0.535606	0.5266	FALSE	FALSE	FALSE	9WIjxM	0.011	0.6358	ALS	TRUE	reported	4.31003e-08	0.001894	5	524918	118530823	|| id:ieu-b-32	TRUE	reported	igd	2	TRUE	NA
ieu-b-32	626	rs399538	C	T	C	T	0.013359	-0.0204	0.75547	0.7552	FALSE	FALSE	FALSE	9WIjxM	0.013	0.1181	ALS	TRUE	reported	1.21001e-09	0.002196	1	524923	112657762	|| id:ieu-b-32	TRUE	reported	igd	2	TRUE	NA
ieu-b-32	627	rs4102217	C	G	C	G	-0.016351	0.017	0.196193	0.1894	FALSE	TRUE	FALSE	9WIjxM	0.014	0.2266	ALS	TRUE	reported	8.39073e-12	0.002392	11	523982	65263895	|| id:ieu-b-32	TRUE	reported	igd	2	TRUE	NA
ieu-b-32	628	rs41275184	T	C	T	C	0.037386	-0.0606	0.032676	0.0289	FALSE	FALSE	FALSE	9WIjxM	0.0354	0.08721	ALS	TRUE	reported	2.60016e-12	0.005338	11	524921	47279096	|| id:ieu-b-32	TRUE	reported	igd	2	TRUE	NA
ieu-b-32	629	rs41287280	G	C	G	C	0.095742	-0.0243	0.021109	0.0203	FALSE	TRUE	FALSE	9WIjxM	0.0491	0.6202	ALS	TRUE	reported	5.17011e-47	0.006645	1	524463	101704577	|| id:ieu-b-32	TRUE	reported	igd	2	TRUE	NA
ieu-b-32	630	rs413141	G	A	G	A	0.026632	0.0323	0.862502	0.8599	FALSE	FALSE	FALSE	9WIjxM	0.0169	0.05617	ALS	TRUE	reported	1.40994e-21	0.002789	19	524922	6675989	|| id:ieu-b-32	TRUE	reported	igd	2	TRUE	NA
ieu-b-32	631	rs41317270	T	C	T	C	-0.018469	0.0015	0.177256	0.1791	FALSE	FALSE	FALSE	9WIjxM	0.0143	0.9148	ALS	TRUE	reported	9.81974e-14	0.002479	10	524921	98369755	|| id:ieu-b-32	TRUE	reported	igd	2	TRUE	NA
ieu-b-32	632	rs413488	G	A	G	A	-0.099825	-0.0289	0.980039	0.9736	FALSE	FALSE	FALSE	9WIjxM	0.0487	0.5525	ALS	TRUE	reported	1.51985e-46	0.006965	6	519299	28503357	|| id:ieu-b-32	TRUE	reported	igd	2	TRUE	NA
ieu-b-32	633	rs4149577	A	G	A	G	-0.023346	-0.0143	0.516951	0.5191	FALSE	FALSE	FALSE	9WIjxM	0.0111	0.2003	ALS	TRUE	reported	1.24997e-34	0.001901	12	523520	6447522	|| id:ieu-b-32	TRUE	reported	igd	2	TRUE	NA
ieu-b-32	634	rs419470	G	A	G	A	0.014977	0.0163	0.716626	0.7206	FALSE	FALSE	FALSE	9WIjxM	0.0128	0.2044	ALS	TRUE	reported	9.49948e-13	0.002097	5	524922	16625591	|| id:ieu-b-32	TRUE	reported	igd	2	TRUE	NA
ieu-b-32	635	rs4302451	A	G	A	G	-0.012955	0.0011	0.746196	0.7579	FALSE	FALSE	FALSE	9WIjxM	0.0139	0.9369	ALS	TRUE	reported	7.06968e-16	0.001604	4	522445	83820170	|| id:ieu-b-32	TRUE	reported	igd	2	TRUE	NA
ieu-b-32	636	rs4319365	A	G	A	G	-0.01934	-0.0053	0.544871	0.5504	FALSE	FALSE	FALSE	9WIjxM	0.0112	0.6399	ALS	TRUE	reported	3.25987e-24	0.001904	1	524920	56907720	|| id:ieu-b-32	TRUE	reported	igd	2	TRUE	NA
ieu-b-32	637	rs4329504	G	A	G	A	-0.013235	-0.0052	0.419341	0.4207	FALSE	FALSE	FALSE	9WIjxM	0.0113	0.6476	ALS	TRUE	reported	4.96021e-12	0.001915	1	524916	39451488	|| id:ieu-b-32	TRUE	reported	igd	2	TRUE	NA
ieu-b-32	638	rs4368329	A	G	A	G	-0.01344	-0.0123	0.211692	0.2172	FALSE	FALSE	FALSE	9WIjxM	0.0137	0.3666	ALS	TRUE	reported	6.4e-09	0.002313	2	523981	153032593	|| id:ieu-b-32	TRUE	reported	igd	2	TRUE	NA
ieu-b-32	639	rs4394929	T	C	T	C	0.011918	0.0098	0.297531	0.2903	FALSE	FALSE	FALSE	9WIjxM	0.0126	0.4368	ALS	TRUE	reported	3.62001e-08	0.002162	12	481434	124923177	|| id:ieu-b-32	TRUE	reported	igd	2	TRUE	NA
ieu-b-32	640	rs4396821	C	A	C	A	0.013408	-0.0115	0.491587	0.4842	FALSE	FALSE	FALSE	9WIjxM	0.0111	0.3018	ALS	TRUE	reported	1.08993e-12	0.001882	3	524920	38917641	|| id:ieu-b-32	TRUE	reported	igd	2	TRUE	NA
ieu-b-32	641	rs4401177	A	G	A	G	0.018913	0.0273	0.120901	0.1244	FALSE	FALSE	FALSE	9WIjxM	0.0171	0.1088	ALS	TRUE	reported	5.86003e-11	0.002887	2	523523	28344285	|| id:ieu-b-32	TRUE	reported	igd	2	TRUE	NA
ieu-b-32	642	rs4406174	T	C	T	C	0.018355	-0.0009	0.101238	0.1093	FALSE	FALSE	FALSE	9WIjxM	0.0194	0.9635	ALS	TRUE	reported	2.27002e-08	0.003281	5	477215	1519079	|| id:ieu-b-32	TRUE	reported	igd	2	TRUE	NA
ieu-b-32	643	rs4411786	C	T	C	T	-0.045103	-0.0136	0.265295	0.2795	FALSE	FALSE	FALSE	9WIjxM	0.0128	0.288	ALS	TRUE	reported	6.38999e-98	0.002147	20	524923	1930897	|| id:ieu-b-32	TRUE	reported	igd	2	TRUE	NA
ieu-b-32	644	rs4494951	A	G	A	G	-0.047035	-0.0346	0.018214	0.0177	FALSE	FALSE	FALSE	9WIjxM	0.0482	0.4732	ALS	TRUE	reported	6.6896e-11	0.0072	3	523521	128627887	|| id:ieu-b-32	TRUE	reported	igd	2	TRUE	NA
ieu-b-32	645	rs4530278	T	G	T	G	0.017139	-0.0122	0.598216	0.6102	FALSE	FALSE	FALSE	9WIjxM	0.0117	0.2954	ALS	TRUE	reported	5.23962e-18	0.00198	19	524915	33752994	|| id:ieu-b-32	TRUE	reported	igd	2	TRUE	NA
ieu-b-32	646	rs45528934	T	C	T	C	-0.020532	0.0349	0.161765	0.1565	FALSE	FALSE	FALSE	9WIjxM	0.0162	0.03076	ALS	TRUE	reported	1.85012e-15	0.00258	14	523980	23793305	|| id:ieu-b-32	TRUE	reported	igd	2	TRUE	NA
ieu-b-32	647	rs4589617	T	A	T	A	0.018814	0.0031	0.1259	0.1238	FALSE	TRUE	FALSE	9WIjxM	0.0172	0.8588	ALS	TRUE	reported	9.24911e-11	0.002902	17	524922	16939619	|| id:ieu-b-32	TRUE	reported	igd	2	TRUE	NA
ieu-b-32	648	rs4619033	G	A	G	A	-0.019043	-0.0222	0.267859	0.2611	FALSE	FALSE	FALSE	9WIjxM	0.0126	0.07729	ALS	TRUE	reported	5.7306e-19	0.002139	1	523522	204269242	|| id:ieu-b-32	TRUE	reported	igd	2	TRUE	NA
ieu-b-32	649	rs4641805	A	G	A	G	-0.016094	-0.0104	0.128543	0.1297	FALSE	FALSE	FALSE	9WIjxM	0.0182	0.5667	ALS	TRUE	reported	2.47999e-08	0.002885	17	524902	73764500	|| id:ieu-b-32	TRUE	reported	igd	2	TRUE	NA
ieu-b-32	650	rs4645881	T	C	T	C	0.020784	0.0084	0.85231	0.854	FALSE	FALSE	FALSE	9WIjxM	0.019	0.6598	ALS	TRUE	reported	1e-13	0.002791	19	480360	49458262	|| id:ieu-b-32	TRUE	reported	igd	2	TRUE	NA
ieu-b-32	651	rs464609	A	G	A	G	0.011801	0.0161	0.544347	0.5456	FALSE	FALSE	FALSE	9WIjxM	0.0112	0.1514	ALS	TRUE	reported	5.30005e-10	0.001899	5	523520	34654477	|| id:ieu-b-32	TRUE	reported	igd	2	TRUE	NA
ieu-b-32	652	rs4655783	C	T	C	T	-0.018533	0.0014	0.532769	0.5468	FALSE	FALSE	FALSE	9WIjxM	0.0111	0.8981	ALS	TRUE	reported	1.71989e-22	0.001898	1	523519	66143044	|| id:ieu-b-32	TRUE	reported	igd	2	TRUE	NA
ieu-b-32	653	rs4660128	C	T	C	T	-0.024767	0.0154	0.896961	0.8922	FALSE	FALSE	FALSE	9WIjxM	0.0182	0.397	ALS	TRUE	reported	3.12033e-15	0.003138	1	524922	236087992	|| id:ieu-b-32	TRUE	reported	igd	2	TRUE	NA
ieu-b-32	654	rs466328	T	G	T	G	-0.016001	-0.0169	0.670411	0.6643	FALSE	FALSE	FALSE	9WIjxM	0.0119	0.1533	ALS	TRUE	reported	3.85035e-15	0.002034	10	522900	115721369	|| id:ieu-b-32	TRUE	reported	igd	2	TRUE	NA
ieu-b-32	655	rs4675364	T	A	T	A	-0.015221	0.0118	0.731727	0.719	FALSE	TRUE	FALSE	9WIjxM	0.0123	0.3359	ALS	TRUE	reported	8.42946e-13	0.002126	2	523982	204605288	|| id:ieu-b-32	TRUE	reported	igd	2	TRUE	NA
ieu-b-32	656	rs4681780	T	G	T	G	-0.012469	0.0018	0.362017	0.3686	FALSE	FALSE	FALSE	9WIjxM	0.0117	0.8802	ALS	TRUE	reported	2.81002e-10	0.001975	3	523840	58033977	|| id:ieu-b-32	TRUE	reported	igd	2	TRUE	NA
ieu-b-32	657	rs4686836	T	C	T	C	-0.013632	-0.0194	0.768761	0.7721	FALSE	FALSE	FALSE	9WIjxM	0.013	0.1371	ALS	TRUE	reported	1.16001e-09	0.002238	3	523524	186729365	|| id:ieu-b-32	TRUE	reported	igd	2	TRUE	NA
ieu-b-32	658	rs4696314	C	T	C	T	0.014209	0.0126	0.515076	0.5291	FALSE	FALSE	FALSE	9WIjxM	0.0117	0.2794	ALS	TRUE	reported	9.33039e-14	0.001906	4	522443	153005716	|| id:ieu-b-32	TRUE	reported	igd	2	TRUE	NA
ieu-b-32	659	rs4711790	T	C	T	C	-0.017265	-0.0085	0.340237	0.3345	FALSE	FALSE	FALSE	9WIjxM	0.0117	0.4709	ALS	TRUE	reported	4.87978e-18	0.001993	6	524923	44573822	|| id:ieu-b-32	TRUE	reported	igd	2	TRUE	NA
ieu-b-32	660	rs4718976	C	T	C	T	-0.017869	-0.0012	0.694537	0.6944	FALSE	FALSE	FALSE	9WIjxM	0.0121	0.9186	ALS	TRUE	reported	1.10002e-17	0.002085	7	523522	70113409	|| id:ieu-b-32	TRUE	reported	igd	2	TRUE	NA
ieu-b-32	661	rs4719654	C	G	C	G	-0.013371	-0.0046	0.441727	0.4455	FALSE	TRUE	TRUE	9WIjxM	0.0113	0.6824	ALS	TRUE	reported	4.78961e-12	0.001933	7	524921	2760008	|| id:ieu-b-32	TRUE	reported	igd	2	FALSE	NA
ieu-b-32	662	rs4719885	G	C	G	C	0.018998	-0.0325	0.24669	0.2423	FALSE	TRUE	FALSE	9WIjxM	0.0136	0.0166	ALS	TRUE	reported	1.38995e-17	0.002224	7	524918	27185723	|| id:ieu-b-32	TRUE	reported	igd	2	TRUE	NA
ieu-b-32	663	rs4737010	A	G	A	G	0.026819	0.0029	0.228863	0.2332	FALSE	FALSE	FALSE	9WIjxM	0.0134	0.8304	ALS	TRUE	reported	2.47002e-32	0.002264	8	524917	41630447	|| id:ieu-b-32	TRUE	reported	igd	2	TRUE	NA
ieu-b-32	664	rs4743469	A	G	A	G	-0.032476	-0.0306	0.036661	0.0351	FALSE	FALSE	FALSE	9WIjxM	0.0304	0.3133	ALS	TRUE	reported	1.25e-10	0.005045	9	524921	98788301	|| id:ieu-b-32	TRUE	reported	igd	2	TRUE	NA
ieu-b-32	665	rs4764803	G	C	G	C	0.014166	0.0066	0.616977	0.6197	FALSE	TRUE	FALSE	9WIjxM	0.0117	0.5722	ALS	TRUE	reported	4.86968e-13	0.001958	12	523833	101898230	|| id:ieu-b-32	TRUE	reported	igd	2	TRUE	NA
ieu-b-32	666	rs4766800	C	T	C	T	-0.010595	0.0071	0.578095	0.5747	FALSE	FALSE	FALSE	9WIjxM	0.0114	0.5355	ALS	TRUE	reported	3.50002e-08	0.00192	12	524919	117073181	|| id:ieu-b-32	TRUE	reported	igd	2	TRUE	NA
ieu-b-32	667	rs4789294	G	A	G	A	0.02652	-0.0112	0.219391	0.2221	FALSE	FALSE	FALSE	9WIjxM	0.0134	0.4027	ALS	TRUE	reported	1.05003e-30	0.002301	17	524920	74419177	|| id:ieu-b-32	TRUE	reported	igd	2	TRUE	NA
ieu-b-32	668	rs4805881	C	A	C	A	-0.015028	0.0049	0.665288	0.6597	FALSE	FALSE	FALSE	9WIjxM	0.0118	0.6799	ALS	TRUE	reported	1.40994e-13	0.00203	19	524922	33896432	|| id:ieu-b-32	TRUE	reported	igd	2	TRUE	NA
ieu-b-32	669	rs4808235	A	G	A	G	0.013669	-0.007	0.715289	0.7105	FALSE	FALSE	FALSE	9WIjxM	0.0126	0.5763	ALS	TRUE	reported	1.64999e-10	0.002137	19	523812	15287961	|| id:ieu-b-32	TRUE	reported	igd	2	TRUE	NA
ieu-b-32	670	rs4808932	T	C	T	C	0.015942	0.0023	0.16107	0.1673	FALSE	FALSE	FALSE	9WIjxM	0.0146	0.8722	ALS	TRUE	reported	5.81996e-10	0.002571	19	524919	19358819	|| id:ieu-b-32	TRUE	reported	igd	2	TRUE	NA
ieu-b-32	671	rs4820944	G	T	G	T	-0.011876	0.0354	0.427973	0.4436	FALSE	FALSE	FALSE	9WIjxM	0.0117	0.002559	ALS	TRUE	reported	5.97998e-10	0.001917	22	523516	31545391	|| id:ieu-b-32	TRUE	reported	igd	2	TRUE	NA
ieu-b-32	672	rs4821591	G	A	G	A	-0.01235	0.0079	0.313874	0.3094	FALSE	FALSE	FALSE	9WIjxM	0.0122	0.5143	ALS	TRUE	reported	3.09999e-09	0.002082	22	524913	37557011	|| id:ieu-b-32	TRUE	reported	igd	2	TRUE	NA
ieu-b-32	673	rs4834240	T	C	T	C	-0.022068	0.0066	0.303215	0.3091	FALSE	FALSE	FALSE	9WIjxM	0.0123	0.5934	ALS	TRUE	reported	7.28954e-27	0.002055	4	523509	113116179	|| id:ieu-b-32	TRUE	reported	igd	2	TRUE	NA
ieu-b-32	674	rs4842921	A	G	A	G	0.011151	-0.0011	0.390803	0.3998	FALSE	FALSE	FALSE	9WIjxM	0.0112	0.9249	ALS	TRUE	reported	8.87994e-09	0.001938	15	524911	84556623	|| id:ieu-b-32	TRUE	reported	igd	2	TRUE	NA
ieu-b-32	675	rs4844610	C	A	C	A	0.01421	-0.0002	0.821833	0.8128	FALSE	FALSE	FALSE	9WIjxM	0.015	0.9882	ALS	TRUE	reported	8.00995e-09	0.002462	1	523981	207802552	|| id:ieu-b-32	TRUE	reported	igd	2	TRUE	NA
ieu-b-32	676	rs4849169	C	A	C	A	0.020898	-0.0007	0.482168	0.4841	FALSE	FALSE	FALSE	9WIjxM	0.0112	0.9478	ALS	TRUE	reported	4.14e-28	0.0019	2	523977	113953657	|| id:ieu-b-32	TRUE	reported	igd	2	TRUE	NA
ieu-b-32	677	rs4852777	C	G	C	G	0.011543	-0.0131	0.595325	0.5975	FALSE	TRUE	FALSE	9WIjxM	0.0112	0.2432	ALS	TRUE	reported	1.84999e-09	0.001919	2	524921	71534161	|| id:ieu-b-32	TRUE	reported	igd	2	TRUE	NA
ieu-b-32	678	rs4879780	G	A	G	A	-0.01106	0.0341	0.631309	0.6222	FALSE	FALSE	FALSE	9WIjxM	0.0114	0.002711	ALS	TRUE	reported	1.73002e-08	0.001961	9	524918	34367516	|| id:ieu-b-32	TRUE	reported	igd	2	TRUE	NA
ieu-b-32	679	rs4880192	G	A	G	A	0.029356	0.0359	0.720804	0.7301	FALSE	FALSE	FALSE	9WIjxM	0.0138	0.009338	ALS	TRUE	reported	1.16011e-40	0.002198	9	480501	139927062	|| id:ieu-b-32	TRUE	reported	igd	2	TRUE	NA
ieu-b-32	680	rs4889647	C	G	C	G	0.017614	0.0155	0.41196	0.4148	FALSE	TRUE	FALSE	9WIjxM	0.0112	0.1661	ALS	TRUE	reported	4.8095e-20	0.00192	16	524920	31331007	|| id:ieu-b-32	TRUE	reported	igd	2	TRUE	NA
ieu-b-32	681	rs4890887	A	C	A	C	-0.013057	-0.0237	0.391626	0.3931	FALSE	FALSE	FALSE	9WIjxM	0.0115	0.03919	ALS	TRUE	reported	2.4598e-11	0.001954	18	524919	74779614	|| id:ieu-b-32	TRUE	reported	igd	2	TRUE	NA
ieu-b-32	682	rs4899037	C	T	C	T	0.01228	-0.008	0.242144	0.2445	FALSE	FALSE	FALSE	9WIjxM	0.0128	0.5349	ALS	TRUE	reported	3.05e-08	0.002215	14	524920	61787404	|| id:ieu-b-32	TRUE	reported	igd	2	TRUE	NA
ieu-b-32	683	rs4902750	A	G	A	G	-0.014363	-0.0004	0.158697	0.1543	FALSE	FALSE	FALSE	9WIjxM	0.0161	0.9791	ALS	TRUE	reported	4.58997e-08	0.002626	14	523521	70186440	|| id:ieu-b-32	TRUE	reported	igd	2	TRUE	NA
ieu-b-32	684	rs4907236	T	C	T	C	0.011477	-0.0001	0.283222	0.2848	FALSE	FALSE	FALSE	9WIjxM	0.0121	0.9966	ALS	TRUE	reported	4.41001e-08	0.002095	2	522893	97187605	|| id:ieu-b-32	TRUE	reported	igd	2	TRUE	NA
ieu-b-32	685	rs4915452	A	G	A	G	0.01215	-0.0165	0.39002	0.3879	FALSE	FALSE	FALSE	9WIjxM	0.0113	0.1455	ALS	TRUE	reported	3.40997e-10	0.001934	1	524803	200677362	|| id:ieu-b-32	TRUE	reported	igd	2	TRUE	NA
ieu-b-32	686	rs4925547	T	A	T	A	0.012002	0.0005	0.402366	0.3922	FALSE	TRUE	FALSE	9WIjxM	0.0113	0.9631	ALS	TRUE	reported	4.54999e-10	0.001924	1	524916	247612435	|| id:ieu-b-32	TRUE	reported	igd	2	TRUE	NA
ieu-b-32	687	rs4930737	G	A	G	A	0.019331	0.0049	0.313403	0.3102	FALSE	FALSE	FALSE	9WIjxM	0.0124	0.6938	ALS	TRUE	reported	3.23966e-21	0.002043	12	523981	124139597	|| id:ieu-b-32	TRUE	reported	igd	2	TRUE	NA
ieu-b-32	688	rs4935734	A	G	A	G	0.010508	-0.0039	0.485277	0.4773	FALSE	FALSE	FALSE	9WIjxM	0.011	0.727	ALS	TRUE	reported	3.05e-08	0.001896	10	523982	52358285	|| id:ieu-b-32	TRUE	reported	igd	2	TRUE	NA
ieu-b-32	689	rs4940572	A	G	A	G	0.023283	0.006	0.136477	0.1507	FALSE	FALSE	FALSE	9WIjxM	0.0158	0.7018	ALS	TRUE	reported	1.17004e-16	0.002808	18	522444	60826343	|| id:ieu-b-32	TRUE	reported	igd	2	TRUE	NA
ieu-b-32	690	rs494091	C	T	C	T	0.02706	-0.0048	0.425556	0.4261	FALSE	FALSE	FALSE	9WIjxM	0.0111	0.6625	ALS	TRUE	reported	6.35038e-46	0.001901	1	524921	160791892	|| id:ieu-b-32	TRUE	reported	igd	2	TRUE	NA
ieu-b-32	691	rs4947482	T	C	T	C	0.011157	0.0018	0.334374	0.333	FALSE	FALSE	FALSE	9WIjxM	0.0119	0.8777	ALS	TRUE	reported	2.76001e-08	0.002007	7	524916	54948071	|| id:ieu-b-32	TRUE	reported	igd	2	TRUE	NA
ieu-b-32	692	rs4948492	T	C	T	C	-0.021918	-0.0238	0.661671	0.665	FALSE	FALSE	FALSE	9WIjxM	0.0121	0.04972	ALS	TRUE	reported	5.68984e-28	0.001998	10	524920	63719739	|| id:ieu-b-32	TRUE	reported	igd	2	TRUE	NA
ieu-b-32	693	rs4948822	G	T	G	T	0.012732	-0.0044	0.231555	0.2364	FALSE	FALSE	FALSE	9WIjxM	0.0129	0.7301	ALS	TRUE	reported	1.31999e-08	0.002238	10	524920	44513645	|| id:ieu-b-32	TRUE	reported	igd	2	TRUE	NA
ieu-b-32	694	rs4952244	A	G	A	G	0.012737	0.0003	0.266422	0.2717	FALSE	FALSE	FALSE	9WIjxM	0.0124	0.9794	ALS	TRUE	reported	2.5e-09	0.002135	2	524918	32036625	|| id:ieu-b-32	TRUE	reported	igd	2	TRUE	NA
ieu-b-32	695	rs4963668	A	G	A	G	0.016008	0.0017	0.839665	0.8457	FALSE	FALSE	FALSE	9WIjxM	0.0153	0.9107	ALS	TRUE	reported	4.95998e-10	0.002572	12	523524	26811447	|| id:ieu-b-32	TRUE	reported	igd	2	TRUE	NA
ieu-b-32	696	rs4972950	A	C	A	C	0.021567	0.0287	0.107585	0.1156	FALSE	FALSE	FALSE	9WIjxM	0.0171	0.09284	ALS	TRUE	reported	1.42004e-12	0.003043	2	522575	231221252	|| id:ieu-b-32	TRUE	reported	igd	2	TRUE	NA
ieu-b-32	697	rs4973396	G	A	G	A	-0.013628	0.0106	0.232626	0.2433	FALSE	FALSE	FALSE	9WIjxM	0.013	0.4129	ALS	TRUE	reported	1.26e-09	0.002243	2	523980	232291320	|| id:ieu-b-32	TRUE	reported	igd	2	TRUE	NA
ieu-b-32	698	rs4976642	A	T	A	T	0.024419	-0.0186	0.831367	0.8254	FALSE	TRUE	FALSE	9WIjxM	0.0148	0.2092	ALS	TRUE	reported	3.44033e-22	0.002519	5	524910	176673068	|| id:ieu-b-32	TRUE	reported	igd	2	TRUE	NA
ieu-b-32	699	rs4985394	T	A	T	A	-0.011053	0.0052	0.414068	0.4087	FALSE	TRUE	FALSE	9WIjxM	0.0119	0.662	ALS	TRUE	reported	1.41e-08	0.001947	16	520980	70139229	|| id:ieu-b-32	TRUE	reported	igd	2	TRUE	NA
ieu-b-32	700	rs4987855	T	C	T	C	-0.024077	0.0146	0.096307	0.095	FALSE	FALSE	FALSE	9WIjxM	0.0195	0.4549	ALS	TRUE	reported	1.16011e-13	0.003242	18	523519	60793549	|| id:ieu-b-32	TRUE	reported	igd	2	TRUE	NA
ieu-b-32	701	rs501461	T	G	T	G	-0.017739	0	0.599659	0.5964	FALSE	FALSE	FALSE	9WIjxM	0.0112	0.9967	ALS	TRUE	reported	6.75927e-20	0.001941	9	523522	4039727	|| id:ieu-b-32	TRUE	reported	igd	2	TRUE	NA
ieu-b-32	702	rs5026470	G	A	G	A	0.036884	0.0069	0.517317	0.5056	FALSE	FALSE	FALSE	9WIjxM	0.011	0.5335	ALS	TRUE	reported	1.45011e-84	0.001892	4	524922	103554722	|| id:ieu-b-32	TRUE	reported	igd	2	TRUE	NA
ieu-b-32	703	rs5030672	A	G	A	G	-0.062836	0.0346	0.00876	0.0089	FALSE	FALSE	FALSE	9WIjxM	0.0746	0.6427	ALS	TRUE	reported	3.27997e-09	0.010611	21	480981	46309312	|| id:ieu-b-32	TRUE	reported	igd	2	TRUE	NA
ieu-b-32	704	rs510066	G	T	G	T	0.019408	-0.0049	0.137579	0.1416	FALSE	FALSE	FALSE	9WIjxM	0.018	0.7872	ALS	TRUE	reported	2.94985e-12	0.002778	19	524912	49126587	|| id:ieu-b-32	TRUE	reported	igd	2	TRUE	NA
ieu-b-32	705	rs517328	T	C	T	C	-0.010919	0.0143	0.587177	0.5936	FALSE	FALSE	FALSE	9WIjxM	0.0121	0.2346	ALS	TRUE	reported	4.79999e-08	0.001999	1	523840	231442222	|| id:ieu-b-32	TRUE	reported	igd	2	TRUE	NA
ieu-b-32	706	rs519380	A	G	A	G	0.013288	0.0016	0.2206	0.2141	FALSE	FALSE	FALSE	9WIjxM	0.0135	0.9068	ALS	TRUE	reported	6.32995e-09	0.002286	11	523522	66409409	|| id:ieu-b-32	TRUE	reported	igd	2	TRUE	NA
ieu-b-32	707	rs520734	A	G	A	G	0.011795	0.0034	0.289651	0.3076	FALSE	FALSE	FALSE	9WIjxM	0.0119	0.7738	ALS	TRUE	reported	1.5e-08	0.002082	11	524917	128100120	|| id:ieu-b-32	TRUE	reported	igd	2	TRUE	NA
ieu-b-32	708	rs522068	T	C	T	C	-0.023142	0.008	0.078848	0.0767	FALSE	FALSE	FALSE	9WIjxM	0.0235	0.7348	ALS	TRUE	reported	1.45999e-10	0.003607	1	524918	150285707	|| id:ieu-b-32	TRUE	reported	igd	2	TRUE	NA
ieu-b-32	709	rs531498	C	T	C	T	0.013499	-0.027	0.352171	0.3459	FALSE	FALSE	FALSE	9WIjxM	0.0117	0.0204	ALS	TRUE	reported	1.02991e-11	0.001983	11	524901	70156584	|| id:ieu-b-32	TRUE	reported	igd	2	TRUE	NA
ieu-b-32	710	rs531864	T	C	T	C	-0.01285	0.0132	0.349957	0.3473	FALSE	FALSE	FALSE	9WIjxM	0.0116	0.2542	ALS	TRUE	reported	1.06999e-10	0.001989	2	523981	169703660	|| id:ieu-b-32	TRUE	reported	igd	2	TRUE	NA
ieu-b-32	711	rs533483	A	G	A	G	-0.014327	-0.0135	0.244075	0.2372	FALSE	FALSE	FALSE	9WIjxM	0.0134	0.3127	ALS	TRUE	reported	1.58001e-10	0.002238	1	523519	234765256	|| id:ieu-b-32	TRUE	reported	igd	2	TRUE	NA
ieu-b-32	712	rs545755	C	T	C	T	0.014545	-0.0073	0.561226	0.5675	FALSE	FALSE	FALSE	9WIjxM	0.0114	0.5198	ALS	TRUE	reported	3.05985e-14	0.001914	17	524845	16091170	|| id:ieu-b-32	TRUE	reported	igd	2	TRUE	NA
ieu-b-32	713	rs5498	G	A	G	A	-0.043577	0.0096	0.425749	0.4351	FALSE	FALSE	FALSE	9WIjxM	0.0116	0.4068	ALS	TRUE	reported	6.05341e-107	0.001983	19	480039	10395683	|| id:ieu-b-32	TRUE	reported	igd	2	TRUE	NA
ieu-b-32	714	rs550349	C	A	C	A	-0.013107	0.0142	0.718463	0.7199	FALSE	FALSE	FALSE	9WIjxM	0.0122	0.2454	ALS	TRUE	reported	4.05005e-10	0.002095	12	523521	121236160	|| id:ieu-b-32	TRUE	reported	igd	2	TRUE	NA
ieu-b-32	715	rs55665939	G	A	G	A	0.015647	-0.0172	0.305999	0.299	FALSE	FALSE	FALSE	9WIjxM	0.0124	0.164	ALS	TRUE	reported	3.1703e-14	0.00206	19	524908	46849446	|| id:ieu-b-32	TRUE	reported	igd	2	TRUE	NA
ieu-b-32	716	rs55734382	T	C	T	C	0.01777	-0.019	0.331332	0.3205	FALSE	FALSE	FALSE	9WIjxM	0.0118	0.1077	ALS	TRUE	reported	1.20005e-18	0.002015	1	523842	201019059	|| id:ieu-b-32	TRUE	reported	igd	2	TRUE	NA
ieu-b-32	717	rs55753183	C	A	C	A	-0.015107	-0.0172	0.342598	0.3485	FALSE	FALSE	FALSE	9WIjxM	0.0116	0.1379	ALS	TRUE	reported	3.69999e-14	0.001994	11	523837	60789643	|| id:ieu-b-32	TRUE	reported	igd	2	TRUE	NA
ieu-b-32	718	rs55834529	G	A	G	A	-0.067998	0.0469	0.10524	0.0817	FALSE	FALSE	FALSE	9WIjxM	0.0216	0.02995	ALS	TRUE	reported	3.65595e-108	0.003077	6	524922	27072542	|| id:ieu-b-32	TRUE	reported	igd	2	TRUE	NA
ieu-b-32	719	rs55860688	C	T	C	T	0.029674	0.0051	0.272336	0.2599	FALSE	FALSE	FALSE	9WIjxM	0.0125	0.6822	ALS	TRUE	reported	1.3499e-44	0.002117	2	523982	24451534	|| id:ieu-b-32	TRUE	reported	igd	2	TRUE	NA
ieu-b-32	720	rs55867915	T	A	T	A	-0.030316	0.0282	0.076214	0.0723	FALSE	TRUE	FALSE	9WIjxM	0.0218	0.1963	ALS	TRUE	reported	2.25009e-17	0.003572	14	524920	69186660	|| id:ieu-b-32	TRUE	reported	igd	2	TRUE	NA
ieu-b-32	721	rs559406	T	G	T	G	0.012576	0.0088	0.548147	0.5495	FALSE	FALSE	FALSE	9WIjxM	0.0111	0.4281	ALS	TRUE	reported	4.1096e-11	0.001904	18	524890	12857002	|| id:ieu-b-32	TRUE	reported	igd	2	TRUE	NA
ieu-b-32	722	rs55940829	G	A	G	A	0.012583	0.0073	0.280173	0.2847	FALSE	FALSE	FALSE	9WIjxM	0.0123	0.5547	ALS	TRUE	reported	1.21001e-08	0.002206	7	479845	2361462	|| id:ieu-b-32	TRUE	reported	igd	2	TRUE	NA
ieu-b-32	723	rs55982282	A	G	A	G	0.061557	-0.0285	0.135291	0.1314	FALSE	FALSE	FALSE	9WIjxM	0.0164	0.08259	ALS	TRUE	reported	8.70964e-110	0.002764	2	521154	24188128	|| id:ieu-b-32	TRUE	reported	igd	2	TRUE	NA
ieu-b-32	724	rs56094005	G	A	G	A	-0.040102	0.0452	0.042917	0.04	FALSE	FALSE	FALSE	9WIjxM	0.031	0.1444	ALS	TRUE	reported	1.6099e-17	0.004704	8	523504	21769432	|| id:ieu-b-32	TRUE	reported	igd	2	TRUE	NA
ieu-b-32	725	rs56179616	T	G	T	G	0.031193	0.007	0.258737	0.2618	FALSE	FALSE	FALSE	9WIjxM	0.0127	0.5834	ALS	TRUE	reported	6.22014e-47	0.002167	19	524913	47695751	|| id:ieu-b-32	TRUE	reported	igd	2	TRUE	NA
ieu-b-32	726	rs56209154	A	G	A	G	-0.051544	0.0101	0.01858	0.0165	FALSE	FALSE	FALSE	9WIjxM	0.0507	0.8421	ALS	TRUE	reported	2.92012e-13	0.007057	19	523522	15565646	|| id:ieu-b-32	TRUE	reported	igd	2	TRUE	NA
ieu-b-32	727	rs56252104	T	C	T	C	0.018921	0.0128	0.260661	0.2615	FALSE	FALSE	FALSE	9WIjxM	0.0145	0.3766	ALS	TRUE	reported	3.12033e-18	0.002172	19	523978	13123188	|| id:ieu-b-32	TRUE	reported	igd	2	TRUE	NA
ieu-b-32	728	rs56287491	C	T	C	T	0.070518	-0.0289	0.015198	0.013	FALSE	FALSE	FALSE	9WIjxM	0.0619	0.6407	ALS	TRUE	reported	3.14992e-18	0.008094	2	521270	24876210	|| id:ieu-b-32	TRUE	reported	igd	2	TRUE	NA
ieu-b-32	729	rs56308324	T	A	T	A	0.017813	-0.0005	0.130681	0.1302	FALSE	TRUE	FALSE	9WIjxM	0.0167	0.9783	ALS	TRUE	reported	2.35999e-10	0.002809	17	524916	45819206	|| id:ieu-b-32	TRUE	reported	igd	2	TRUE	NA
ieu-b-32	730	rs56321830	T	C	T	C	0.020672	0.0286	0.184951	0.1866	FALSE	FALSE	FALSE	9WIjxM	0.0141	0.04235	ALS	TRUE	reported	2.11009e-17	0.002434	8	524910	101174943	|| id:ieu-b-32	TRUE	reported	igd	2	TRUE	NA
ieu-b-32	731	rs565416	T	C	T	C	-0.012038	-0.016	0.295616	0.3002	FALSE	FALSE	FALSE	9WIjxM	0.0119	0.179	ALS	TRUE	reported	5.91003e-09	0.002067	11	524907	125502467	|| id:ieu-b-32	TRUE	reported	igd	2	TRUE	NA
ieu-b-32	732	rs56850780	T	G	T	G	-0.02142	-0.0257	0.077731	0.0828	FALSE	FALSE	FALSE	9WIjxM	0.0205	0.2109	ALS	TRUE	reported	3.55001e-09	0.003625	3	524923	195926731	|| id:ieu-b-32	TRUE	reported	igd	2	TRUE	NA
ieu-b-32	733	rs57347846	G	A	G	A	0.029345	-0.0174	0.070572	0.0738	FALSE	FALSE	FALSE	9WIjxM	0.0232	0.4518	ALS	TRUE	reported	4.05042e-15	0.003734	4	524921	38292977	|| id:ieu-b-32	TRUE	reported	igd	2	TRUE	NA
ieu-b-32	734	rs5759996	C	G	C	G	-0.021052	-0.0126	0.076007	0.077	FALSE	TRUE	FALSE	9WIjxM	0.0222	0.5711	ALS	TRUE	reported	1.29e-08	0.003699	22	524922	24099085	|| id:ieu-b-32	TRUE	reported	igd	2	TRUE	NA
ieu-b-32	735	rs576112	A	G	A	G	0.012632	-0.0109	0.268654	0.2642	FALSE	FALSE	FALSE	9WIjxM	0.0131	0.4023	ALS	TRUE	reported	4.51004e-09	0.002152	11	524918	122232439	|| id:ieu-b-32	TRUE	reported	igd	2	TRUE	NA
ieu-b-32	736	rs577195	G	C	G	C	0.012965	0.0029	0.420155	0.4299	FALSE	TRUE	TRUE	9WIjxM	0.0118	0.8077	ALS	TRUE	reported	1.63005e-11	0.001923	7	523837	130450661	|| id:ieu-b-32	TRUE	reported	igd	2	FALSE	NA
ieu-b-32	737	rs57912571	G	A	G	A	0.037612	-0.0545	0.027102	0.03	FALSE	FALSE	FALSE	9WIjxM	0.0336	0.1049	ALS	TRUE	reported	1.31999e-10	0.005849	6	524463	32750921	|| id:ieu-b-32	TRUE	reported	igd	2	TRUE	NA
ieu-b-32	738	rs57994514	A	C	A	C	0.018591	0.0006	0.127328	0.1293	FALSE	FALSE	FALSE	9WIjxM	0.0164	0.9697	ALS	TRUE	reported	5.61953e-11	0.002835	8	524922	71102751	|| id:ieu-b-32	TRUE	reported	igd	2	TRUE	NA
ieu-b-32	739	rs58089049	C	T	C	T	0.016225	0.0478	0.725554	0.7253	FALSE	FALSE	FALSE	9WIjxM	0.0124	0.0001206	ALS	TRUE	reported	3.13979e-14	0.002135	17	524918	43845480	|| id:ieu-b-32	TRUE	reported	igd	2	TRUE	NA
ieu-b-32	740	rs58123634	C	G	C	G	-0.036837	-0.0454	0.046328	0.0464	FALSE	TRUE	FALSE	9WIjxM	0.0303	0.1334	ALS	TRUE	reported	3.10027e-15	0.004667	19	524458	15569378	|| id:ieu-b-32	TRUE	reported	igd	2	TRUE	NA
ieu-b-32	741	rs58408429	C	T	C	T	-0.023618	0.0135	0.186094	0.1871	FALSE	FALSE	FALSE	9WIjxM	0.0143	0.3456	ALS	TRUE	reported	2.41991e-22	0.002428	4	523974	57769824	|| id:ieu-b-32	TRUE	reported	igd	2	TRUE	NA
ieu-b-32	742	rs58550282	A	G	A	G	0.021308	-0.0169	0.196978	0.1984	FALSE	FALSE	FALSE	9WIjxM	0.014	0.2264	ALS	TRUE	reported	1.85012e-17	0.002504	6	480503	106563272	|| id:ieu-b-32	TRUE	reported	igd	2	TRUE	NA
ieu-b-32	743	rs58667319	T	C	T	C	-0.02322	0.0134	0.122978	0.1234	FALSE	FALSE	FALSE	9WIjxM	0.017	0.4294	ALS	TRUE	reported	9.9106e-16	0.00289	10	524920	96524395	|| id:ieu-b-32	TRUE	reported	igd	2	TRUE	NA
ieu-b-32	744	rs58845524	G	A	G	A	-0.012129	0.0219	0.511225	0.5202	FALSE	FALSE	FALSE	9WIjxM	0.0113	0.05358	ALS	TRUE	reported	1.81999e-10	0.001901	22	524920	18484060	|| id:ieu-b-32	TRUE	reported	igd	2	TRUE	NA
ieu-b-32	745	rs58869535	T	A	T	A	-0.012279	-0.0128	0.391696	0.3969	FALSE	TRUE	FALSE	9WIjxM	0.0114	0.262	ALS	TRUE	reported	1.21001e-09	0.002018	4	481440	149352393	|| id:ieu-b-32	TRUE	reported	igd	2	TRUE	NA
ieu-b-32	746	rs588997	A	G	A	G	0.013935	0.0081	0.377321	0.347	FALSE	FALSE	FALSE	9WIjxM	0.0124	0.5167	ALS	TRUE	reported	5.81969e-12	0.002023	6	523916	33028717	|| id:ieu-b-32	TRUE	reported	igd	2	TRUE	NA
ieu-b-32	747	rs59381873	A	G	A	G	0.017269	0.0216	0.179057	0.1785	FALSE	FALSE	FALSE	9WIjxM	0.0147	0.1411	ALS	TRUE	reported	3.43005e-12	0.00248	15	522837	90732443	|| id:ieu-b-32	TRUE	reported	igd	2	TRUE	NA
ieu-b-32	748	rs5998509	T	C	T	C	-0.040865	-0.038	0.188334	0.1925	FALSE	FALSE	FALSE	9WIjxM	0.015	0.01143	ALS	TRUE	reported	2.18978e-61	0.002471	22	523446	21917479	|| id:ieu-b-32	TRUE	reported	igd	2	TRUE	NA
ieu-b-32	749	rs6001858	G	A	G	A	-0.015263	0.0215	0.735573	0.7509	FALSE	FALSE	FALSE	9WIjxM	0.0132	0.1033	ALS	TRUE	reported	2.36974e-12	0.002175	22	524904	40672078	|| id:ieu-b-32	TRUE	reported	igd	2	TRUE	NA
ieu-b-32	750	rs6009946	T	C	T	C	0.012588	0.0102	0.24692	0.2445	FALSE	FALSE	FALSE	9WIjxM	0.0143	0.4773	ALS	TRUE	reported	1.15001e-08	0.002204	22	524913	51095286	|| id:ieu-b-32	TRUE	reported	igd	2	TRUE	NA
ieu-b-32	751	rs6011278	C	T	C	T	0.024557	-0.0182	0.074772	0.0733	FALSE	FALSE	FALSE	9WIjxM	0.0236	0.4416	ALS	TRUE	reported	6.77018e-11	0.00376	20	481441	62703791	|| id:ieu-b-32	TRUE	reported	igd	2	TRUE	NA
ieu-b-32	752	rs6015663	G	A	G	A	-0.01135	0.0102	0.425482	0.4311	FALSE	FALSE	FALSE	9WIjxM	0.0112	0.3638	ALS	TRUE	reported	3.36001e-09	0.001918	20	524920	58719790	|| id:ieu-b-32	TRUE	reported	igd	2	TRUE	NA
ieu-b-32	753	rs6020381	T	G	T	G	0.012763	-0.0425	0.469343	0.468	FALSE	FALSE	FALSE	9WIjxM	0.011	0.0001098	ALS	TRUE	reported	2.45019e-11	0.00191	20	523977	48844348	|| id:ieu-b-32	TRUE	reported	igd	2	TRUE	NA
ieu-b-32	754	rs6020560	C	T	C	T	0.018782	-0.013	0.470151	0.4763	FALSE	FALSE	FALSE	9WIjxM	0.011	0.2389	ALS	TRUE	reported	3.67959e-23	0.001894	20	524920	49119419	|| id:ieu-b-32	TRUE	reported	igd	2	TRUE	NA
ieu-b-32	755	rs6025	C	T	C	T	-0.036939	0.0703	0.976691	0.9745	FALSE	FALSE	FALSE	9WIjxM	0.0381	0.06491	ALS	TRUE	reported	4.31003e-09	0.006286	1	523984	169519049	|| id:ieu-b-32	TRUE	reported	igd	2	TRUE	NA
ieu-b-32	756	rs6031444	T	G	T	G	-0.014841	-0.0127	0.560838	0.5628	FALSE	FALSE	FALSE	9WIjxM	0.0116	0.2711	ALS	TRUE	reported	2.64972e-14	0.001948	20	524912	42815738	|| id:ieu-b-32	TRUE	reported	igd	2	TRUE	NA
ieu-b-32	757	rs603424	A	G	A	G	0.020453	0.0007	0.174511	0.1924	FALSE	FALSE	FALSE	9WIjxM	0.0144	0.9588	ALS	TRUE	reported	2.77971e-16	0.002498	10	523520	102075479	|| id:ieu-b-32	TRUE	reported	igd	2	TRUE	NA
ieu-b-32	758	rs60505738	T	C	T	C	0.025978	-0.0179	0.08997	0.091	FALSE	FALSE	FALSE	9WIjxM	0.0229	0.4338	ALS	TRUE	reported	1.20005e-13	0.0035	19	479333	4089811	|| id:ieu-b-32	TRUE	reported	igd	2	TRUE	NA
ieu-b-32	759	rs6054427	A	G	A	G	-0.010988	-0.0068	0.621541	0.6334	FALSE	FALSE	FALSE	9WIjxM	0.012	0.5717	ALS	TRUE	reported	2.29002e-08	0.001965	20	523520	6635266	|| id:ieu-b-32	TRUE	reported	igd	2	TRUE	NA
ieu-b-32	760	rs6055955	T	C	T	C	-0.027115	0.0149	0.508453	0.5175	FALSE	FALSE	FALSE	9WIjxM	0.0113	0.1855	ALS	TRUE	reported	2.35017e-46	0.001896	20	523523	8604181	|| id:ieu-b-32	TRUE	reported	igd	2	TRUE	NA
ieu-b-32	761	rs60580948	G	A	G	A	-0.017817	0.0179	0.14007	0.1431	FALSE	FALSE	FALSE	9WIjxM	0.0163	0.2731	ALS	TRUE	reported	1.03999e-10	0.002756	5	523979	148340270	|| id:ieu-b-32	TRUE	reported	igd	2	TRUE	NA
ieu-b-32	762	rs60600003	G	T	G	T	0.029505	0.0084	0.100013	0.1007	FALSE	FALSE	FALSE	9WIjxM	0.0187	0.6532	ALS	TRUE	reported	1.18005e-20	0.003164	7	524919	37382465	|| id:ieu-b-32	TRUE	reported	igd	2	TRUE	NA
ieu-b-32	763	rs6060699	T	C	T	C	-0.021755	0.011	0.101004	0.1046	FALSE	FALSE	FALSE	9WIjxM	0.0178	0.5384	ALS	TRUE	reported	5.20955e-12	0.003151	20	524921	34523833	|| id:ieu-b-32	TRUE	reported	igd	2	TRUE	NA
ieu-b-32	764	rs60633358	C	T	C	T	-0.02173	0.0126	0.131836	0.1288	FALSE	FALSE	FALSE	9WIjxM	0.0166	0.4476	ALS	TRUE	reported	7.18952e-15	0.00279	1	524922	91500508	|| id:ieu-b-32	TRUE	reported	igd	2	TRUE	NA
ieu-b-32	765	rs6063965	A	G	A	G	0.022749	0.0073	0.113732	0.118	FALSE	FALSE	FALSE	9WIjxM	0.0171	0.671	ALS	TRUE	reported	3.46019e-14	0.002999	20	524906	52191200	|| id:ieu-b-32	TRUE	reported	igd	2	TRUE	NA
ieu-b-32	766	rs6065668	T	C	T	C	-0.013523	0.0008	0.265756	0.2598	FALSE	FALSE	FALSE	9WIjxM	0.0126	0.9472	ALS	TRUE	reported	2.81002e-10	0.002142	20	524915	42532821	|| id:ieu-b-32	TRUE	reported	igd	2	TRUE	NA
ieu-b-32	767	rs60694493	G	A	G	A	0.013985	0.0004	0.443837	0.4543	FALSE	FALSE	FALSE	9WIjxM	0.011	0.9722	ALS	TRUE	reported	1.9002e-13	0.0019	17	524921	28473256	|| id:ieu-b-32	TRUE	reported	igd	2	TRUE	NA
ieu-b-32	768	rs6072080	T	C	T	C	0.019842	0.0045	0.585279	0.5749	FALSE	FALSE	FALSE	9WIjxM	0.0114	0.6965	ALS	TRUE	reported	1.77011e-24	0.001942	20	523835	39260927	|| id:ieu-b-32	TRUE	reported	igd	2	TRUE	NA
ieu-b-32	769	rs6077868	T	C	T	C	-0.017055	-0.0059	0.206236	0.211	FALSE	FALSE	FALSE	9WIjxM	0.0138	0.6705	ALS	TRUE	reported	7.89951e-13	0.002379	20	523833	10649761	|| id:ieu-b-32	TRUE	reported	igd	2	TRUE	NA
ieu-b-32	770	rs61000762	A	G	A	G	-0.031869	0.0273	0.142321	0.1363	FALSE	FALSE	FALSE	9WIjxM	0.0168	0.1031	ALS	TRUE	reported	5.75043e-32	0.002707	11	523837	47431961	|| id:ieu-b-32	TRUE	reported	igd	2	TRUE	NA
ieu-b-32	771	rs6103270	G	A	G	A	-0.013672	-0.0065	0.226397	0.2241	FALSE	FALSE	FALSE	9WIjxM	0.0134	0.629	ALS	TRUE	reported	1.90999e-09	0.002275	20	524922	42015635	|| id:ieu-b-32	TRUE	reported	igd	2	TRUE	NA
ieu-b-32	772	rs611847	G	A	G	A	0.014579	0.0169	0.635502	0.6454	FALSE	FALSE	FALSE	9WIjxM	0.0114	0.1393	ALS	TRUE	reported	3.53021e-13	0.002003	20	522444	3684022	|| id:ieu-b-32	TRUE	reported	igd	2	TRUE	NA
ieu-b-32	773	rs6132842	G	C	G	C	0.015092	-0.0405	0.168021	0.1665	FALSE	TRUE	FALSE	9WIjxM	0.0152	0.007649	ALS	TRUE	reported	2.82001e-09	0.002538	20	524913	25527069	|| id:ieu-b-32	TRUE	reported	igd	2	TRUE	NA
ieu-b-32	774	rs61387190	T	C	T	C	0.031603	0.011	0.157437	0.1552	FALSE	FALSE	FALSE	9WIjxM	0.0221	0.6166	ALS	TRUE	reported	5.81032e-34	0.0026	19	523981	44260929	|| id:ieu-b-32	TRUE	reported	igd	2	TRUE	NA
ieu-b-32	775	rs61410672	A	G	A	G	0.090494	0.0212	0.034757	0.0461	FALSE	FALSE	FALSE	9WIjxM	0.0262	0.4181	ALS	TRUE	reported	2.30994e-65	0.005298	6	519821	30394671	|| id:ieu-b-32	TRUE	reported	igd	2	TRUE	NA
ieu-b-32	776	rs616582	C	T	C	T	0.01754	-0.0069	0.590723	0.5746	FALSE	FALSE	FALSE	9WIjxM	0.0113	0.54	ALS	TRUE	reported	8.30998e-20	0.001924	2	522903	111941995	|| id:ieu-b-32	TRUE	reported	igd	2	TRUE	NA
ieu-b-32	777	rs61750929	T	C	T	C	-0.070296	-0.0051	0.056331	0.0611	FALSE	FALSE	FALSE	9WIjxM	0.0231	0.8241	ALS	TRUE	reported	1.35988e-65	0.004108	9	524920	91495135	|| id:ieu-b-32	TRUE	reported	igd	2	TRUE	NA
ieu-b-32	778	rs61778219	T	C	T	C	0.023251	-0.0004	0.140899	0.1367	FALSE	FALSE	FALSE	9WIjxM	0.0193	0.9815	ALS	TRUE	reported	2.66993e-17	0.002746	1	523977	24235932	|| id:ieu-b-32	TRUE	reported	igd	2	TRUE	NA
ieu-b-32	779	rs61789562	C	T	C	T	-0.023351	-0.0043	0.117594	0.1182	FALSE	FALSE	FALSE	9WIjxM	0.0171	0.7989	ALS	TRUE	reported	1.77992e-15	0.002933	3	523983	135926784	|| id:ieu-b-32	TRUE	reported	igd	2	TRUE	NA
ieu-b-32	780	rs61850684	A	G	A	G	-0.032458	-0.0065	0.233502	0.2241	FALSE	FALSE	FALSE	9WIjxM	0.0133	0.626	ALS	TRUE	reported	2.59e-47	0.002245	10	523843	50252936	|| id:ieu-b-32	TRUE	reported	igd	2	TRUE	NA
ieu-b-32	781	rs61863767	T	C	T	C	0.013439	0.0012	0.596443	0.5943	FALSE	FALSE	FALSE	9WIjxM	0.0112	0.9138	ALS	TRUE	reported	3.16009e-12	0.001927	10	524916	99084426	|| id:ieu-b-32	TRUE	reported	igd	2	TRUE	NA
ieu-b-32	782	rs61867141	A	G	A	G	-0.017128	-0.0079	0.194944	0.194	FALSE	FALSE	FALSE	9WIjxM	0.0166	0.6339	ALS	TRUE	reported	1.36994e-11	0.002531	11	481443	1874892	|| id:ieu-b-32	TRUE	reported	igd	2	TRUE	NA
ieu-b-32	783	rs61882686	A	C	A	C	0.027527	-0.032	0.084668	0.0848	FALSE	FALSE	FALSE	9WIjxM	0.0199	0.1079	ALS	TRUE	reported	6.17021e-16	0.003402	11	524899	46390680	|| id:ieu-b-32	TRUE	reported	igd	2	TRUE	NA
ieu-b-32	784	rs61884270	T	G	T	G	0.026737	-0.0344	0.086143	0.0852	FALSE	FALSE	FALSE	9WIjxM	0.0197	0.08157	ALS	TRUE	reported	2.08978e-15	0.003367	11	524921	46652742	|| id:ieu-b-32	TRUE	reported	igd	2	TRUE	NA
ieu-b-32	785	rs61988697	T	C	T	C	0.015485	0.0022	0.140682	0.1397	FALSE	FALSE	FALSE	9WIjxM	0.017	0.8969	ALS	TRUE	reported	1.29999e-08	0.002721	14	524921	71393061	|| id:ieu-b-32	TRUE	reported	igd	2	TRUE	NA
ieu-b-32	786	rs62037251	G	T	G	T	0.025364	0.0119	0.075033	0.0675	FALSE	FALSE	FALSE	9WIjxM	0.0275	0.6654	ALS	TRUE	reported	2.88005e-11	0.00381	16	524789	66432290	|| id:ieu-b-32	TRUE	reported	igd	2	TRUE	NA
ieu-b-32	787	rs62064990	G	A	G	A	0.028679	0.0272	0.036169	0.0341	FALSE	FALSE	FALSE	9WIjxM	0.0331	0.4114	ALS	TRUE	reported	2.12002e-08	0.005116	17	523984	46464895	|| id:ieu-b-32	TRUE	reported	igd	2	TRUE	NA
ieu-b-32	788	rs62070638	G	A	G	A	0.01499	0.0073	0.174964	0.1728	FALSE	FALSE	FALSE	9WIjxM	0.0176	0.677	ALS	TRUE	reported	1.78999e-09	0.00249	17	524922	29137678	|| id:ieu-b-32	TRUE	reported	igd	2	TRUE	NA
ieu-b-32	789	rs62084697	A	G	A	G	0.013821	-0.0039	0.209281	0.2122	FALSE	FALSE	FALSE	9WIjxM	0.021	0.8541	ALS	TRUE	reported	3.17001e-09	0.002332	17	523982	66038556	|| id:ieu-b-32	TRUE	reported	igd	2	TRUE	NA
ieu-b-32	790	rs62091998	G	A	G	A	-0.022325	0.0174	0.307469	0.3087	FALSE	FALSE	FALSE	9WIjxM	0.0126	0.1649	ALS	TRUE	reported	1.33015e-27	0.002049	17	523976	2881625	|| id:ieu-b-32	TRUE	reported	igd	2	TRUE	NA
ieu-b-32	791	rs62175389	A	G	A	G	-0.021657	0.0183	0.213812	0.2048	FALSE	FALSE	FALSE	9WIjxM	0.0136	0.1783	ALS	TRUE	reported	4.77969e-21	0.002299	2	523970	161019972	|| id:ieu-b-32	TRUE	reported	igd	2	TRUE	NA
ieu-b-32	792	rs62180255	A	T	A	T	0.034202	0.017	0.441013	0.4358	FALSE	TRUE	TRUE	9WIjxM	0.0111	0.1266	ALS	TRUE	reported	1.81009e-72	0.001899	2	523984	182188444	|| id:ieu-b-32	TRUE	reported	igd	2	FALSE	NA
ieu-b-32	793	rs62229760	G	A	G	A	0.011989	0.0014	0.503926	0.5048	FALSE	FALSE	FALSE	9WIjxM	0.0118	0.9072	ALS	TRUE	reported	3.57001e-10	0.00191	20	524910	50068744	|| id:ieu-b-32	TRUE	reported	igd	2	TRUE	NA
ieu-b-32	794	rs62237815	G	T	G	T	-0.022846	-0.0029	0.078731	0.0793	FALSE	FALSE	FALSE	9WIjxM	0.0205	0.8871	ALS	TRUE	reported	8.05935e-11	0.003512	22	524923	31993652	|| id:ieu-b-32	TRUE	reported	igd	2	TRUE	NA
ieu-b-32	795	rs62241216	G	A	G	A	-0.012414	0.0295	0.492468	0.484	FALSE	FALSE	FALSE	9WIjxM	0.0127	0.01988	ALS	TRUE	reported	3.87998e-10	0.001982	22	480498	50744821	|| id:ieu-b-32	TRUE	reported	igd	2	TRUE	NA
ieu-b-32	796	rs62260788	T	C	T	C	0.021647	0.0498	0.093339	0.0873	FALSE	FALSE	FALSE	9WIjxM	0.03	0.09688	ALS	TRUE	reported	9.08009e-09	0.003764	3	524922	48068610	|| id:ieu-b-32	TRUE	reported	igd	2	TRUE	NA
ieu-b-32	797	rs62262391	T	C	T	C	-0.025903	0.0243	0.224686	0.2325	FALSE	FALSE	FALSE	9WIjxM	0.0133	0.06833	ALS	TRUE	reported	3.51965e-30	0.002268	3	522837	123105119	|| id:ieu-b-32	TRUE	reported	igd	2	TRUE	NA
ieu-b-32	798	rs62264487	C	G	C	G	-0.014449	0.0011	0.192155	0.1915	FALSE	TRUE	FALSE	9WIjxM	0.014	0.9355	ALS	TRUE	reported	1.64999e-09	0.002395	3	524919	119247898	|| id:ieu-b-32	TRUE	reported	igd	2	TRUE	NA
ieu-b-32	799	rs62334097	G	A	G	A	-0.018812	0.0132	0.112515	0.1108	FALSE	FALSE	FALSE	9WIjxM	0.0177	0.4559	ALS	TRUE	reported	3.38003e-10	0.002993	4	524920	169301245	|| id:ieu-b-32	TRUE	reported	igd	2	TRUE	NA
ieu-b-32	800	rs62428835	T	G	T	G	0.014776	0.0122	0.163125	0.1638	FALSE	FALSE	FALSE	9WIjxM	0.0153	0.4268	ALS	TRUE	reported	1.29999e-08	0.002597	6	524921	143263836	|| id:ieu-b-32	TRUE	reported	igd	2	TRUE	NA
ieu-b-32	801	rs62485905	T	C	T	C	-0.0177	0.0156	0.551492	0.5508	FALSE	FALSE	FALSE	9WIjxM	0.0114	0.1708	ALS	TRUE	reported	1.97015e-20	0.001909	7	523981	138741586	|| id:ieu-b-32	TRUE	reported	igd	2	TRUE	NA
ieu-b-32	802	rs62510269	G	A	G	A	-0.0278	0.015	0.146078	0.1396	FALSE	FALSE	FALSE	9WIjxM	0.0162	0.3533	ALS	TRUE	reported	3.71963e-25	0.002681	8	524919	79012343	|| id:ieu-b-32	TRUE	reported	igd	2	TRUE	NA
ieu-b-32	803	rs62621812	A	G	A	G	0.055993	0.0175	0.020688	0.0231	FALSE	FALSE	FALSE	9WIjxM	0.0408	0.6689	ALS	TRUE	reported	2.73023e-16	0.006836	7	524462	127015083	|| id:ieu-b-32	TRUE	reported	igd	2	TRUE	NA
ieu-b-32	804	rs630379	C	A	C	A	0.06507	0.0136	0.687195	0.7273	FALSE	FALSE	FALSE	9WIjxM	0.013	0.2957	ALS	TRUE	reported	1e-200	0.002041	6	522443	31922254	|| id:ieu-b-32	TRUE	reported	igd	2	TRUE	NA
ieu-b-32	805	rs6339	T	G	T	G	-0.02951	-0.0007	0.060564	0.0569	FALSE	FALSE	FALSE	9WIjxM	0.0287	0.9811	ALS	TRUE	reported	2.23975e-13	0.004021	1	523519	156848946	|| id:ieu-b-32	TRUE	reported	igd	2	TRUE	NA
ieu-b-32	806	rs6457134	T	C	T	C	0.011174	-0.0212	0.40683	0.4089	FALSE	FALSE	FALSE	9WIjxM	0.0118	0.07318	ALS	TRUE	reported	8.58994e-09	0.00194	6	520681	11228663	|| id:ieu-b-32	TRUE	reported	igd	2	TRUE	NA
ieu-b-32	807	rs6474359	C	T	C	T	-0.051371	-0.0032	0.037682	0.0333	FALSE	FALSE	FALSE	9WIjxM	0.032	0.9205	ALS	TRUE	reported	1.13006e-24	0.005006	8	523520	41549194	|| id:ieu-b-32	TRUE	reported	igd	2	TRUE	NA
ieu-b-32	808	rs6474820	C	T	C	T	0.014039	0.006	0.169618	0.1716	FALSE	FALSE	FALSE	9WIjxM	0.0147	0.6817	ALS	TRUE	reported	2.86999e-08	0.002528	9	523983	14142907	|| id:ieu-b-32	TRUE	reported	igd	2	TRUE	NA
ieu-b-32	809	rs6487543	A	G	A	G	0.019723	-0.0116	0.770994	0.7615	FALSE	FALSE	FALSE	9WIjxM	0.0131	0.3772	ALS	TRUE	reported	6.20012e-18	0.002284	12	523983	26438189	|| id:ieu-b-32	TRUE	reported	igd	2	TRUE	NA
ieu-b-32	810	rs649870	G	A	G	A	-0.017545	-0.0145	0.430282	0.4362	FALSE	FALSE	FALSE	9WIjxM	0.0111	0.1922	ALS	TRUE	reported	4.40961e-20	0.00191	11	524919	118971251	|| id:ieu-b-32	TRUE	reported	igd	2	TRUE	NA
ieu-b-32	811	rs6502555	C	T	C	T	0.028939	-0.0109	0.269464	0.2763	FALSE	FALSE	FALSE	9WIjxM	0.0123	0.3776	ALS	TRUE	reported	9.25977e-38	0.002252	17	480018	2729652	|| id:ieu-b-32	TRUE	reported	igd	2	TRUE	NA
ieu-b-32	812	rs6509298	T	C	T	C	0.012102	0.0045	0.625878	0.6263	FALSE	FALSE	FALSE	9WIjxM	0.0116	0.6957	ALS	TRUE	reported	7.35005e-10	0.001964	19	523786	47403547	|| id:ieu-b-32	TRUE	reported	igd	2	TRUE	NA
ieu-b-32	813	rs6531677	G	A	G	A	-0.024579	0.0012	0.553362	0.5863	FALSE	FALSE	FALSE	9WIjxM	0.0118	0.9173	ALS	TRUE	reported	2.14981e-37	0.001922	4	524919	38900397	|| id:ieu-b-32	TRUE	reported	igd	2	TRUE	NA
ieu-b-32	814	rs6546881	T	C	T	C	0.012654	-0.0168	0.657162	0.6478	FALSE	FALSE	FALSE	9WIjxM	0.0115	0.1434	ALS	TRUE	reported	2.17e-10	0.001992	2	523791	74187420	|| id:ieu-b-32	TRUE	reported	igd	2	TRUE	NA
ieu-b-32	815	rs6554158	A	G	A	G	0.014203	-0.0065	0.231214	0.2209	FALSE	FALSE	FALSE	9WIjxM	0.0135	0.6271	ALS	TRUE	reported	2.34002e-10	0.00224	4	524917	55066077	|| id:ieu-b-32	TRUE	reported	igd	2	TRUE	NA
ieu-b-32	816	rs6565201	T	C	T	C	-0.025855	-0.0129	0.259922	0.2616	FALSE	FALSE	FALSE	9WIjxM	0.0125	0.3036	ALS	TRUE	reported	4.74024e-33	0.002158	16	524854	30747191	|| id:ieu-b-32	TRUE	reported	igd	2	TRUE	NA
ieu-b-32	817	rs656841	G	C	G	C	0.012532	0.0219	0.630323	0.6198	FALSE	TRUE	FALSE	9WIjxM	0.0115	0.05616	ALS	TRUE	reported	4.20998e-10	0.002005	11	524906	126244173	|| id:ieu-b-32	TRUE	reported	igd	2	TRUE	NA
ieu-b-32	818	rs6569648	T	C	T	C	0.018727	0.0047	0.761261	0.7665	FALSE	FALSE	FALSE	9WIjxM	0.013	0.7172	ALS	TRUE	reported	2.5698e-17	0.002211	6	523519	130349119	|| id:ieu-b-32	TRUE	reported	igd	2	TRUE	NA
ieu-b-32	819	rs6571725	G	T	G	T	-0.011469	-0.0015	0.495223	0.4935	FALSE	FALSE	FALSE	9WIjxM	0.0115	0.8979	ALS	TRUE	reported	1.90999e-09	0.001908	14	524899	36126586	|| id:ieu-b-32	TRUE	reported	igd	2	TRUE	NA
ieu-b-32	820	rs6585021	C	T	C	T	-0.017226	-0.0003	0.899552	0.899	FALSE	FALSE	FALSE	9WIjxM	0.0183	0.9857	ALS	TRUE	reported	4.45e-08	0.003146	10	523523	112650055	|| id:ieu-b-32	TRUE	reported	igd	2	TRUE	NA
ieu-b-32	821	rs6587551	T	C	T	C	0.024837	0.0119	0.451319	0.4634	FALSE	FALSE	FALSE	9WIjxM	0.0111	0.2867	ALS	TRUE	reported	3.53021e-39	0.001896	1	524916	150952674	|| id:ieu-b-32	TRUE	reported	igd	2	TRUE	NA
ieu-b-32	822	rs6592656	G	C	G	C	0.010673	-0.0095	0.522763	0.5188	FALSE	TRUE	TRUE	9WIjxM	0.0111	0.39	ALS	TRUE	reported	2.03002e-08	0.001901	11	524920	76368054	|| id:ieu-b-32	TRUE	reported	igd	2	FALSE	NA
ieu-b-32	823	rs66731853	A	G	A	G	0.016166	0.0116	0.325233	0.3284	FALSE	FALSE	FALSE	9WIjxM	0.0117	0.3235	ALS	TRUE	reported	1.18987e-15	0.002018	1	524920	20916238	|| id:ieu-b-32	TRUE	reported	igd	2	TRUE	NA
ieu-b-32	824	rs6677889	A	G	A	G	0.010901	0.0234	0.372605	0.3724	FALSE	FALSE	FALSE	9WIjxM	0.0115	0.04229	ALS	TRUE	reported	2.53998e-08	0.001955	1	523521	108406826	|| id:ieu-b-32	TRUE	reported	igd	2	TRUE	NA
ieu-b-32	825	rs66815886	T	G	T	G	-0.012607	0.0193	0.279949	0.2898	FALSE	FALSE	FALSE	9WIjxM	0.0122	0.1146	ALS	TRUE	reported	2.06001e-09	0.002102	3	523975	64703394	|| id:ieu-b-32	TRUE	reported	igd	2	TRUE	NA
ieu-b-32	826	rs66842944	T	C	T	C	0.020118	-0.0418	0.080428	0.0836	FALSE	FALSE	FALSE	9WIjxM	0.021	0.04695	ALS	TRUE	reported	8.67002e-09	0.003493	8	524922	78099964	|| id:ieu-b-32	TRUE	reported	igd	2	TRUE	NA
ieu-b-32	827	rs6691839	T	G	T	G	-0.014333	-0.0157	0.764657	0.7571	FALSE	FALSE	FALSE	9WIjxM	0.0131	0.2318	ALS	TRUE	reported	1.26e-10	0.002227	1	524920	26559306	|| id:ieu-b-32	TRUE	reported	igd	2	TRUE	NA
ieu-b-32	828	rs6698440	T	C	T	C	-0.012053	0.002	0.459348	0.4608	FALSE	FALSE	FALSE	9WIjxM	0.0118	0.8679	ALS	TRUE	reported	2.24001e-10	0.001899	1	523062	21258712	|| id:ieu-b-32	TRUE	reported	igd	2	TRUE	NA
ieu-b-32	829	rs6708982	A	G	A	G	-0.031333	0.0194	0.031944	0.0288	FALSE	FALSE	FALSE	9WIjxM	0.0356	0.5845	ALS	TRUE	reported	7.73001e-09	0.005422	2	523982	161622087	|| id:ieu-b-32	TRUE	reported	igd	2	TRUE	NA
ieu-b-32	830	rs6721663	A	G	A	G	-0.026133	-0.0212	0.158697	0.1495	FALSE	FALSE	FALSE	9WIjxM	0.0157	0.1768	ALS	TRUE	reported	9.83105e-24	0.0026	2	524919	7615061	|| id:ieu-b-32	TRUE	reported	igd	2	TRUE	NA
ieu-b-32	831	rs6742799	C	A	C	A	-0.039239	0.0164	0.199766	0.1938	FALSE	FALSE	FALSE	9WIjxM	0.0139	0.2383	ALS	TRUE	reported	3.53997e-62	0.002357	2	523521	161317460	|| id:ieu-b-32	TRUE	reported	igd	2	TRUE	NA
ieu-b-32	832	rs6743068	G	A	G	A	0.031438	-0.0075	0.729732	0.7168	FALSE	FALSE	FALSE	9WIjxM	0.0122	0.5368	ALS	TRUE	reported	1.69005e-49	0.002125	2	523983	202153920	|| id:ieu-b-32	TRUE	reported	igd	2	TRUE	NA
ieu-b-32	833	rs6744744	A	G	A	G	0.027616	0.0168	0.048874	0.047	FALSE	FALSE	FALSE	9WIjxM	0.0295	0.5707	ALS	TRUE	reported	1.22e-09	0.00454	2	523982	181411619	|| id:ieu-b-32	TRUE	reported	igd	2	TRUE	NA
ieu-b-32	834	rs67483792	T	C	T	C	-0.035358	0.0005	0.042874	0.0413	FALSE	FALSE	FALSE	9WIjxM	0.0284	0.9869	ALS	TRUE	reported	8.05935e-14	0.00473	13	523982	72503638	|| id:ieu-b-32	TRUE	reported	igd	2	TRUE	NA
ieu-b-32	835	rs6755786	T	C	T	C	0.026573	0.0135	0.773393	0.7699	FALSE	FALSE	FALSE	9WIjxM	0.013	0.2983	ALS	TRUE	reported	4.19952e-32	0.002252	2	523978	103048103	|| id:ieu-b-32	TRUE	reported	igd	2	TRUE	NA
ieu-b-32	836	rs6755895	C	T	C	T	-0.023423	0.0081	0.230958	0.2348	FALSE	FALSE	FALSE	9WIjxM	0.0132	0.5419	ALS	TRUE	reported	1.65006e-24	0.002291	2	523976	232579795	|| id:ieu-b-32	TRUE	reported	igd	2	TRUE	NA
ieu-b-32	837	rs67587726	C	T	C	T	0.028128	0.0095	0.068631	0.0766	FALSE	FALSE	FALSE	9WIjxM	0.0209	0.6499	ALS	TRUE	reported	6.74994e-14	0.003751	19	524909	40816962	|| id:ieu-b-32	TRUE	reported	igd	2	TRUE	NA
ieu-b-32	838	rs677355	A	G	A	G	-0.014061	0.0012	0.321046	0.3364	FALSE	FALSE	FALSE	9WIjxM	0.0116	0.9152	ALS	TRUE	reported	4.16006e-12	0.002027	9	523506	136146046	|| id:ieu-b-32	TRUE	reported	igd	2	TRUE	NA
ieu-b-32	839	rs6774387	T	C	T	C	-0.01107	-0.0169	0.403723	0.3783	FALSE	FALSE	FALSE	9WIjxM	0.0115	0.1423	ALS	TRUE	reported	9.47e-09	0.001927	3	524921	4749545	|| id:ieu-b-32	TRUE	reported	igd	2	TRUE	NA
ieu-b-32	840	rs678393	G	T	G	T	-0.015416	0.0058	0.261711	0.2642	FALSE	FALSE	FALSE	9WIjxM	0.013	0.6519	ALS	TRUE	reported	2.32006e-12	0.002196	5	524921	72418309	|| id:ieu-b-32	TRUE	reported	igd	2	TRUE	NA
ieu-b-32	841	rs68046732	T	C	T	C	0.014462	0.0284	0.610793	0.6081	FALSE	FALSE	FALSE	9WIjxM	0.0125	0.02326	ALS	TRUE	reported	1.53993e-13	0.001957	2	523980	8733076	|| id:ieu-b-32	TRUE	reported	igd	2	TRUE	NA
ieu-b-32	842	rs6844726	G	C	G	C	-0.031861	-0.014	0.042742	0.0441	FALSE	TRUE	FALSE	9WIjxM	0.0286	0.6253	ALS	TRUE	reported	1.99022e-11	0.004747	4	524923	104244730	|| id:ieu-b-32	TRUE	reported	igd	2	TRUE	NA
ieu-b-32	843	rs6851446	T	C	T	C	0.019806	-0.0286	0.095832	0.1099	FALSE	FALSE	FALSE	9WIjxM	0.0174	0.09988	ALS	TRUE	reported	3.45001e-09	0.003349	4	480043	2231600	|| id:ieu-b-32	TRUE	reported	igd	2	TRUE	NA
ieu-b-32	844	rs6882861	A	G	A	G	0.018512	0.001	0.241755	0.2413	FALSE	FALSE	FALSE	9WIjxM	0.0129	0.9394	ALS	TRUE	reported	5.12979e-17	0.002207	5	524920	124351185	|| id:ieu-b-32	TRUE	reported	igd	2	TRUE	NA
ieu-b-32	845	rs6903444	G	A	G	A	0.012328	0.0065	0.336837	0.337	FALSE	FALSE	FALSE	9WIjxM	0.0117	0.5753	ALS	TRUE	reported	7.43002e-10	0.002001	6	524921	41014220	|| id:ieu-b-32	TRUE	reported	igd	2	TRUE	NA
ieu-b-32	846	rs6908339	G	A	G	A	-0.010729	0.0152	0.497289	0.5052	FALSE	FALSE	FALSE	9WIjxM	0.0112	0.1772	ALS	TRUE	reported	1.47999e-08	0.001893	6	524919	127138103	|| id:ieu-b-32	TRUE	reported	igd	2	TRUE	NA
ieu-b-32	847	rs6911448	C	G	C	G	-0.012859	0.004	0.510545	0.514	FALSE	TRUE	TRUE	9WIjxM	0.0112	0.72	ALS	TRUE	reported	1.10994e-11	0.001892	6	521007	10534811	|| id:ieu-b-32	TRUE	reported	igd	2	FALSE	NA
ieu-b-32	848	rs6918542	T	C	T	C	0.023465	-0.0225	0.154592	0.1599	FALSE	FALSE	FALSE	9WIjxM	0.0157	0.1517	ALS	TRUE	reported	2.59e-19	0.00261	6	524921	21817932	|| id:ieu-b-32	TRUE	reported	igd	2	TRUE	NA
ieu-b-32	849	rs6926219	A	G	A	G	0.026814	-0.0032	0.547273	0.55	FALSE	FALSE	FALSE	9WIjxM	0.0111	0.7759	ALS	TRUE	reported	2.22998e-45	0.001896	6	524911	122720806	|| id:ieu-b-32	TRUE	reported	igd	2	TRUE	NA
ieu-b-32	850	rs6931118	T	C	T	C	0.026901	-0.0181	0.666414	0.6647	FALSE	FALSE	FALSE	9WIjxM	0.0117	0.1225	ALS	TRUE	reported	4.27957e-41	0.002003	6	524921	35620550	|| id:ieu-b-32	TRUE	reported	igd	2	TRUE	NA
ieu-b-32	851	rs6936325	A	G	A	G	-0.044824	-0.0022	0.024681	0.0255	FALSE	FALSE	FALSE	9WIjxM	0.035	0.9488	ALS	TRUE	reported	2.39001e-13	0.006115	6	523983	159432659	|| id:ieu-b-32	TRUE	reported	igd	2	TRUE	NA
ieu-b-32	852	rs6938	G	C	G	C	-0.014196	0.0064	0.693533	0.6811	FALSE	TRUE	FALSE	9WIjxM	0.0119	0.5925	ALS	TRUE	reported	1.16011e-11	0.00209	15	524917	75136261	|| id:ieu-b-32	TRUE	reported	igd	2	TRUE	NA
ieu-b-32	853	rs6942609	A	G	A	G	-0.016393	0.0064	0.200949	0.1999	FALSE	FALSE	FALSE	9WIjxM	0.014	0.648	ALS	TRUE	reported	3.67029e-12	0.002357	7	522442	100895480	|| id:ieu-b-32	TRUE	reported	igd	2	TRUE	NA
ieu-b-32	854	rs6955702	G	A	G	A	-0.022276	0.0007	0.522122	0.5048	FALSE	FALSE	FALSE	9WIjxM	0.0114	0.9496	ALS	TRUE	reported	3.3597e-31	0.001916	7	523522	3157702	|| id:ieu-b-32	TRUE	reported	igd	2	TRUE	NA
ieu-b-32	855	rs696	T	C	T	C	0.025359	0.0068	0.364762	0.3776	FALSE	FALSE	FALSE	9WIjxM	0.0114	0.5531	ALS	TRUE	reported	4.93969e-38	0.001966	14	523983	35871093	|| id:ieu-b-32	TRUE	reported	igd	2	TRUE	NA
ieu-b-32	856	rs6967605	G	C	G	C	-0.012848	0.017	0.426572	0.4163	FALSE	TRUE	TRUE	9WIjxM	0.0112	0.1299	ALS	TRUE	reported	1.67996e-11	0.001907	7	524920	156636308	|| id:ieu-b-32	TRUE	reported	igd	2	FALSE	NA
ieu-b-32	857	rs6975957	T	C	T	C	-0.019055	0.0248	0.813644	0.8117	FALSE	FALSE	FALSE	9WIjxM	0.0153	0.1056	ALS	TRUE	reported	2.4598e-13	0.002601	7	522508	100329189	|| id:ieu-b-32	TRUE	reported	igd	2	TRUE	NA
ieu-b-32	858	rs6982175	C	T	C	T	-0.021709	-0.0046	0.880636	0.886	FALSE	FALSE	FALSE	9WIjxM	0.0178	0.7943	ALS	TRUE	reported	1.46994e-13	0.002935	8	523524	61812553	|| id:ieu-b-32	TRUE	reported	igd	2	TRUE	NA
ieu-b-32	859	rs6983550	A	G	A	G	0.013778	0.0124	0.642231	0.637	FALSE	FALSE	FALSE	9WIjxM	0.0117	0.2912	ALS	TRUE	reported	3.11028e-12	0.001975	8	523520	106482105	|| id:ieu-b-32	TRUE	reported	igd	2	TRUE	NA
ieu-b-32	860	rs6983680	T	C	T	C	0.01453	0.0181	0.282165	0.2841	FALSE	FALSE	FALSE	9WIjxM	0.0128	0.1569	ALS	TRUE	reported	5.03965e-12	0.002103	8	523841	10901931	|| id:ieu-b-32	TRUE	reported	igd	2	TRUE	NA
ieu-b-32	861	rs6991832	C	A	C	A	0.013182	0.0235	0.555139	0.5482	FALSE	FALSE	FALSE	9WIjxM	0.0112	0.03532	ALS	TRUE	reported	5.27959e-12	0.00191	8	523980	18710941	|| id:ieu-b-32	TRUE	reported	igd	2	TRUE	NA
ieu-b-32	862	rs6995717	C	T	C	T	-0.013148	-0.0329	0.449676	0.4497	FALSE	FALSE	FALSE	9WIjxM	0.0112	0.003411	ALS	TRUE	reported	6.94065e-12	0.001915	8	524920	106229410	|| id:ieu-b-32	TRUE	reported	igd	2	TRUE	NA
ieu-b-32	863	rs6999805	C	T	C	T	0.014922	0.0161	0.371031	0.3597	FALSE	FALSE	FALSE	9WIjxM	0.0117	0.1679	ALS	TRUE	reported	2.97989e-14	0.001962	8	524917	78648036	|| id:ieu-b-32	TRUE	reported	igd	2	TRUE	NA
ieu-b-32	864	rs7000289	G	A	G	A	-0.012459	0.0177	0.2753	0.2824	FALSE	FALSE	FALSE	9WIjxM	0.0122	0.1463	ALS	TRUE	reported	4.45e-09	0.002122	8	524887	130597230	|| id:ieu-b-32	TRUE	reported	igd	2	TRUE	NA
ieu-b-32	865	rs7005874	G	C	G	C	0.016775	0.0117	0.250101	0.2406	FALSE	TRUE	FALSE	9WIjxM	0.013	0.3687	ALS	TRUE	reported	2.39994e-14	0.002198	8	524920	38288566	|| id:ieu-b-32	TRUE	reported	igd	2	TRUE	NA
ieu-b-32	866	rs7006802	G	C	G	C	-0.02463	0.011	0.055229	0.0567	FALSE	TRUE	FALSE	9WIjxM	0.0235	0.6383	ALS	TRUE	reported	2.53e-09	0.00413	8	524922	131211031	|| id:ieu-b-32	TRUE	reported	igd	2	TRUE	NA
ieu-b-32	867	rs7007986	A	G	A	G	-0.022001	-0.0177	0.601181	0.5936	FALSE	FALSE	FALSE	9WIjxM	0.0114	0.1209	ALS	TRUE	reported	8.49963e-28	0.002012	8	481435	142217115	|| id:ieu-b-32	TRUE	reported	igd	2	TRUE	NA
ieu-b-32	868	rs7012814	A	G	A	G	-0.013439	0.0275	0.474127	0.4753	FALSE	FALSE	FALSE	9WIjxM	0.0118	0.01981	ALS	TRUE	reported	2.02023e-12	0.001909	8	523835	9173358	|| id:ieu-b-32	TRUE	reported	igd	2	TRUE	NA
ieu-b-32	869	rs706819	C	T	C	T	0.013638	-0.0164	0.738233	0.7335	FALSE	FALSE	FALSE	9WIjxM	0.0126	0.1918	ALS	TRUE	reported	3.61002e-10	0.002173	12	523524	52315923	|| id:ieu-b-32	TRUE	reported	igd	2	TRUE	NA
ieu-b-32	870	rs7071131	G	A	G	A	-0.016035	-0.0061	0.495115	0.4996	FALSE	FALSE	FALSE	9WIjxM	0.011	0.5819	ALS	TRUE	reported	3.85035e-16	0.001968	10	480008	121026712	|| id:ieu-b-32	TRUE	reported	igd	2	TRUE	NA
ieu-b-32	871	rs7076190	G	T	G	T	-0.010935	0.0095	0.573541	0.574	FALSE	FALSE	FALSE	9WIjxM	0.0114	0.4073	ALS	TRUE	reported	1.15001e-08	0.001914	10	523841	92763765	|| id:ieu-b-32	TRUE	reported	igd	2	TRUE	NA
ieu-b-32	872	rs7080472	T	G	T	G	-0.014892	-0.0072	0.42649	0.4362	FALSE	FALSE	FALSE	9WIjxM	0.0112	0.5195	ALS	TRUE	reported	8.1508e-15	0.001916	10	523513	96012950	|| id:ieu-b-32	TRUE	reported	igd	2	TRUE	NA
ieu-b-32	873	rs7087798	G	T	G	T	-0.011178	-0.0007	0.631164	0.6421	FALSE	FALSE	FALSE	9WIjxM	0.0115	0.9517	ALS	TRUE	reported	1.06999e-08	0.001953	10	524922	96264257	|| id:ieu-b-32	TRUE	reported	igd	2	TRUE	NA
ieu-b-32	874	rs7127911	T	G	T	G	0.024096	-0.0187	0.266421	0.2641	FALSE	FALSE	FALSE	9WIjxM	0.0128	0.1436	ALS	TRUE	reported	3.44033e-29	0.002147	11	523512	128492549	|| id:ieu-b-32	TRUE	reported	igd	2	TRUE	NA
ieu-b-32	875	rs7138945	G	T	G	T	0.012262	0.0072	0.363488	0.3526	FALSE	FALSE	FALSE	9WIjxM	0.0115	0.5304	ALS	TRUE	reported	4.62999e-10	0.001966	12	523514	50539419	|| id:ieu-b-32	TRUE	reported	igd	2	TRUE	NA
ieu-b-32	876	rs713909	C	G	C	G	-0.028643	-0.015	0.432792	0.4373	FALSE	TRUE	TRUE	9WIjxM	0.0111	0.1769	ALS	TRUE	reported	5.31986e-49	0.001946	22	524919	39532420	|| id:ieu-b-32	TRUE	reported	igd	2	FALSE	NA
ieu-b-32	877	rs714027	G	A	G	A	-0.034906	0.007	0.552066	0.5401	FALSE	FALSE	FALSE	9WIjxM	0.011	0.5254	ALS	TRUE	reported	5.95937e-75	0.001905	22	523522	30577771	|| id:ieu-b-32	TRUE	reported	igd	2	TRUE	NA
ieu-b-32	878	rs71420836	T	C	T	C	0.030214	0.0248	0.097097	0.1035	FALSE	FALSE	FALSE	9WIjxM	0.0185	0.1793	ALS	TRUE	reported	1.66994e-19	0.003343	2	480503	129060871	|| id:ieu-b-32	TRUE	reported	igd	2	TRUE	NA
ieu-b-32	879	rs7147987	G	A	G	A	0.011616	-0.0037	0.460406	0.4515	FALSE	FALSE	FALSE	9WIjxM	0.0111	0.7389	ALS	TRUE	reported	1.25e-09	0.001911	14	523841	65538131	|| id:ieu-b-32	TRUE	reported	igd	2	TRUE	NA
ieu-b-32	880	rs71506737	G	A	G	A	-0.015226	0.0082	0.207204	0.2186	FALSE	FALSE	FALSE	9WIjxM	0.0134	0.5421	ALS	TRUE	reported	8.1903e-11	0.002342	9	524919	22571949	|| id:ieu-b-32	TRUE	reported	igd	2	TRUE	NA
ieu-b-32	881	rs71559072	T	C	T	C	-0.073085	0.0444	0.110098	0.0858	FALSE	FALSE	FALSE	9WIjxM	0.0212	0.0359	ALS	TRUE	reported	1.30017e-129	0.003017	6	523513	28089481	|| id:ieu-b-32	TRUE	reported	igd	2	TRUE	NA
ieu-b-32	882	rs7161799	T	C	T	C	0.034112	0.0161	0.076225	0.0837	FALSE	FALSE	FALSE	9WIjxM	0.021	0.444	ALS	TRUE	reported	2.78997e-21	0.0036	15	524922	58770523	|| id:ieu-b-32	TRUE	reported	igd	2	TRUE	NA
ieu-b-32	883	rs71636779	C	T	C	T	-0.02059	0.012	0.080943	0.0772	FALSE	FALSE	FALSE	9WIjxM	0.021	0.5674	ALS	TRUE	reported	2.61999e-09	0.003456	1	524915	27114012	|| id:ieu-b-32	TRUE	reported	igd	2	TRUE	NA
ieu-b-32	884	rs7164347	C	T	C	T	-0.014603	-0.0127	0.218	0.219	FALSE	FALSE	FALSE	9WIjxM	0.0139	0.3616	ALS	TRUE	reported	2.53e-10	0.002307	15	524920	50718561	|| id:ieu-b-32	TRUE	reported	igd	2	TRUE	NA
ieu-b-32	885	rs71658797	A	T	A	T	0.015944	0.0039	0.119403	0.1051	FALSE	TRUE	FALSE	9WIjxM	0.0185	0.8348	ALS	TRUE	reported	4.45995e-08	0.002912	1	524921	77967507	|| id:ieu-b-32	TRUE	reported	igd	2	TRUE	NA
ieu-b-32	886	rs7192652	G	A	G	A	0.022219	0.0032	0.480623	0.4855	FALSE	FALSE	FALSE	9WIjxM	0.0115	0.7786	ALS	TRUE	reported	4.32016e-31	0.001915	16	523516	57075180	|| id:ieu-b-32	TRUE	reported	igd	2	TRUE	NA
ieu-b-32	887	rs721131	C	T	C	T	-0.018902	-0.0344	0.31956	0.3171	FALSE	FALSE	FALSE	9WIjxM	0.0119	0.003718	ALS	TRUE	reported	1.35988e-20	0.00203	21	524919	47957767	|| id:ieu-b-32	TRUE	reported	igd	2	TRUE	NA
ieu-b-32	888	rs7212001	T	C	T	C	0.011911	0.018	0.583652	0.5789	FALSE	FALSE	FALSE	9WIjxM	0.0111	0.1038	ALS	TRUE	reported	7.00003e-10	0.00193	17	523520	43014884	|| id:ieu-b-32	TRUE	reported	igd	2	TRUE	NA
ieu-b-32	889	rs721377	T	C	T	C	0.019951	0.0472	0.102169	0.1031	FALSE	FALSE	FALSE	9WIjxM	0.0201	0.0187	ALS	TRUE	reported	5.22998e-10	0.003209	3	522442	14435063	|| id:ieu-b-32	TRUE	reported	igd	2	TRUE	NA
ieu-b-32	890	rs72637694	A	G	A	G	-0.014036	0.019	0.188106	0.192	FALSE	FALSE	FALSE	9WIjxM	0.014	0.1746	ALS	TRUE	reported	7.24002e-09	0.002424	8	524921	49288118	|| id:ieu-b-32	TRUE	reported	igd	2	TRUE	NA
ieu-b-32	891	rs72661392	T	C	T	C	0.021457	0.0275	0.098333	0.0943	FALSE	FALSE	FALSE	9WIjxM	0.0192	0.1513	ALS	TRUE	reported	1.61994e-11	0.003183	1	523065	52008315	|| id:ieu-b-32	TRUE	reported	igd	2	TRUE	NA
ieu-b-32	892	rs72664176	T	C	T	C	-0.022437	0.0276	0.069149	0.0682	FALSE	FALSE	FALSE	9WIjxM	0.0234	0.2393	ALS	TRUE	reported	4.70999e-09	0.003828	4	523979	105876811	|| id:ieu-b-32	TRUE	reported	igd	2	TRUE	NA
ieu-b-32	893	rs7267759	T	G	T	G	-0.022555	-0.0068	0.100198	0.1034	FALSE	FALSE	FALSE	9WIjxM	0.018	0.7053	ALS	TRUE	reported	8.93923e-13	0.003154	20	524922	34257284	|| id:ieu-b-32	TRUE	reported	igd	2	TRUE	NA
ieu-b-32	894	rs72678365	C	T	C	T	0.013439	0.0027	0.181212	0.1789	FALSE	FALSE	FALSE	9WIjxM	0.0147	0.8515	ALS	TRUE	reported	4.36999e-08	0.002453	8	523984	79830371	|| id:ieu-b-32	TRUE	reported	igd	2	TRUE	NA
ieu-b-32	895	rs72685677	T	C	T	C	-0.05055	-0.0246	0.029353	0.0281	FALSE	FALSE	FALSE	9WIjxM	0.0352	0.4849	ALS	TRUE	reported	7.39946e-19	0.005696	1	524923	113840826	|| id:ieu-b-32	TRUE	reported	igd	2	TRUE	NA
ieu-b-32	896	rs72726244	A	G	A	G	-0.023117	-0.0099	0.058426	0.0575	FALSE	FALSE	FALSE	9WIjxM	0.0237	0.6746	ALS	TRUE	reported	9.72008e-09	0.004027	8	524923	131473768	|| id:ieu-b-32	TRUE	reported	igd	2	TRUE	NA
ieu-b-32	897	rs72742546	T	C	T	C	-0.016981	0.0011	0.139262	0.1402	FALSE	FALSE	FALSE	9WIjxM	0.0164	0.9488	ALS	TRUE	reported	6.76005e-10	0.002749	1	524923	221334358	|| id:ieu-b-32	TRUE	reported	igd	2	TRUE	NA
ieu-b-32	898	rs72745470	G	C	G	C	-0.010988	0.0155	0.361418	0.359	FALSE	TRUE	FALSE	9WIjxM	0.0121	0.199	ALS	TRUE	reported	3.09001e-08	0.001983	15	524920	67653682	|| id:ieu-b-32	TRUE	reported	igd	2	TRUE	NA
ieu-b-32	899	rs72796158	C	T	C	T	0.060498	-0.0232	0.130937	0.1269	FALSE	FALSE	FALSE	9WIjxM	0.0168	0.167	ALS	TRUE	reported	1.2106e-103	0.002798	2	521145	23935727	|| id:ieu-b-32	TRUE	reported	igd	2	TRUE	NA
ieu-b-32	900	rs72811910	T	G	T	G	0.021175	-0.0159	0.07319	0.0727	FALSE	FALSE	FALSE	9WIjxM	0.0223	0.476	ALS	TRUE	reported	7.99006e-09	0.003668	17	523980	9006330	|| id:ieu-b-32	TRUE	reported	igd	2	TRUE	NA
ieu-b-32	901	rs72829229	A	G	A	G	-0.031515	0.0096	0.03732	0.0368	FALSE	FALSE	FALSE	9WIjxM	0.0314	0.76	ALS	TRUE	reported	6.77002e-10	0.005103	2	523982	102432656	|| id:ieu-b-32	TRUE	reported	igd	2	TRUE	NA
ieu-b-32	902	rs72835315	C	T	C	T	0.035058	-0.0199	0.060241	0.0596	FALSE	FALSE	FALSE	9WIjxM	0.0254	0.4323	ALS	TRUE	reported	7.08925e-17	0.004198	6	521155	231878	|| id:ieu-b-32	TRUE	reported	igd	2	TRUE	NA
ieu-b-32	903	rs72839477	T	C	T	C	-0.071659	0.0505	0.106194	0.0831	FALSE	FALSE	FALSE	9WIjxM	0.0214	0.01858	ALS	TRUE	reported	4.77529e-121	0.003062	6	523981	27327000	|| id:ieu-b-32	TRUE	reported	igd	2	TRUE	NA
ieu-b-32	904	rs7284125	G	A	G	A	-0.015221	-0.0093	0.412988	0.4292	FALSE	FALSE	FALSE	9WIjxM	0.0113	0.4112	ALS	TRUE	reported	8.59014e-15	0.00196	22	524912	29632738	|| id:ieu-b-32	TRUE	reported	igd	2	TRUE	NA
ieu-b-32	905	rs72841879	T	G	T	G	-0.019428	0.0191	0.119842	0.1206	FALSE	FALSE	FALSE	9WIjxM	0.017	0.2611	ALS	TRUE	reported	2.90001e-11	0.002919	5	523916	172006371	|| id:ieu-b-32	TRUE	reported	igd	2	TRUE	NA
ieu-b-32	906	rs72895339	C	T	C	T	-0.01178	-0.0104	0.330724	0.347	FALSE	FALSE	FALSE	9WIjxM	0.0118	0.378	ALS	TRUE	reported	4.74002e-09	0.00201	2	522904	187731349	|| id:ieu-b-32	TRUE	reported	igd	2	TRUE	NA
ieu-b-32	907	rs72904801	G	A	G	A	0.021316	0.0112	0.089053	0.091	FALSE	FALSE	FALSE	9WIjxM	0.0192	0.5595	ALS	TRUE	reported	1.26999e-10	0.003312	1	524922	51442137	|| id:ieu-b-32	TRUE	reported	igd	2	TRUE	NA
ieu-b-32	908	rs72915908	G	A	G	A	0.041514	-0.004	0.015958	0.0139	FALSE	FALSE	FALSE	9WIjxM	0.0533	0.9402	ALS	TRUE	reported	4.31003e-08	0.007573	11	523588	56878714	|| id:ieu-b-32	TRUE	reported	igd	2	TRUE	NA
ieu-b-32	909	rs72928038	A	G	A	G	-0.033322	0.0169	0.176926	0.173	FALSE	FALSE	FALSE	9WIjxM	0.0162	0.2976	ALS	TRUE	reported	4.24033e-41	0.002481	6	524918	90976768	|| id:ieu-b-32	TRUE	reported	igd	2	TRUE	NA
ieu-b-32	910	rs72955444	G	T	G	T	0.020093	-0.0394	0.088271	0.0884	FALSE	FALSE	FALSE	9WIjxM	0.0192	0.04011	ALS	TRUE	reported	2.01999e-09	0.003349	2	523982	220094673	|| id:ieu-b-32	TRUE	reported	igd	2	TRUE	NA
ieu-b-32	911	rs73073149	T	A	T	A	-0.054121	-0.0159	0.010583	0.012	FALSE	TRUE	FALSE	9WIjxM	0.0599	0.7903	ALS	TRUE	reported	7.69006e-09	0.009364	3	524922	194193629	|| id:ieu-b-32	TRUE	reported	igd	2	TRUE	NA
ieu-b-32	912	rs7308380	C	A	C	A	0.015969	0.0056	0.750511	0.753	FALSE	FALSE	FALSE	9WIjxM	0.0128	0.6631	ALS	TRUE	reported	2.47002e-13	0.00218	12	524920	89851232	|| id:ieu-b-32	TRUE	reported	igd	2	TRUE	NA
ieu-b-32	913	rs73142294	T	C	T	C	0.015158	0.0002	0.247603	0.2389	FALSE	FALSE	FALSE	9WIjxM	0.014	0.9883	ALS	TRUE	reported	7.50931e-12	0.002212	4	523840	40301624	|| id:ieu-b-32	TRUE	reported	igd	2	TRUE	NA
ieu-b-32	914	rs73165514	A	G	A	G	0.020861	0.0093	0.086367	0.0934	FALSE	FALSE	FALSE	9WIjxM	0.019	0.6248	ALS	TRUE	reported	5.47003e-10	0.003359	7	524914	150527651	|| id:ieu-b-32	TRUE	reported	igd	2	TRUE	NA
ieu-b-32	915	rs73234873	T	C	T	C	0.012329	-0.0143	0.292526	0.2854	FALSE	FALSE	FALSE	9WIjxM	0.0122	0.2423	ALS	TRUE	reported	3.76002e-09	0.00209	7	524917	127292004	|| id:ieu-b-32	TRUE	reported	igd	2	TRUE	NA
ieu-b-32	916	rs73239280	A	G	A	G	-0.031522	-0.0105	0.203256	0.2163	FALSE	FALSE	FALSE	9WIjxM	0.0134	0.4335	ALS	TRUE	reported	4.71954e-41	0.002348	5	524918	118695579	|| id:ieu-b-32	TRUE	reported	igd	2	TRUE	NA
ieu-b-32	917	rs7326773	G	A	G	A	0.019909	-0.008	0.104973	0.0984	FALSE	FALSE	FALSE	9WIjxM	0.0187	0.6692	ALS	TRUE	reported	1.61998e-10	0.003111	13	523977	78354651	|| id:ieu-b-32	TRUE	reported	igd	2	TRUE	NA
ieu-b-32	918	rs7333277	A	G	A	G	-0.012952	0.0055	0.528593	0.5171	FALSE	FALSE	FALSE	9WIjxM	0.0116	0.6374	ALS	TRUE	reported	1.94984e-11	0.001929	13	523840	110900793	|| id:ieu-b-32	TRUE	reported	igd	2	TRUE	NA
ieu-b-32	919	rs73407222	A	G	A	G	0.043671	-0.015	0.016411	0.021	FALSE	FALSE	FALSE	9WIjxM	0.0397	0.7053	ALS	TRUE	reported	7.97995e-09	0.007564	6	518881	28786003	|| id:ieu-b-32	TRUE	reported	igd	2	TRUE	NA
ieu-b-32	920	rs73457437	A	G	A	G	0.03026	-0.0672	0.032082	0.0307	FALSE	FALSE	FALSE	9WIjxM	0.0508	0.1858	ALS	TRUE	reported	1.74e-08	0.005365	11	524921	49500475	|| id:ieu-b-32	TRUE	reported	igd	2	TRUE	NA
ieu-b-32	921	rs7350725	A	C	A	C	0.010771	-0.0034	0.517408	0.5217	FALSE	FALSE	FALSE	9WIjxM	0.0115	0.769	ALS	TRUE	reported	3.44001e-08	0.001951	14	524921	72216675	|| id:ieu-b-32	TRUE	reported	igd	2	TRUE	NA
ieu-b-32	922	rs73850520	C	T	C	T	0.016814	-0.0093	0.137502	0.1407	FALSE	FALSE	FALSE	9WIjxM	0.0158	0.558	ALS	TRUE	reported	8.51001e-10	0.002739	3	524922	108251509	|| id:ieu-b-32	TRUE	reported	igd	2	TRUE	NA
ieu-b-32	923	rs73880371	A	C	A	C	-0.030486	0.0084	0.113692	0.1083	FALSE	FALSE	FALSE	9WIjxM	0.0182	0.6441	ALS	TRUE	reported	1.59993e-24	0.002981	22	524918	28414498	|| id:ieu-b-32	TRUE	reported	igd	2	TRUE	NA
ieu-b-32	924	rs73961715	C	T	C	T	-0.04895	-0.0057	0.127705	0.1224	FALSE	FALSE	FALSE	9WIjxM	0.0168	0.7338	ALS	TRUE	reported	2.78997e-67	0.002823	2	523983	143803847	|| id:ieu-b-32	TRUE	reported	igd	2	TRUE	NA
ieu-b-32	925	rs74227709	A	G	A	G	-0.028903	0.0283	0.071527	0.0671	FALSE	FALSE	FALSE	9WIjxM	0.0233	0.2247	ALS	TRUE	reported	2.51015e-15	0.00365	1	524921	247722588	|| id:ieu-b-32	TRUE	reported	igd	2	TRUE	NA
ieu-b-32	926	rs74280151	T	C	T	C	0.028848	-0.0235	0.174782	0.1703	FALSE	FALSE	FALSE	9WIjxM	0.0152	0.1222	ALS	TRUE	reported	2.22024e-38	0.002226	3	524901	28287735	|| id:ieu-b-32	TRUE	reported	igd	2	TRUE	NA
ieu-b-32	927	rs74408817	A	C	A	C	-0.023367	-0.0162	0.08075	0.0873	FALSE	FALSE	FALSE	9WIjxM	0.0192	0.3978	ALS	TRUE	reported	2.09991e-11	0.003486	4	524920	157801752	|| id:ieu-b-32	TRUE	reported	igd	2	TRUE	NA
ieu-b-32	928	rs74456643	A	G	A	G	-0.012383	0.008	0.22525	0.2208	FALSE	FALSE	FALSE	9WIjxM	0.0134	0.5493	ALS	TRUE	reported	4.67003e-08	0.002265	15	524917	51251169	|| id:ieu-b-32	TRUE	reported	igd	2	TRUE	NA
ieu-b-32	929	rs74480102	A	G	A	G	-0.028812	0.054	0.041633	0.0378	FALSE	FALSE	FALSE	9WIjxM	0.034	0.1127	ALS	TRUE	reported	2.43002e-09	0.004826	17	523065	7742601	|| id:ieu-b-32	TRUE	reported	igd	2	TRUE	NA
ieu-b-32	930	rs74526869	A	G	A	G	0.034829	-0.0128	0.125385	0.1156	FALSE	FALSE	FALSE	9WIjxM	0.0185	0.4897	ALS	TRUE	reported	3.59998e-34	0.002856	6	524922	42024634	|| id:ieu-b-32	TRUE	reported	igd	2	TRUE	NA
ieu-b-32	931	rs74655177	T	C	T	C	0.024465	-0.0194	0.051994	0.0443	FALSE	FALSE	FALSE	9WIjxM	0.0278	0.4847	ALS	TRUE	reported	1.03001e-08	0.004269	16	524921	69098821	|| id:ieu-b-32	TRUE	reported	igd	2	TRUE	NA
ieu-b-32	932	rs74679312	G	A	G	A	0.031268	0.0362	0.056702	0.0588	FALSE	FALSE	FALSE	9WIjxM	0.0269	0.1796	ALS	TRUE	reported	2.27982e-13	0.004262	11	524923	62194434	|| id:ieu-b-32	TRUE	reported	igd	2	TRUE	NA
ieu-b-32	933	rs748113	C	T	C	T	-0.03428	0.018	0.436258	0.4325	FALSE	FALSE	FALSE	9WIjxM	0.0122	0.1389	ALS	TRUE	reported	1.53003e-65	0.002004	10	479423	73508791	|| id:ieu-b-32	TRUE	reported	igd	2	TRUE	NA
ieu-b-32	934	rs7486636	A	G	A	G	-0.017112	0.0029	0.325484	0.3222	FALSE	FALSE	FALSE	9WIjxM	0.0128	0.819	ALS	TRUE	reported	1.05999e-16	0.002061	12	523836	49026996	|| id:ieu-b-32	TRUE	reported	igd	2	TRUE	NA
ieu-b-32	935	rs7488780	C	G	C	G	-0.013548	-0.0111	0.204546	0.2053	FALSE	TRUE	FALSE	9WIjxM	0.0148	0.4522	ALS	TRUE	reported	8.51001e-09	0.002351	12	524919	20579392	|| id:ieu-b-32	TRUE	reported	igd	2	TRUE	NA
ieu-b-32	936	rs74979580	T	C	T	C	-0.040298	-0.0175	0.062172	0.0481	FALSE	FALSE	FALSE	9WIjxM	0.0272	0.5207	ALS	TRUE	reported	9.44061e-25	0.003921	6	524923	25247680	|| id:ieu-b-32	TRUE	reported	igd	2	TRUE	NA
ieu-b-32	937	rs75049211	T	C	T	C	-0.030705	0.0275	0.039779	0.0385	FALSE	FALSE	FALSE	9WIjxM	0.0324	0.3963	ALS	TRUE	reported	3.42003e-10	0.004887	7	523066	115849440	|| id:ieu-b-32	TRUE	reported	igd	2	TRUE	NA
ieu-b-32	938	rs75149412	T	C	T	C	0.051086	-0.0325	0.014107	0.0137	FALSE	FALSE	FALSE	9WIjxM	0.0526	0.5367	ALS	TRUE	reported	2.95999e-10	0.008102	13	524462	50397367	|| id:ieu-b-32	TRUE	reported	igd	2	TRUE	NA
ieu-b-32	939	rs7517742	C	G	C	G	0.015014	-0.0266	0.352308	0.3441	FALSE	TRUE	FALSE	9WIjxM	0.0117	0.02285	ALS	TRUE	reported	4.10015e-14	0.001985	1	524918	100827521	|| id:ieu-b-32	TRUE	reported	igd	2	TRUE	NA
ieu-b-32	940	rs75254238	G	A	G	A	-0.02539	0.0055	0.062515	0.0629	FALSE	FALSE	FALSE	9WIjxM	0.0262	0.8349	ALS	TRUE	reported	9.60064e-11	0.003919	11	524923	128243864	|| id:ieu-b-32	TRUE	reported	igd	2	TRUE	NA
ieu-b-32	941	rs7527032	T	C	T	C	-0.018301	-0.018	0.699615	0.6912	FALSE	FALSE	FALSE	9WIjxM	0.012	0.1345	ALS	TRUE	reported	5.62989e-19	0.002055	1	523980	151203313	|| id:ieu-b-32	TRUE	reported	igd	2	TRUE	NA
ieu-b-32	942	rs7527389	G	A	G	A	-0.019326	-0.0064	0.630568	0.5977	FALSE	FALSE	FALSE	9WIjxM	0.0114	0.574	ALS	TRUE	reported	6.30957e-23	0.001959	1	522837	8556545	|| id:ieu-b-32	TRUE	reported	igd	2	TRUE	NA
ieu-b-32	943	rs7529794	T	G	T	G	0.016098	0.0137	0.26241	0.2472	FALSE	FALSE	FALSE	9WIjxM	0.013	0.2905	ALS	TRUE	reported	7.57007e-14	0.002151	1	523842	40403370	|| id:ieu-b-32	TRUE	reported	igd	2	TRUE	NA
ieu-b-32	944	rs753612	G	A	G	A	0.014079	-0.024	0.611866	0.6092	FALSE	FALSE	FALSE	9WIjxM	0.0114	0.03527	ALS	TRUE	reported	4.3401e-13	0.001942	1	523523	19978895	|| id:ieu-b-32	TRUE	reported	igd	2	TRUE	NA
ieu-b-32	945	rs75388820	A	G	A	G	0.025854	0.0303	0.053062	0.0543	FALSE	FALSE	FALSE	9WIjxM	0.0277	0.2739	ALS	TRUE	reported	1.91999e-09	0.004303	2	523982	27325141	|| id:ieu-b-32	TRUE	reported	igd	2	TRUE	NA
ieu-b-32	946	rs75421120	A	G	A	G	0.026502	0.0146	0.213334	0.2043	FALSE	FALSE	FALSE	9WIjxM	0.0138	0.2898	ALS	TRUE	reported	1.11995e-30	0.0023	2	524890	25200085	|| id:ieu-b-32	TRUE	reported	igd	2	TRUE	NA
ieu-b-32	947	rs754292	T	C	T	C	-0.058339	0.004	0.546966	0.5638	FALSE	FALSE	FALSE	9WIjxM	0.0112	0.7201	ALS	TRUE	reported	1e-200	0.001914	19	522443	16699813	|| id:ieu-b-32	TRUE	reported	igd	2	TRUE	NA
ieu-b-32	948	rs7550068	G	C	G	C	-0.019785	0.004	0.786601	0.7855	FALSE	TRUE	FALSE	9WIjxM	0.0138	0.7741	ALS	TRUE	reported	8.58025e-18	0.002301	1	524918	65428532	|| id:ieu-b-32	TRUE	reported	igd	2	TRUE	NA
ieu-b-32	949	rs7550171	A	G	A	G	-0.015629	0.0107	0.72492	0.7184	FALSE	FALSE	FALSE	9WIjxM	0.0123	0.3837	ALS	TRUE	reported	2.19989e-13	0.002129	1	524916	23558776	|| id:ieu-b-32	TRUE	reported	igd	2	TRUE	NA
ieu-b-32	950	rs75502691	G	A	G	A	-0.024544	-0.0104	0.051329	0.0475	FALSE	FALSE	FALSE	9WIjxM	0.028	0.7102	ALS	TRUE	reported	1.81001e-08	0.004357	6	522092	14560299	|| id:ieu-b-32	TRUE	reported	igd	2	TRUE	NA
ieu-b-32	951	rs75546717	T	C	T	C	0.018748	0.0117	0.08871	0.0869	FALSE	FALSE	FALSE	9WIjxM	0.0197	0.5507	ALS	TRUE	reported	1.78e-08	0.003326	8	524917	127516678	|| id:ieu-b-32	TRUE	reported	igd	2	TRUE	NA
ieu-b-32	952	rs7574865	G	T	G	T	0.013263	-0.0084	0.777025	0.7734	FALSE	FALSE	FALSE	9WIjxM	0.0134	0.5326	ALS	TRUE	reported	4.72999e-09	0.002263	2	523521	191964633	|| id:ieu-b-32	TRUE	reported	igd	2	TRUE	NA
ieu-b-32	953	rs7578047	G	A	G	A	0.016178	-0.0204	0.132273	0.1316	FALSE	FALSE	FALSE	9WIjxM	0.0164	0.2133	ALS	TRUE	reported	2.67997e-08	0.002907	2	480037	68579931	|| id:ieu-b-32	TRUE	reported	igd	2	TRUE	NA
ieu-b-32	954	rs7578575	A	T	A	T	0.040028	0.0009	0.294544	0.2984	FALSE	TRUE	FALSE	9WIjxM	0.0122	0.9383	ALS	TRUE	reported	7.08925e-81	0.002101	2	523982	25488819	|| id:ieu-b-32	TRUE	reported	igd	2	TRUE	NA
ieu-b-32	955	rs7584576	C	T	C	T	0.013783	-0.029	0.401955	0.3845	FALSE	FALSE	FALSE	9WIjxM	0.0124	0.01978	ALS	TRUE	reported	1.45011e-12	0.001946	2	522438	231508389	|| id:ieu-b-32	TRUE	reported	igd	2	TRUE	NA
ieu-b-32	956	rs75865061	A	G	A	G	-0.019335	0.0216	0.120513	0.122	FALSE	FALSE	FALSE	9WIjxM	0.017	0.2049	ALS	TRUE	reported	2.97989e-11	0.002906	1	524923	221047603	|| id:ieu-b-32	TRUE	reported	igd	2	TRUE	NA
ieu-b-32	957	rs75901817	G	C	G	C	-0.029791	0.0368	0.034515	0.034	FALSE	TRUE	FALSE	9WIjxM	0.0373	0.3242	ALS	TRUE	reported	1.72001e-08	0.00528	10	524922	51575535	|| id:ieu-b-32	TRUE	reported	igd	2	TRUE	NA
ieu-b-32	958	rs7591197	G	A	G	A	0.015594	-0.0309	0.193623	0.2015	FALSE	FALSE	FALSE	9WIjxM	0.014	0.02791	ALS	TRUE	reported	1.16001e-10	0.002418	2	523983	128431397	|| id:ieu-b-32	TRUE	reported	igd	2	TRUE	NA
ieu-b-32	959	rs75994395	T	A	T	A	0.023386	-0.0337	0.066911	0.0594	FALSE	TRUE	FALSE	9WIjxM	0.0239	0.1584	ALS	TRUE	reported	8.77991e-10	0.003812	13	524922	78666644	|| id:ieu-b-32	TRUE	reported	igd	2	TRUE	NA
ieu-b-32	960	rs7617331	C	T	C	T	0.016015	-0.0123	0.530403	0.5387	FALSE	FALSE	FALSE	9WIjxM	0.0111	0.2663	ALS	TRUE	reported	2.52e-17	0.00189	3	524917	56624159	|| id:ieu-b-32	TRUE	reported	igd	2	TRUE	NA
ieu-b-32	961	rs76200887	A	G	A	G	-0.023087	0.0268	0.05708	0.0556	FALSE	FALSE	FALSE	9WIjxM	0.0269	0.3181	ALS	TRUE	reported	3.50002e-08	0.004184	2	523984	25884368	|| id:ieu-b-32	TRUE	reported	igd	2	TRUE	NA
ieu-b-32	962	rs76217384	G	A	G	A	-0.027287	0.006	0.231379	0.2304	FALSE	FALSE	FALSE	9WIjxM	0.0135	0.6547	ALS	TRUE	reported	2.74031e-34	0.002234	2	523983	144200697	|| id:ieu-b-32	TRUE	reported	igd	2	TRUE	NA
ieu-b-32	963	rs7624838	A	G	A	G	0.012364	0.0062	0.369708	0.3747	FALSE	FALSE	FALSE	9WIjxM	0.0113	0.5847	ALS	TRUE	reported	2.78003e-10	0.001958	3	523516	183729111	|| id:ieu-b-32	TRUE	reported	igd	2	TRUE	NA
ieu-b-32	964	rs7626624	A	C	A	C	-0.018932	0.0002	0.096955	0.0966	FALSE	FALSE	FALSE	9WIjxM	0.0186	0.9933	ALS	TRUE	reported	3.40001e-09	0.0032	3	523520	12806123	|| id:ieu-b-32	TRUE	reported	igd	2	TRUE	NA
ieu-b-32	965	rs7627511	C	G	C	G	-0.017032	-0.028	0.218995	0.2172	FALSE	TRUE	FALSE	9WIjxM	0.0215	0.1937	ALS	TRUE	reported	2.11009e-12	0.002422	3	523839	171178037	|| id:ieu-b-32	TRUE	reported	igd	2	TRUE	NA
ieu-b-32	966	rs76332743	C	A	C	A	-0.024944	0.0082	0.081126	0.089	FALSE	FALSE	FALSE	9WIjxM	0.0191	0.669	ALS	TRUE	reported	6.29941e-13	0.003465	3	524914	187705133	|| id:ieu-b-32	TRUE	reported	igd	2	TRUE	NA
ieu-b-32	967	rs763333	C	G	C	G	-0.012373	-0.0095	0.480554	0.4871	FALSE	TRUE	TRUE	9WIjxM	0.0111	0.3924	ALS	TRUE	reported	6.3797e-11	0.001892	17	524921	65087308	|| id:ieu-b-32	TRUE	reported	igd	2	FALSE	NA
ieu-b-32	968	rs7633673	A	G	A	G	0.01219	0.0241	0.407344	0.4152	FALSE	FALSE	FALSE	9WIjxM	0.0111	0.03007	ALS	TRUE	reported	2.39999e-10	0.001923	3	523522	152084243	|| id:ieu-b-32	TRUE	reported	igd	2	TRUE	NA
ieu-b-32	969	rs763787	T	C	T	C	-0.013225	-0.002	0.317402	0.3169	FALSE	FALSE	FALSE	9WIjxM	0.0132	0.8776	ALS	TRUE	reported	1.63001e-10	0.002067	5	524921	129776565	|| id:ieu-b-32	TRUE	reported	igd	2	TRUE	NA
ieu-b-32	970	rs76466321	C	T	C	T	-0.035725	-0.0238	0.027057	0.0262	FALSE	FALSE	FALSE	9WIjxM	0.0368	0.5172	ALS	TRUE	reported	7.79005e-10	0.005805	1	524920	9988424	|| id:ieu-b-32	TRUE	reported	igd	2	TRUE	NA
ieu-b-32	971	rs7648696	T	C	T	C	0.042995	0.0218	0.415527	0.4105	FALSE	FALSE	FALSE	9WIjxM	0.0121	0.0715	ALS	TRUE	reported	1.51985e-98	0.00204	3	523834	47482222	|| id:ieu-b-32	TRUE	reported	igd	2	TRUE	NA
ieu-b-32	972	rs766228	T	G	T	G	-0.010513	0.0116	0.502115	0.5068	FALSE	FALSE	FALSE	9WIjxM	0.011	0.2902	ALS	TRUE	reported	3.37e-08	0.001903	20	523522	11371883	|| id:ieu-b-32	TRUE	reported	igd	2	TRUE	NA
ieu-b-32	973	rs76623725	T	G	T	G	0.054452	0.1036	0.024951	0.0216	FALSE	FALSE	FALSE	9WIjxM	0.0417	0.01301	ALS	TRUE	reported	5.42001e-19	0.006112	2	523973	24823962	|| id:ieu-b-32	TRUE	reported	igd	2	TRUE	NA
ieu-b-32	974	rs7672519	T	C	T	C	0.011228	0.0024	0.480562	0.4843	FALSE	FALSE	FALSE	9WIjxM	0.011	0.8303	ALS	TRUE	reported	2.91998e-09	0.00189	4	524883	120544112	|| id:ieu-b-32	TRUE	reported	igd	2	TRUE	NA
ieu-b-32	975	rs76733241	A	C	A	C	0.024238	-0.0198	0.05209	0.0447	FALSE	FALSE	FALSE	9WIjxM	0.0284	0.484	ALS	TRUE	reported	1.73002e-08	0.004297	16	523984	69385108	|| id:ieu-b-32	TRUE	reported	igd	2	TRUE	NA
ieu-b-32	976	rs76822006	C	T	C	T	0.055701	0.0235	0.017216	0.016	FALSE	FALSE	FALSE	9WIjxM	0.0482	0.6268	ALS	TRUE	reported	2.59e-14	0.007307	13	524461	50922728	|| id:ieu-b-32	TRUE	reported	igd	2	TRUE	NA
ieu-b-32	977	rs76830965	A	C	A	C	-0.020783	-0.0422	0.116683	0.1104	FALSE	FALSE	FALSE	9WIjxM	0.0182	0.02044	ALS	TRUE	reported	2.1301e-12	0.002956	3	523843	159637678	|| id:ieu-b-32	TRUE	reported	igd	2	TRUE	NA
ieu-b-32	978	rs768514	G	A	G	A	-0.013628	-0.0003	0.25648	0.2562	FALSE	FALSE	FALSE	9WIjxM	0.0127	0.9828	ALS	TRUE	reported	5.12e-10	0.002191	22	524790	23512260	|| id:ieu-b-32	TRUE	reported	igd	2	TRUE	NA
ieu-b-32	979	rs7687313	T	G	T	G	0.015473	-0.0048	0.294749	0.2964	FALSE	FALSE	FALSE	9WIjxM	0.0121	0.6926	ALS	TRUE	reported	9.37994e-14	0.002075	4	523982	123028619	|| id:ieu-b-32	TRUE	reported	igd	2	TRUE	NA
ieu-b-32	980	rs76873509	T	C	T	C	0.016238	0.0023	0.2484	0.2435	FALSE	FALSE	FALSE	9WIjxM	0.013	0.8616	ALS	TRUE	reported	1.79019e-13	0.002204	8	524894	38021982	|| id:ieu-b-32	TRUE	reported	igd	2	TRUE	NA
ieu-b-32	981	rs76952916	A	G	A	G	0.025864	0.0138	0.059532	0.0616	FALSE	FALSE	FALSE	9WIjxM	0.0249	0.578	ALS	TRUE	reported	2.41002e-10	0.004081	5	524898	159206144	|| id:ieu-b-32	TRUE	reported	igd	2	TRUE	NA
ieu-b-32	982	rs7696969	G	T	G	T	-0.012466	-0.0032	0.619889	0.6229	FALSE	FALSE	FALSE	9WIjxM	0.0113	0.7812	ALS	TRUE	reported	7.36004e-10	0.002023	4	481440	143326714	|| id:ieu-b-32	TRUE	reported	igd	2	TRUE	NA
ieu-b-32	983	rs7701967	A	G	A	G	-0.014979	0.0034	0.34071	0.3366	FALSE	FALSE	FALSE	9WIjxM	0.0134	0.8004	ALS	TRUE	reported	1.51985e-13	0.002027	5	523837	130059750	|| id:ieu-b-32	TRUE	reported	igd	2	TRUE	NA
ieu-b-32	984	rs77101566	A	G	A	G	0.031592	0.0211	0.036931	0.0328	FALSE	FALSE	FALSE	9WIjxM	0.0402	0.5995	ALS	TRUE	reported	4.94003e-10	0.005074	3	524922	71358223	|| id:ieu-b-32	TRUE	reported	igd	2	TRUE	NA
ieu-b-32	985	rs7714191	C	G	C	G	-0.019829	0.0137	0.419039	0.416	FALSE	TRUE	FALSE	9WIjxM	0.0112	0.221	ALS	TRUE	reported	7.58054e-25	0.001925	5	523842	131341541	|| id:ieu-b-32	TRUE	reported	igd	2	TRUE	NA
ieu-b-32	986	rs7716136	A	G	A	G	-0.011539	0.0346	0.354103	0.3529	FALSE	FALSE	FALSE	9WIjxM	0.0121	0.004124	ALS	TRUE	reported	7.80998e-09	0.001997	5	523980	43206092	|| id:ieu-b-32	TRUE	reported	igd	2	TRUE	NA
ieu-b-32	987	rs7723153	A	G	A	G	-0.012335	-0.0132	0.419547	0.4123	FALSE	FALSE	FALSE	9WIjxM	0.0112	0.2386	ALS	TRUE	reported	1.21001e-10	0.001915	5	523519	147877724	|| id:ieu-b-32	TRUE	reported	igd	2	TRUE	NA
ieu-b-32	988	rs77265382	T	C	T	C	-0.033169	-0.0177	0.045014	0.0416	FALSE	FALSE	FALSE	9WIjxM	0.0297	0.5497	ALS	TRUE	reported	1.17004e-12	0.004662	3	524921	185546150	|| id:ieu-b-32	TRUE	reported	igd	2	TRUE	NA
ieu-b-32	989	rs7736085	T	G	T	G	-0.013265	-0.0088	0.770336	0.7649	FALSE	FALSE	FALSE	9WIjxM	0.0131	0.5007	ALS	TRUE	reported	3.62001e-09	0.002246	5	523842	130324525	|| id:ieu-b-32	TRUE	reported	igd	2	TRUE	NA
ieu-b-32	990	rs7736615	G	C	G	C	0.013177	-0.0097	0.508002	0.5081	FALSE	TRUE	TRUE	9WIjxM	0.011	0.3779	ALS	TRUE	reported	3.44985e-12	0.001892	5	524919	43570686	|| id:ieu-b-32	TRUE	reported	igd	2	FALSE	NA
ieu-b-32	991	rs77388365	C	G	C	G	0.021559	0.0013	0.092926	0.0963	FALSE	TRUE	FALSE	9WIjxM	0.0187	0.9427	ALS	TRUE	reported	3.29989e-11	0.003248	3	524920	37962472	|| id:ieu-b-32	TRUE	reported	igd	2	TRUE	NA
ieu-b-32	992	rs7742178	A	G	A	G	0.071207	0.0244	0.981512	0.9827	FALSE	FALSE	FALSE	9WIjxM	0.0471	0.6045	ALS	TRUE	reported	8.23e-24	0.007073	6	524067	35958904	|| id:ieu-b-32	TRUE	reported	igd	2	TRUE	NA
ieu-b-32	993	rs77506398	C	T	C	T	0.019952	0.0223	0.09063	0.0893	FALSE	FALSE	FALSE	9WIjxM	0.0202	0.2703	ALS	TRUE	reported	1.52999e-09	0.0033	1	524913	45822980	|| id:ieu-b-32	TRUE	reported	igd	2	TRUE	NA
ieu-b-32	994	rs7751705	T	C	T	C	0.040238	-0.0378	0.017125	0.023	FALSE	FALSE	FALSE	9WIjxM	0.0384	0.324	ALS	TRUE	reported	4.36004e-08	0.007343	6	518024	29441618	|| id:ieu-b-32	TRUE	reported	igd	2	TRUE	NA
ieu-b-32	995	rs77561310	A	G	A	G	-0.024942	0.0012	0.12406	0.1179	FALSE	FALSE	FALSE	9WIjxM	0.0179	0.9475	ALS	TRUE	reported	4.27957e-18	0.002874	11	524917	56062586	|| id:ieu-b-32	TRUE	reported	igd	2	TRUE	NA
ieu-b-32	996	rs7762228	G	A	G	A	0.083766	-0.1228	0.013421	0.0098	FALSE	FALSE	FALSE	9WIjxM	0.0587	0.03656	ALS	TRUE	reported	7.57007e-24	0.008314	6	521172	32704266	|| id:ieu-b-32	TRUE	reported	igd	2	TRUE	NA
ieu-b-32	997	rs77653640	A	G	A	G	0.015717	-0.0228	0.19368	0.1916	FALSE	FALSE	FALSE	9WIjxM	0.0141	0.1058	ALS	TRUE	reported	6.30957e-11	0.002403	14	523980	98643863	|| id:ieu-b-32	TRUE	reported	igd	2	TRUE	NA
ieu-b-32	998	rs77713896	C	T	C	T	0.034601	-0.0234	0.061285	0.0597	FALSE	FALSE	FALSE	9WIjxM	0.0253	0.3563	ALS	TRUE	reported	1.72982e-18	0.003941	2	523982	120680218	|| id:ieu-b-32	TRUE	reported	igd	2	TRUE	NA
ieu-b-32	999	rs7776054	G	A	G	A	-0.04014	0.002	0.260832	0.2581	FALSE	FALSE	FALSE	9WIjxM	0.0126	0.876	ALS	TRUE	reported	9.8107e-78	0.00215	6	524458	135418916	|| id:ieu-b-32	TRUE	reported	igd	2	TRUE	NA
ieu-b-32	1000	rs7780328	G	A	G	A	0.037325	0.0142	0.06709	0.0678	FALSE	FALSE	FALSE	9WIjxM	0.0218	0.5154	ALS	TRUE	reported	4.75007e-23	0.003773	7	524914	99256844	|| id:ieu-b-32	TRUE	reported	igd	2	TRUE	NA
ieu-b-32	1001	rs7781964	A	G	A	G	-0.01417	0.035	0.188413	0.2028	FALSE	FALSE	FALSE	9WIjxM	0.0141	0.01273	ALS	TRUE	reported	4.84998e-09	0.002419	7	524917	139749346	|| id:ieu-b-32	TRUE	reported	igd	2	TRUE	NA
ieu-b-32	1002	rs77876222	T	C	T	C	0.044726	0.0032	0.019648	0.018	FALSE	FALSE	FALSE	9WIjxM	0.0467	0.9459	ALS	TRUE	reported	2.53e-10	0.007065	11	524526	67133248	|| id:ieu-b-32	TRUE	reported	igd	2	TRUE	NA
ieu-b-32	1003	rs77878648	C	T	C	T	0.027087	0.0807	0.040516	0.0376	FALSE	FALSE	FALSE	9WIjxM	0.0319	0.01139	ALS	TRUE	reported	2.27002e-08	0.004842	2	523983	182641671	|| id:ieu-b-32	TRUE	reported	igd	2	TRUE	NA
ieu-b-32	1004	rs77954449	G	A	G	A	-0.036769	-0.0202	0.028289	0.0262	FALSE	FALSE	FALSE	9WIjxM	0.035	0.5638	ALS	TRUE	reported	9.77913e-11	0.005678	1	524921	10242292	|| id:ieu-b-32	TRUE	reported	igd	2	TRUE	NA
ieu-b-32	1005	rs77972916	A	G	A	G	-0.062734	0.0121	0.075954	0.0739	FALSE	FALSE	FALSE	9WIjxM	0.0215	0.5723	ALS	TRUE	reported	2.97989e-69	0.003565	2	524921	43762112	|| id:ieu-b-32	TRUE	reported	igd	2	TRUE	NA
ieu-b-32	1006	rs7802739	T	C	T	C	-0.022186	-0.0114	0.793015	0.781	FALSE	FALSE	FALSE	9WIjxM	0.0157	0.4675	ALS	TRUE	reported	1.85012e-21	0.002331	7	524896	130749033	|| id:ieu-b-32	TRUE	reported	igd	2	TRUE	NA
ieu-b-32	1007	rs78051198	G	T	G	T	-0.027432	-0.0059	0.092351	0.0908	FALSE	FALSE	FALSE	9WIjxM	0.0193	0.7616	ALS	TRUE	reported	4.8095e-17	0.003267	10	524923	44887215	|| id:ieu-b-32	TRUE	reported	igd	2	TRUE	NA
ieu-b-32	1008	rs7807555	A	G	A	G	0.012642	0.0091	0.493097	0.5052	FALSE	FALSE	FALSE	9WIjxM	0.011	0.4064	ALS	TRUE	reported	2.25996e-11	0.001889	7	523515	97957517	|| id:ieu-b-32	TRUE	reported	igd	2	TRUE	NA
ieu-b-32	1009	rs7808867	A	G	A	G	0.012389	-0.0198	0.311477	0.306	FALSE	FALSE	FALSE	9WIjxM	0.0128	0.1208	ALS	TRUE	reported	2.24999e-09	0.002071	7	523834	77160920	|| id:ieu-b-32	TRUE	reported	igd	2	TRUE	NA
ieu-b-32	1010	rs78099598	G	T	G	T	-0.01862	-0.0112	0.196255	0.1995	FALSE	FALSE	FALSE	9WIjxM	0.0141	0.4259	ALS	TRUE	reported	7.39946e-15	0.002392	15	524912	50991569	|| id:ieu-b-32	TRUE	reported	igd	2	TRUE	NA
ieu-b-32	1011	rs78144291	C	T	C	T	0.044914	0.0397	0.0205	0.0192	FALSE	FALSE	FALSE	9WIjxM	0.0479	0.4067	ALS	TRUE	reported	1.69001e-10	0.007027	6	524920	20228226	|| id:ieu-b-32	TRUE	reported	igd	2	TRUE	NA
ieu-b-32	1012	rs7815968	G	C	G	C	0.011222	0.0022	0.41743	0.4207	FALSE	TRUE	TRUE	9WIjxM	0.0112	0.845	ALS	TRUE	reported	5.99998e-09	0.001928	8	524922	122212386	|| id:ieu-b-32	TRUE	reported	igd	2	FALSE	NA
ieu-b-32	1013	rs782651	C	T	C	T	-0.02306	0.0402	0.941027	0.9389	FALSE	FALSE	FALSE	9WIjxM	0.0232	0.08264	ALS	TRUE	reported	8.69e-09	0.004004	2	522837	55862440	|| id:ieu-b-32	TRUE	reported	igd	2	TRUE	NA
ieu-b-32	1014	rs7829369	T	A	T	A	-0.011885	-0.008	0.316726	0.2997	FALSE	TRUE	FALSE	9WIjxM	0.0122	0.5119	ALS	TRUE	reported	5.15003e-09	0.002033	8	524923	74904369	|| id:ieu-b-32	TRUE	reported	igd	2	TRUE	NA
ieu-b-32	1015	rs78367291	G	A	G	A	-0.0184	-0.0097	0.092053	0.0826	FALSE	FALSE	FALSE	9WIjxM	0.0221	0.6613	ALS	TRUE	reported	3.11e-08	0.003322	5	524922	36247729	|| id:ieu-b-32	TRUE	reported	igd	2	TRUE	NA
ieu-b-32	1016	rs78378222	G	T	G	T	0.056172	0.0263	0.012226	0.0125	FALSE	FALSE	FALSE	9WIjxM	0.0535	0.6226	ALS	TRUE	reported	2.18998e-10	0.008843	17	524457	7571752	|| id:ieu-b-32	TRUE	reported	igd	2	TRUE	NA
ieu-b-32	1017	rs7839516	C	T	C	T	0.015461	-0.0168	0.369365	0.377	FALSE	FALSE	FALSE	9WIjxM	0.0113	0.1352	ALS	TRUE	reported	3.08035e-15	0.001959	8	523984	61386533	|| id:ieu-b-32	TRUE	reported	igd	2	TRUE	NA
ieu-b-32	1018	rs78429254	G	A	G	A	-0.035158	0.0109	0.040567	0.0437	FALSE	FALSE	FALSE	9WIjxM	0.0305	0.7208	ALS	TRUE	reported	7.40969e-13	0.004899	1	523984	101963144	|| id:ieu-b-32	TRUE	reported	igd	2	TRUE	NA
ieu-b-32	1019	rs78481730	C	T	C	T	-0.041173	0.0267	0.018146	0.0157	FALSE	FALSE	FALSE	9WIjxM	0.0712	0.7072	ALS	TRUE	reported	6.84006e-09	0.0071	1	524917	89525345	|| id:ieu-b-32	TRUE	reported	igd	2	TRUE	NA
ieu-b-32	1020	rs78487935	G	A	G	A	-0.023648	-0.0148	0.077712	0.0753	FALSE	FALSE	FALSE	9WIjxM	0.0215	0.4919	ALS	TRUE	reported	3.19963e-11	0.00356	16	523982	3651579	|| id:ieu-b-32	TRUE	reported	igd	2	TRUE	NA
ieu-b-32	1021	rs7855586	G	A	G	A	0.014877	0.0243	0.290115	0.2752	FALSE	FALSE	FALSE	9WIjxM	0.0124	0.04989	ALS	TRUE	reported	1.02991e-12	0.002086	9	523978	112678121	|| id:ieu-b-32	TRUE	reported	igd	2	TRUE	NA
ieu-b-32	1022	rs78614551	C	T	C	T	-0.01431	0.0009	0.178571	0.1736	FALSE	FALSE	FALSE	9WIjxM	0.0146	0.9499	ALS	TRUE	reported	7.05992e-09	0.00247	12	524918	96150215	|| id:ieu-b-32	TRUE	reported	igd	2	TRUE	NA
ieu-b-32	1023	rs78691034	A	G	A	G	0.030101	0.0111	0.036668	0.0373	FALSE	FALSE	FALSE	9WIjxM	0.0332	0.7372	ALS	TRUE	reported	4.02995e-09	0.005113	3	524921	47911121	|| id:ieu-b-32	TRUE	reported	igd	2	TRUE	NA
ieu-b-32	1024	rs7909192	G	A	G	A	0.011097	0.0064	0.629415	0.6339	FALSE	FALSE	FALSE	9WIjxM	0.0125	0.6076	ALS	TRUE	reported	2.63003e-08	0.001993	10	523980	71124228	|| id:ieu-b-32	TRUE	reported	igd	2	TRUE	NA
ieu-b-32	1025	rs7912751	T	C	T	C	-0.017035	0.0215	0.152979	0.1474	FALSE	FALSE	FALSE	9WIjxM	0.0157	0.1724	ALS	TRUE	reported	9.62942e-11	0.00263	10	522092	5257941	|| id:ieu-b-32	TRUE	reported	igd	2	TRUE	NA
ieu-b-32	1026	rs791561	G	A	G	A	0.015249	0.0104	0.144566	0.1428	FALSE	FALSE	FALSE	9WIjxM	0.0158	0.5129	ALS	TRUE	reported	1.42001e-08	0.002687	1	523976	212722049	|| id:ieu-b-32	TRUE	reported	igd	2	TRUE	NA
ieu-b-32	1027	rs79224506	T	C	T	C	0.022198	0.0174	0.06248	0.0646	FALSE	FALSE	FALSE	9WIjxM	0.0243	0.4741	ALS	TRUE	reported	1.84999e-08	0.003943	10	524906	93977868	|| id:ieu-b-32	TRUE	reported	igd	2	TRUE	NA
ieu-b-32	1028	rs79237520	T	C	T	C	0.08538	0.0217	0.022839	0.0231	FALSE	FALSE	FALSE	9WIjxM	0.0445	0.6262	ALS	TRUE	reported	4.14e-40	0.006437	5	522125	134712566	|| id:ieu-b-32	TRUE	reported	igd	2	TRUE	NA
ieu-b-32	1029	rs7926938	G	T	G	T	-0.025239	0.0175	0.131578	0.1274	FALSE	FALSE	FALSE	9WIjxM	0.0202	0.3855	ALS	TRUE	reported	2.61999e-19	0.002807	11	523513	49970325	|| id:ieu-b-32	TRUE	reported	igd	2	TRUE	NA
ieu-b-32	1030	rs79436302	T	C	T	C	-0.03065	0.0058	0.168221	0.1682	FALSE	FALSE	FALSE	9WIjxM	0.0149	0.6962	ALS	TRUE	reported	8.30998e-34	0.002528	14	524920	35578797	|| id:ieu-b-32	TRUE	reported	igd	2	TRUE	NA
ieu-b-32	1031	rs7946869	T	C	T	C	0.01385	0.0285	0.168155	0.1716	FALSE	FALSE	FALSE	9WIjxM	0.0146	0.05133	ALS	TRUE	reported	4.08e-08	0.002522	11	523975	116963312	|| id:ieu-b-32	TRUE	reported	igd	2	TRUE	NA
ieu-b-32	1032	rs79478560	A	G	A	G	-0.020768	0.0003	0.370022	0.3759	FALSE	FALSE	FALSE	9WIjxM	0.0115	0.9808	ALS	TRUE	reported	4.39036e-26	0.001965	12	524911	124399155	|| id:ieu-b-32	TRUE	reported	igd	2	TRUE	NA
ieu-b-32	1033	rs7955734	G	C	G	C	-0.016188	-0.021	0.21005	0.216	FALSE	TRUE	FALSE	9WIjxM	0.0145	0.1464	ALS	TRUE	reported	2.77013e-12	0.002314	12	524920	4333159	|| id:ieu-b-32	TRUE	reported	igd	2	TRUE	NA
ieu-b-32	1034	rs796004	T	C	T	C	-0.024358	0.0383	0.25831	0.2704	FALSE	FALSE	FALSE	9WIjxM	0.0124	0.002017	ALS	TRUE	reported	1.82012e-29	0.00216	9	524919	86594798	|| id:ieu-b-32	TRUE	reported	igd	2	TRUE	NA
ieu-b-32	1035	rs7964510	T	C	T	C	0.022106	0.0001	0.103414	0.1023	FALSE	FALSE	FALSE	9WIjxM	0.0191	0.9978	ALS	TRUE	reported	2.49977e-12	0.003154	12	523519	6787622	|| id:ieu-b-32	TRUE	reported	igd	2	TRUE	NA
ieu-b-32	1036	rs79805393	C	T	C	T	0.017037	-0.0148	0.173015	0.1752	FALSE	FALSE	FALSE	9WIjxM	0.0145	0.3051	ALS	TRUE	reported	1.03992e-11	0.002503	11	524917	128412297	|| id:ieu-b-32	TRUE	reported	igd	2	TRUE	NA
ieu-b-32	1037	rs799166	G	C	G	C	-0.017457	-0.0019	0.132864	0.1242	FALSE	TRUE	FALSE	9WIjxM	0.0173	0.9141	ALS	TRUE	reported	7.57007e-10	0.002835	7	524916	73051932	|| id:ieu-b-32	TRUE	reported	igd	2	TRUE	NA
ieu-b-32	1038	rs79982004	C	T	C	T	0.026607	-0.0119	0.07132	0.0735	FALSE	FALSE	FALSE	9WIjxM	0.0217	0.583	ALS	TRUE	reported	5.19996e-13	0.003682	7	524921	99532376	|| id:ieu-b-32	TRUE	reported	igd	2	TRUE	NA
ieu-b-32	1039	rs80044214	T	C	T	C	0.028944	-0.0369	0.036819	0.0376	FALSE	FALSE	FALSE	9WIjxM	0.0307	0.23	ALS	TRUE	reported	8.69e-09	0.005026	7	523977	99809032	|| id:ieu-b-32	TRUE	reported	igd	2	TRUE	NA
ieu-b-32	1040	rs80136777	A	T	A	T	0.018155	-0.0015	0.121256	0.1123	FALSE	TRUE	FALSE	9WIjxM	0.0196	0.937	ALS	TRUE	reported	5.45004e-09	0.00311	3	524898	45931005	|| id:ieu-b-32	TRUE	reported	igd	2	TRUE	NA
ieu-b-32	1041	rs8025626	A	G	A	G	0.012353	-0.0259	0.395341	0.3921	FALSE	FALSE	FALSE	9WIjxM	0.0113	0.02177	ALS	TRUE	reported	2.97002e-10	0.001959	15	524919	70631100	|| id:ieu-b-32	TRUE	reported	igd	2	TRUE	NA
[truncated: 677 more rows]
