# Supplementary material for: Peripheral immune markers and amyotrophic lateral sclerosis: a Mendelian randomization study
Source: Front Neurosci. 2023 Dec 21;17:1269354. doi: 10.3389/fnins.2023.1269354 (PMC10768049; doi:10.3389/fnins.2023.1269354)
Supplement: Supplementary file 3 [file Table_3.XLSX]

## Sheet: ST2-1
Supplementary table 2-1 MR results of all immune markers identified in different MR analysis
id.exposure	id.outcome	outcome	exposure	method	nsnp	b	se	pval
ukb-d-30220_irnt	JqPuqT	ALS	|| id:ukb-d-30220_irnt	Inverse variance weighted	135	-0.0130133	0.0529143	0.805735
ukb-d-30220_irnt	JqPuqT	ALS	|| id:ukb-d-30220_irnt	MR Egger	135	0.044773	0.10663	0.675241
ukb-d-30220_irnt	JqPuqT	ALS	|| id:ukb-d-30220_irnt	Simple mode	135	0.133671	0.150505	0.376051
ukb-d-30220_irnt	JqPuqT	ALS	|| id:ukb-d-30220_irnt	Weighted median	135	0.0508418	0.0740846	0.492545
ukb-d-30220_irnt	JqPuqT	ALS	|| id:ukb-d-30220_irnt	Weighted mode	135	0.0626666	0.0874576	0.474907
ukb-d-30210_irnt	5kOIYl	ALS	|| id:ukb-d-30210_irnt	Inverse variance weighted	551	-0.0115001	0.0235179	0.624846
ukb-d-30210_irnt	5kOIYl	ALS	|| id:ukb-d-30210_irnt	MR Egger	551	-0.0481835	0.0501582	0.337161
ukb-d-30210_irnt	5kOIYl	ALS	|| id:ukb-d-30210_irnt	Simple mode	551	-0.209614	0.103462	0.0432471
ukb-d-30210_irnt	5kOIYl	ALS	|| id:ukb-d-30210_irnt	Weighted median	551	-0.0361257	0.0372898	0.332654
ukb-d-30210_irnt	5kOIYl	ALS	|| id:ukb-d-30210_irnt	Weighted mode	551	-0.0317611	0.0689641	0.645306
ukb-d-30190_irnt	blUTk2	ALS	|| id:ukb-d-30190_irnt	Inverse variance weighted	475	0.0210717	0.0249305	0.39799
ukb-d-30190_irnt	blUTk2	ALS	|| id:ukb-d-30190_irnt	MR Egger	475	0.0188112	0.0477757	0.693951
ukb-d-30190_irnt	blUTk2	ALS	|| id:ukb-d-30190_irnt	Simple mode	475	0.0867628	0.100341	0.38765
ukb-d-30190_irnt	blUTk2	ALS	|| id:ukb-d-30190_irnt	Weighted median	475	0.0706297	0.040827	0.0836348
ukb-d-30190_irnt	blUTk2	ALS	|| id:ukb-d-30190_irnt	Weighted mode	475	0.0742221	0.0459958	0.107265
ukb-d-30180_irnt	JsvWWA	ALS	|| id:ukb-d-30180_irnt	Inverse variance weighted	438	0.0147199	0.0325567	0.651175
ukb-d-30180_irnt	JsvWWA	ALS	|| id:ukb-d-30180_irnt	MR Egger	438	0.132895	0.0751218	0.0775825
ukb-d-30180_irnt	JsvWWA	ALS	|| id:ukb-d-30180_irnt	Simple mode	438	0.0553129	0.141965	0.697004
ukb-d-30180_irnt	JsvWWA	ALS	|| id:ukb-d-30180_irnt	Weighted median	438	0.0295047	0.0453272	0.515093
ukb-d-30180_irnt	JsvWWA	ALS	|| id:ukb-d-30180_irnt	Weighted mode	438	0.0840706	0.086581	0.332082
ukb-d-30130_irnt	SWmVTt	ALS	|| id:ukb-d-30130_irnt	Inverse variance weighted	527	-0.0349878	0.0250382	0.1623
ukb-d-30130_irnt	SWmVTt	ALS	|| id:ukb-d-30130_irnt	MR Egger	527	0.0251495	0.0462402	0.586749
ukb-d-30130_irnt	SWmVTt	ALS	|| id:ukb-d-30130_irnt	Simple mode	527	0.0619417	0.102349	0.545307
ukb-d-30130_irnt	SWmVTt	ALS	|| id:ukb-d-30130_irnt	Weighted median	527	0.0290088	0.0383677	0.449605
ukb-d-30130_irnt	SWmVTt	ALS	|| id:ukb-d-30130_irnt	Weighted mode	527	0.0619417	0.0472671	0.190612
ukb-d-30120_irnt	5Mwwbe	ALS	|| id:ukb-d-30120_irnt	Inverse variance weighted	543	-0.0948018	0.0264353	0.000335554
ukb-d-30120_irnt	5Mwwbe	ALS	|| id:ukb-d-30120_irnt	MR Egger	543	-0.18818	0.0591959	0.00156272
ukb-d-30120_irnt	5Mwwbe	ALS	|| id:ukb-d-30120_irnt	Simple mode	543	-0.213829	0.13463	0.112808
ukb-d-30120_irnt	5Mwwbe	ALS	|| id:ukb-d-30120_irnt	Weighted median	543	-0.165373	0.0376415	1.12e-05
ukb-d-30120_irnt	5Mwwbe	ALS	|| id:ukb-d-30120_irnt	Weighted mode	543	-0.240246	0.10835	0.0270158
ukb-d-30110_irnt	gtdk4Z	ALS	|| id:ukb-d-30110_irnt	Inverse variance weighted	575	0.0291151	0.0204773	0.155077
ukb-d-30110_irnt	gtdk4Z	ALS	|| id:ukb-d-30110_irnt	MR Egger	575	0.0162055	0.0353581	0.646892
ukb-d-30110_irnt	gtdk4Z	ALS	|| id:ukb-d-30110_irnt	Simple mode	575	0.027095	0.0807201	0.737245
ukb-d-30110_irnt	gtdk4Z	ALS	|| id:ukb-d-30110_irnt	Weighted median	575	0.0360524	0.0324287	0.266247
ukb-d-30110_irnt	gtdk4Z	ALS	|| id:ukb-d-30110_irnt	Weighted mode	575	0.027095	0.0404825	0.503571
ukb-d-30100_irnt	cSlqAZ	ALS	|| id:ukb-d-30100_irnt	Inverse variance weighted	800	0.00582557	0.0169831	0.731582
ukb-d-30100_irnt	cSlqAZ	ALS	|| id:ukb-d-30100_irnt	MR Egger	800	0.0405794	0.0287569	0.1586
ukb-d-30100_irnt	cSlqAZ	ALS	|| id:ukb-d-30100_irnt	Simple mode	800	0.0835065	0.0670407	0.213273
ukb-d-30100_irnt	cSlqAZ	ALS	|| id:ukb-d-30100_irnt	Weighted median	800	0.033131	0.026924	0.218496
ukb-d-30100_irnt	cSlqAZ	ALS	|| id:ukb-d-30100_irnt	Weighted mode	800	0.038852	0.0302941	0.200041
ukb-d-30090_irnt	XJ8gmX	ALS	|| id:ukb-d-30090_irnt	Inverse variance weighted	659	-0.00690784	0.0235914	0.769666
ukb-d-30090_irnt	XJ8gmX	ALS	|| id:ukb-d-30090_irnt	MR Egger	659	-0.010614	0.0457908	0.816772
ukb-d-30090_irnt	XJ8gmX	ALS	|| id:ukb-d-30090_irnt	Simple mode	659	-0.122391	0.114091	0.283777
ukb-d-30090_irnt	XJ8gmX	ALS	|| id:ukb-d-30090_irnt	Weighted median	659	-0.00377576	0.0388819	0.92264
ukb-d-30090_irnt	XJ8gmX	ALS	|| id:ukb-d-30090_irnt	Weighted mode	659	0.000248092	0.0563862	0.996491
ukb-d-30080_irnt	Htw5hd	ALS	|| id:ukb-d-30080_irnt	Inverse variance weighted	781	-0.00749901	0.0208972	0.719705
ukb-d-30080_irnt	Htw5hd	ALS	|| id:ukb-d-30080_irnt	MR Egger	781	-0.00750374	0.0409602	0.854692
ukb-d-30080_irnt	Htw5hd	ALS	|| id:ukb-d-30080_irnt	Simple mode	781	-0.00950266	0.0867645	0.912816
ukb-d-30080_irnt	Htw5hd	ALS	|| id:ukb-d-30080_irnt	Weighted median	781	0	0.0347452	1
ukb-d-30080_irnt	Htw5hd	ALS	|| id:ukb-d-30080_irnt	Weighted mode	781	-0.00950266	0.0432914	0.826315
ukb-d-30070_irnt	KtKGrf	ALS	|| id:ukb-d-30070_irnt	Inverse variance weighted	511	0.0130475	0.0229321	0.569383
ukb-d-30070_irnt	KtKGrf	ALS	|| id:ukb-d-30070_irnt	MR Egger	511	0.120797	0.0408893	0.00327934
ukb-d-30070_irnt	KtKGrf	ALS	|| id:ukb-d-30070_irnt	Simple mode	511	0.174751	0.099585	0.0798956
ukb-d-30070_irnt	KtKGrf	ALS	|| id:ukb-d-30070_irnt	Weighted median	511	0.0413459	0.0344249	0.229734
ukb-d-30070_irnt	KtKGrf	ALS	|| id:ukb-d-30070_irnt	Weighted mode	511	0.110049	0.0492989	0.0260297
ukb-d-30010_irnt	LRWVeY	ALS	|| id:ukb-d-30010_irnt	Inverse variance weighted	609	-0.0505766	0.0313944	0.107178
ukb-d-30010_irnt	LRWVeY	ALS	|| id:ukb-d-30010_irnt	MR Egger	609	-0.0767148	0.0641687	0.232352
ukb-d-30010_irnt	LRWVeY	ALS	|| id:ukb-d-30010_irnt	Simple mode	609	0.0559042	0.126832	0.659532
ukb-d-30010_irnt	LRWVeY	ALS	|| id:ukb-d-30010_irnt	Weighted median	609	-0.0201724	0.0569952	0.72339
ukb-d-30010_irnt	LRWVeY	ALS	|| id:ukb-d-30010_irnt	Weighted mode	609	-0.00638882	0.0542256	0.90625
ukb-d-30000_irnt	n0Y7zM	ALS	|| id:ukb-d-30000_irnt	Inverse variance weighted	552	-0.111359	0.0269193	3.52e-05
ukb-d-30000_irnt	n0Y7zM	ALS	|| id:ukb-d-30000_irnt	MR Egger	552	-0.222699	0.0559607	7.83e-05
ukb-d-30000_irnt	n0Y7zM	ALS	|| id:ukb-d-30000_irnt	Simple mode	552	-0.0627622	0.125238	0.61647
ukb-d-30000_irnt	n0Y7zM	ALS	|| id:ukb-d-30000_irnt	Weighted median	552	-0.136118	0.0415324	0.0010477
ukb-d-30000_irnt	n0Y7zM	ALS	|| id:ukb-d-30000_irnt	Weighted mode	552	-0.108602	0.0753713	0.150183
prot-c-5412_53_3	5HFF0m	ALS	|| id:prot-c-5412_53_3	Wald ratio	1	-0.010819	0.0194467	0.57798
prot-c-5383_14_3	LEdlyM	ALS	|| id:prot-c-5383_14_3	Wald ratio	1	0.0717196	0.0493073	0.145795
prot-c-5356_2_3	LEU49y	ALS	|| id:prot-c-5356_2_3	Wald ratio	1	0.0264064	0.0341561	0.439458
prot-c-5132_71_3	xHNyJW	ALS	|| id:prot-c-5132_71_3	Wald ratio	1	-0.0982506	0.0429211	0.0220736
prot-c-5115_31_3	2zi4RK	ALS	|| id:prot-c-5115_31_3	Wald ratio	1	0.064588	0.0343974	0.0604225
prot-c-5103_30_3	ffwoOZ	ALS	|| id:prot-c-5103_30_3	Wald ratio	1	0.062861	0.0411145	0.126283
prot-c-5102_55_3	RPntYH	ALS	|| id:prot-c-5102_55_3	Inverse variance weighted	19	-0.0142755	0.00774745	0.0653873
prot-c-5102_55_3	RPntYH	ALS	|| id:prot-c-5102_55_3	MR Egger	19	0.0898138	0.030424	0.00892005
prot-c-5102_55_3	RPntYH	ALS	|| id:prot-c-5102_55_3	Simple mode	19	-0.000683064	0.0193479	0.972226
prot-c-5102_55_3	RPntYH	ALS	|| id:prot-c-5102_55_3	Weighted median	19	-0.00418798	0.00942778	0.656886
prot-c-5102_55_3	RPntYH	ALS	|| id:prot-c-5102_55_3	Weighted mode	19	0.00346935	0.013494	0.800015
prot-c-5099_14_3	zYsaaG	ALS	|| id:prot-c-5099_14_3	Wald ratio	1	-0.0178451	0.0474747	0.707001
prot-c-5091_28_3	xkapj2	ALS	|| id:prot-c-5091_28_3	Wald ratio	1	-0.00116698	0.0217484	0.957207
prot-c-5090_49_2	jvPjdL	ALS	|| id:prot-c-5090_49_2	Wald ratio	1	-0.0269983	0.0149245	0.0704527
prot-c-5089_11_3	ct4H8P	ALS	|| id:prot-c-5089_11_3	Wald ratio	1	-0.0527307	0.0261299	0.0435894
prot-c-5088_175_3	b6dmva	ALS	|| id:prot-c-5088_175_3	Wald ratio	1	-0.03452	0.0295307	0.242424
prot-c-5087_5_3	1c16ok	ALS	|| id:prot-c-5087_5_3	Wald ratio	1	0.0328253	0.0445487	0.461218
prot-c-5084_154_3	bwPc2k	ALS	|| id:prot-c-5084_154_3	Wald ratio	1	0.00420926	0.0396873	0.915534
prot-c-5069_9_3	LCgbWP	ALS	|| id:prot-c-5069_9_3	Inverse variance weighted	2	0.00510489	0.0192753	0.791132
prot-c-5036_50_1	4xVNpK	ALS	|| id:prot-c-5036_50_1	Wald ratio	1	0.0319149	0.0283688	0.260589
prot-c-5028_59_1	0D0Rr7	ALS	|| id:prot-c-5028_59_1	Wald ratio	1	0.0220478	0.0422272	0.601584
prot-c-4968_50_1	pJkrwx	ALS	|| id:prot-c-4968_50_1	Wald ratio	1	0.0356295	0.0451306	0.429835
prot-c-4922_13_1	KWpH5W	ALS	|| id:prot-c-4922_13_1	Wald ratio	1	0.0822281	0.0501326	0.100961
prot-c-4913_78_1	Ycvdgm	ALS	|| id:prot-c-4913_78_1	Wald ratio	1	0.0215363	0.015865	0.174633
prot-c-4886_3_1	8SS2Jy	ALS	|| id:prot-c-4886_3_1	Wald ratio	1	-0.00130039	0.0156047	0.933586
prot-c-4851_25_1	o5OUrw	ALS	|| id:prot-c-4851_25_1	Wald ratio	1	-0.0332731	0.043038	0.439458
prot-c-4771_10_3	XkTsPj	ALS	|| id:prot-c-4771_10_3	Wald ratio	1	0.0391345	0.0301035	0.193601
prot-c-4496_60_2	kthLVQ	ALS	|| id:prot-c-4496_60_2	Wald ratio	1	-0.041118	0.0220371	0.0620618
prot-c-4491_4_2	xjmfKm	ALS	|| id:prot-c-4491_4_2	Wald ratio	1	0.0100266	0.0243503	0.680512
prot-c-4481_34_2	FhcvHM	ALS	|| id:prot-c-4481_34_2	Inverse variance weighted	5	-0.0364151	0.0201536	0.0707813
prot-c-4481_34_2	FhcvHM	ALS	|| id:prot-c-4481_34_2	MR Egger	5	-0.158307	0.067793	0.10167
prot-c-4481_34_2	FhcvHM	ALS	|| id:prot-c-4481_34_2	Simple mode	5	-0.0290974	0.032094	0.415878
prot-c-4481_34_2	FhcvHM	ALS	|| id:prot-c-4481_34_2	Weighted median	5	-0.0318883	0.0209506	0.12799
prot-c-4481_34_2	FhcvHM	ALS	|| id:prot-c-4481_34_2	Weighted mode	5	-0.0325236	0.0284682	0.317004
prot-c-4234_8_2	BIcrUq	ALS	|| id:prot-c-4234_8_2	Inverse variance weighted	2	-0.0427893	0.014487	0.00314044
prot-c-4159_130_1	z68aGP	ALS	|| id:prot-c-4159_130_1	Inverse variance weighted	3	0.0427343	0.0177985	0.0163499
prot-c-4159_130_1	z68aGP	ALS	|| id:prot-c-4159_130_1	MR Egger	3	0.0253493	0.0628366	0.75589
prot-c-4159_130_1	z68aGP	ALS	|| id:prot-c-4159_130_1	Simple mode	3	0.0403583	0.0252187	0.250662
prot-c-4159_130_1	z68aGP	ALS	|| id:prot-c-4159_130_1	Weighted median	3	0.040279	0.0191293	0.0352374
prot-c-4159_130_1	z68aGP	ALS	|| id:prot-c-4159_130_1	Weighted mode	3	0.0399574	0.0212261	0.200482
prot-c-4149_8_2	2UGkqc	ALS	|| id:prot-c-4149_8_2	Wald ratio	1	-0.0787781	0.0470257	0.0938923
prot-c-4139_71_2	sfbdLU	ALS	|| id:prot-c-4139_71_2	Inverse variance weighted	2	0.00914898	0.00923608	0.321896
prot-c-4137_57_2	bCUeHa	ALS	|| id:prot-c-4137_57_2	Wald ratio	1	-0.0287834	0.0178042	0.10595
prot-c-3815_14_1	EVfV77	ALS	|| id:prot-c-3815_14_1	Wald ratio	1	-0.0994008	0.0391258	0.0110681
prot-c-3814_63_1	6WXrhf	ALS	|| id:prot-c-3814_63_1	Wald ratio	1	-0.0652208	0.0378752	0.085071
prot-c-3741_4_3	GVdzLC	ALS	|| id:prot-c-3741_4_3	Wald ratio	1	-0.0695212	0.0257827	0.00700874
prot-c-3684_78_3	UVBdYP	ALS	|| id:prot-c-3684_78_3	Wald ratio	1	-0.159001	0.0384363	3.52e-05
prot-c-3666_17_4	NhFnJE	ALS	|| id:prot-c-3666_17_4	Inverse variance weighted	4	-0.0175251	0.0197541	0.374993
prot-c-3666_17_4	NhFnJE	ALS	|| id:prot-c-3666_17_4	MR Egger	4	0.109516	0.075495	0.28396
prot-c-3666_17_4	NhFnJE	ALS	|| id:prot-c-3666_17_4	Simple mode	4	-0.0222403	0.0255364	0.447885
prot-c-3666_17_4	NhFnJE	ALS	|| id:prot-c-3666_17_4	Weighted median	4	-0.0191327	0.0201027	0.341226
prot-c-3666_17_4	NhFnJE	ALS	|| id:prot-c-3666_17_4	Weighted mode	4	-0.0218086	0.0229574	0.412215
prot-c-3647_49_4	6BwBwo	ALS	|| id:prot-c-3647_49_4	Inverse variance weighted	2	-0.0463574	0.0160106	0.00378656
prot-c-3640_14_3	UwGwbi	ALS	|| id:prot-c-3640_14_3	Inverse variance weighted	10	-0.0300258	0.00833582	0.000315753
prot-c-3640_14_3	UwGwbi	ALS	|| id:prot-c-3640_14_3	MR Egger	10	-0.0107423	0.0182667	0.572702
prot-c-3640_14_3	UwGwbi	ALS	|| id:prot-c-3640_14_3	Simple mode	10	-0.0290633	0.0164466	0.111007
prot-c-3640_14_3	UwGwbi	ALS	|| id:prot-c-3640_14_3	Weighted median	10	-0.0305797	0.0108648	0.00488431
prot-c-3640_14_3	UwGwbi	ALS	|| id:prot-c-3640_14_3	Weighted mode	10	-0.0293343	0.0133896	0.056175
prot-c-3593_72_3	1T6W0v	ALS	|| id:prot-c-3593_72_3	Wald ratio	1	-0.0134008	0.0417193	0.74805
prot-c-3590_8_3	0GcdwP	ALS	|| id:prot-c-3590_8_3	Inverse variance weighted	3	-0.0359979	0.0216396	0.0962077
prot-c-3590_8_3	0GcdwP	ALS	|| id:prot-c-3590_8_3	MR Egger	3	0.0838663	0.0793447	0.482368
prot-c-3590_8_3	0GcdwP	ALS	|| id:prot-c-3590_8_3	Simple mode	3	-0.0295561	0.0275996	0.396316
prot-c-3590_8_3	0GcdwP	ALS	|| id:prot-c-3590_8_3	Weighted median	3	-0.0276349	0.0180938	0.126682
prot-c-3590_8_3	0GcdwP	ALS	|| id:prot-c-3590_8_3	Weighted mode	3	-0.0222825	0.0188401	0.35847
prot-c-3519_3_2	F0j6Bd	ALS	|| id:prot-c-3519_3_2	Inverse variance weighted	2	-0.0115188	0.0245403	0.638796
prot-c-3509_1_1	tvJfhX	ALS	|| id:prot-c-3509_1_1	Wald ratio	1	-0.0189474	0.0155921	0.224294
prot-c-3495_15_2	eXLKy9	ALS	|| id:prot-c-3495_15_2	Wald ratio	1	0.011941	0.0137434	0.384928
prot-c-3485_28_2	Xq6Pcn	ALS	|| id:prot-c-3485_28_2	Wald ratio	1	-0.025731	0.0479532	0.591554
prot-c-3459_49_2	zOTlqi	ALS	|| id:prot-c-3459_49_2	Wald ratio	1	0.00249792	0.0122814	0.83883
prot-c-3446_7_2	5dKHGf	ALS	|| id:prot-c-3446_7_2	Inverse variance weighted	2	-0.00795785	0.0124291	0.522004
prot-c-3445_53_2	3KgbKQ	ALS	|| id:prot-c-3445_53_2	Wald ratio	1	-0.00235363	0.0353045	0.946847
prot-c-3421_54_2	lbPC6Q	ALS	|| id:prot-c-3421_54_2	Wald ratio	1	-0.0303363	0.0409357	0.45865
prot-c-3376_49_2	j8JZei	ALS	|| id:prot-c-3376_49_2	Wald ratio	1	-0.0188037	0.01929	0.329664
prot-c-3324_51_1	4sSVbt	ALS	|| id:prot-c-3324_51_1	Wald ratio	1	0.0174934	0.0277977	0.529146
prot-c-3322_52_2	r0Dfii	ALS	|| id:prot-c-3322_52_2	Wald ratio	1	-0.00785469	0.0427099	0.854086
prot-c-3311_27_1	MqfBd6	ALS	|| id:prot-c-3311_27_1	Wald ratio	1	0.035617	0.0259795	0.170385
prot-c-3310_62_1	Rv4nry	ALS	|| id:prot-c-3310_62_1	Inverse variance weighted	2	-0.0179213	0.0113164	0.11327
prot-c-3291_30_2	Q4AQYI	ALS	|| id:prot-c-3291_30_2	Wald ratio	1	0.128776	0.0381446	0.000735479
prot-c-3290_50_2	xbNNPj	ALS	|| id:prot-c-3290_50_2	Inverse variance weighted	2	-0.00957289	0.0375782	0.798919
prot-c-3283_21_1	iICvU1	ALS	|| id:prot-c-3283_21_1	Wald ratio	1	0.0100267	0.0245098	0.682473
prot-c-3235_50_2	omafbz	ALS	|| id:prot-c-3235_50_2	Wald ratio	1	0.0318053	0.0211443	0.132529
prot-c-3216_2_2	0Xnzzd	ALS	|| id:prot-c-3216_2_2	Wald ratio	1	-0.0150653	0.0368262	0.682473
prot-c-3212_30_3	0jJEC6	ALS	|| id:prot-c-3212_30_3	Wald ratio	1	-0.0440712	0.0217861	0.0430834
prot-c-3194_36_2	fH24ux	ALS	|| id:prot-c-3194_36_2	Wald ratio	1	0.0226961	0.0230008	0.323763
prot-c-3186_2_2	psnsEt	ALS	|| id:prot-c-3186_2_2	Wald ratio	1	-0.0552272	0.0445142	0.21473
prot-c-3166_92_1	9UVeFj	ALS	|| id:prot-c-3166_92_1	Wald ratio	1	-0.0121801	0.0107679	0.257993
prot-c-3079_62_2	4hvUWf	ALS	|| id:prot-c-3079_62_2	Wald ratio	1	-0.00345523	0.0334005	0.917607
prot-c-3044_3_2	HbFWja	ALS	|| id:prot-c-3044_3_2	Wald ratio	1	0.0483489	0.0275191	0.0789309
prot-c-3040_59_1	F4L2eZ	ALS	|| id:prot-c-3040_59_1	Wald ratio	1	0.0769646	0.0438064	0.0789309
prot-c-3038_9_2	BodGX7	ALS	|| id:prot-c-3038_9_2	Wald ratio	1	-0.0188564	0.0337591	0.576463
prot-c-3035_80_2	CUCCWs	ALS	|| id:prot-c-3035_80_2	Wald ratio	1	0.0170213	0.0477044	0.721236
prot-c-3029_52_2	plsh04	ALS	|| id:prot-c-3029_52_2	Inverse variance weighted	2	-0.000763666	0.0132854	0.954161
prot-c-3004_67_2	f1SdmA	ALS	|| id:prot-c-3004_67_2	Wald ratio	1	-0.0301354	0.0230784	0.191626
prot-c-3003_29_2	MjM1Hm	ALS	|| id:prot-c-3003_29_2	Wald ratio	1	-0.104396	0.0287654	0.000284286
prot-c-2994_71_2	AsvOKY	ALS	|| id:prot-c-2994_71_2	Wald ratio	1	0.0011744	0.0331767	0.971762
prot-c-2993_1_2	T7rQXj	ALS	|| id:prot-c-2993_1_2	Wald ratio	1	-0.0078286	0.0243098	0.747427
prot-c-2992_59_2	9xmXLJ	ALS	|| id:prot-c-2992_59_2	Wald ratio	1	-0.00215385	0.0150769	0.886403
prot-c-2979_8_2	RUNW0j	ALS	|| id:prot-c-2979_8_2	Wald ratio	1	0.0477932	0.0446233	0.284152
prot-c-2977_7_2	aPpRyq	ALS	|| id:prot-c-2977_7_2	Inverse variance weighted	3	-0.00022271	0.0217941	0.991847
prot-c-2977_7_2	aPpRyq	ALS	|| id:prot-c-2977_7_2	MR Egger	3	-0.0950696	0.113087	0.554966
prot-c-2977_7_2	aPpRyq	ALS	|| id:prot-c-2977_7_2	Simple mode	3	-0.00688992	0.0363075	0.867007
prot-c-2977_7_2	aPpRyq	ALS	|| id:prot-c-2977_7_2	Weighted median	3	-0.00787751	0.0245319	0.748124
prot-c-2977_7_2	aPpRyq	ALS	|| id:prot-c-2977_7_2	Weighted mode	3	-0.0164723	0.029257	0.630118
prot-c-2973_15_2	su7lLV	ALS	|| id:prot-c-2973_15_2	Wald ratio	1	-0.0489537	0.0248505	0.048847
prot-c-2913_1_2	E7bAPQ	ALS	|| id:prot-c-2913_1_2	Wald ratio	1	0.0207364	0.0232558	0.372572
prot-c-2900_53_3	G2YF9r	ALS	|| id:prot-c-2900_53_3	Wald ratio	1	-0.018275	0.0204953	0.372572
prot-c-2890_59_2	uforHy	ALS	|| id:prot-c-2890_59_2	Wald ratio	1	-0.0282525	0.0383676	0.461509
prot-c-2888_49_2	Q5YDsJ	ALS	|| id:prot-c-2888_49_2	Inverse variance weighted	3	0.00754369	0.0180583	0.676137
prot-c-2888_49_2	Q5YDsJ	ALS	|| id:prot-c-2888_49_2	MR Egger	3	-0.0357746	0.50078	0.954598
prot-c-2888_49_2	Q5YDsJ	ALS	|| id:prot-c-2888_49_2	Simple mode	3	0.00972805	0.024131	0.725862
prot-c-2888_49_2	Q5YDsJ	ALS	|| id:prot-c-2888_49_2	Weighted median	3	0.00909521	0.0209283	0.663861
prot-c-2888_49_2	Q5YDsJ	ALS	|| id:prot-c-2888_49_2	Weighted mode	3	0.00972805	0.02228	0.704998
prot-c-2785_15_2	LfOgSj	ALS	|| id:prot-c-2785_15_2	Inverse variance weighted	2	0.0137848	0.0268872	0.608169
prot-c-2783_18_2	ypMz2T	ALS	|| id:prot-c-2783_18_2	Wald ratio	1	0.0736204	0.041903	0.0789309
prot-c-2781_63_2	LQ0E9U	ALS	|| id:prot-c-2781_63_2	Wald ratio	1	0.011855	0.0395165	0.764177
prot-c-2774_10_3	1CXD6y	ALS	|| id:prot-c-2774_10_3	Wald ratio	1	0.0874744	0.0506235	0.0839988
prot-c-2770_51_2	U9vqsN	ALS	|| id:prot-c-2770_51_2	Wald ratio	1	0.0464363	0.0421166	0.270217
prot-c-2730_58_2	MsNM1y	ALS	|| id:prot-c-2730_58_2	Inverse variance weighted	15	-0.00517768	0.0103276	0.616131
prot-c-2730_58_2	MsNM1y	ALS	|| id:prot-c-2730_58_2	MR Egger	15	-0.0151484	0.0353592	0.675363
prot-c-2730_58_2	MsNM1y	ALS	|| id:prot-c-2730_58_2	Simple mode	15	0.0154517	0.0227018	0.507203
prot-c-2730_58_2	MsNM1y	ALS	|| id:prot-c-2730_58_2	Weighted median	15	-0.0143235	0.0114999	0.212934
prot-c-2730_58_2	MsNM1y	ALS	|| id:prot-c-2730_58_2	Weighted mode	15	-0.0172871	0.0126909	0.194664
prot-c-2714_78_2	9hrJfe	ALS	|| id:prot-c-2714_78_2	Wald ratio	1	-0.0378474	0.0461266	0.411924
prot-c-2705_5_2	3RQI4I	ALS	|| id:prot-c-2705_5_2	Wald ratio	1	0.028126	0.02769	0.309749
prot-c-2692_74_2	z9bNOw	ALS	|| id:prot-c-2692_74_2	Wald ratio	1	0.0185341	0.0356641	0.603283
prot-c-2632_5_2	M4VU2q	ALS	|| id:prot-c-2632_5_2	Wald ratio	1	0.0140045	0.0155899	0.369023
prot-c-2630_12_2	e5FHro	ALS	|| id:prot-c-2630_12_2	Wald ratio	1	-0.00258876	0.0121302	0.831004
prot-c-2620_4_2	z79wdG	ALS	|| id:prot-c-2620_4_2	Wald ratio	1	-0.0178412	0.0296164	0.546901
prot-c-2567_5_6	hWePxw	ALS	|| id:prot-c-2567_5_6	Wald ratio	1	-0.0808109	0.0308248	0.00875125
prot-c-2523_31_3	VzncQD	ALS	|| id:prot-c-2523_31_3	Wald ratio	1	-0.0540775	0.0410642	0.187872
prot-c-2516_57_3	D3KW70	ALS	|| id:prot-c-2516_57_3	Wald ratio	1	-0.0318248	0.0355445	0.370601
prot-c-2429_27_4	iRr6vI	ALS	|| id:prot-c-2429_27_4	Wald ratio	1	-0.0448306	0.0420602	0.286483
prot-c-2182_54_1	CSxoLi	ALS	|| id:prot-c-2182_54_1	Inverse variance weighted	4	-0.0754943	0.0209734	0.0003188
prot-c-2182_54_1	CSxoLi	ALS	|| id:prot-c-2182_54_1	MR Egger	4	-0.109164	0.141072	0.519988
prot-c-2182_54_1	CSxoLi	ALS	|| id:prot-c-2182_54_1	Simple mode	4	-0.0628304	0.0282751	0.112821
prot-c-2182_54_1	CSxoLi	ALS	|| id:prot-c-2182_54_1	Weighted median	4	-0.0680037	0.0190918	0.000368145
prot-c-2182_54_1	CSxoLi	ALS	|| id:prot-c-2182_54_1	Weighted mode	4	-0.0665371	0.0226098	0.0603716
prot-b-83	LxwlVj	ALS	|| id:prot-b-83	Inverse variance weighted	15	0.00713484	0.0134468	0.595697
prot-b-83	LxwlVj	ALS	|| id:prot-b-83	MR Egger	15	0.0304367	0.0140165	0.0489935
prot-b-83	LxwlVj	ALS	|| id:prot-b-83	Simple mode	15	-0.00559993	0.0250384	0.826257
prot-b-83	LxwlVj	ALS	|| id:prot-b-83	Weighted median	15	0.00229549	0.0147638	0.876442
prot-b-83	LxwlVj	ALS	|| id:prot-b-83	Weighted mode	15	0.0150248	0.0232789	0.529089
prot-b-79	GaXLgJ	ALS	|| id:prot-b-79	Inverse variance weighted	2	-0.0690084	0.0446675	0.122363
prot-b-74	WjWsV2	ALS	|| id:prot-b-74	Inverse variance weighted	2	-0.00153564	0.0023896	0.520461
prot-b-70	coqYZU	ALS	|| id:prot-b-70	Wald ratio	1	0.0027248	0.0615804	0.964707
prot-b-61	i2bvhh	ALS	|| id:prot-b-61	Wald ratio	1	0.029156	0.0317136	0.35791
prot-b-57	rEqKDI	ALS	|| id:prot-b-57	Wald ratio	1	0.0244821	0.0663842	0.712281
prot-b-56	wu61LG	ALS	|| id:prot-b-56	Wald ratio	1	0.0147253	0.021144	0.48616
prot-b-53	kO7Osj	ALS	|| id:prot-b-53	Wald ratio	1	0.00453956	0.0466926	0.92255
prot-b-50	hmtET5	ALS	|| id:prot-b-50	Inverse variance weighted	9	0.0198366	0.0166374	0.233148
prot-b-50	hmtET5	ALS	|| id:prot-b-50	MR Egger	9	0.0214982	0.0647028	0.749421
prot-b-50	hmtET5	ALS	|| id:prot-b-50	Simple mode	9	0.0176709	0.0337174	0.614424
prot-b-50	hmtET5	ALS	|| id:prot-b-50	Weighted median	9	0.0218326	0.0218299	0.31725
prot-b-50	hmtET5	ALS	|| id:prot-b-50	Weighted mode	9	0.0156595	0.0268333	0.575579
prot-b-47	mcKrBH	ALS	|| id:prot-b-47	Wald ratio	1	0.017728	0.0240261	0.460597
prot-b-42	TFyUtL	ALS	|| id:prot-b-42	Inverse variance weighted	2	0.0370236	0.029493	0.209356
prot-b-4	4RD29h	ALS	|| id:prot-b-4	Wald ratio	1	0.0393891	0.0747588	0.598276
prot-b-38	xr1GlO	ALS	|| id:prot-b-38	Inverse variance weighted	4	-0.0446105	0.016057	0.00546518
prot-b-38	xr1GlO	ALS	|| id:prot-b-38	MR Egger	4	-0.0659864	0.0516868	0.329915
prot-b-38	xr1GlO	ALS	|| id:prot-b-38	Simple mode	4	-0.0440567	0.0278532	0.211853
prot-b-38	xr1GlO	ALS	|| id:prot-b-38	Weighted median	4	-0.0469868	0.0178356	0.00842776
prot-b-38	xr1GlO	ALS	|| id:prot-b-38	Weighted mode	4	-0.0468824	0.0196391	0.0969865
prot-b-27	t5pfMg	ALS	|| id:prot-b-27	Wald ratio	1	-0.0220588	0.0320856	0.491768
prot-b-23	vK9Ms3	ALS	|| id:prot-b-23	Inverse variance weighted	5	0.00406449	0.0177186	0.818565
prot-b-23	vK9Ms3	ALS	|| id:prot-b-23	MR Egger	5	0.0220839	0.0387865	0.608945
prot-b-23	vK9Ms3	ALS	|| id:prot-b-23	Simple mode	5	0.035647	0.0393267	0.415973
prot-b-23	vK9Ms3	ALS	|| id:prot-b-23	Weighted median	5	0.00952805	0.0135137	0.480769
prot-b-23	vK9Ms3	ALS	|| id:prot-b-23	Weighted mode	5	0.0157434	0.0142722	0.331894
prot-b-21	uS9RdS	ALS	|| id:prot-b-21	Inverse variance weighted	3	-0.0478478	0.0317359	0.131635
prot-b-21	uS9RdS	ALS	|| id:prot-b-21	MR Egger	3	-0.0757981	0.26902	0.825161
prot-b-21	uS9RdS	ALS	|| id:prot-b-21	Simple mode	3	-0.0132551	0.0420303	0.782347
prot-b-21	uS9RdS	ALS	|| id:prot-b-21	Weighted median	3	-0.0323274	0.0358146	0.366722
prot-b-21	uS9RdS	ALS	|| id:prot-b-21	Weighted mode	3	-0.0175694	0.046197	0.740304
prot-b-20	Cz0ltD	ALS	|| id:prot-b-20	Wald ratio	1	0.0244444	0.07	0.726934
prot-b-18	wyjyXE	ALS	|| id:prot-b-18	Wald ratio	1	0.0277778	0.0684282	0.684786
prot-b-16	VyjJpB	ALS	|| id:prot-b-16	Wald ratio	1	0.113591	0.0579006	0.049782
prot-b-14	CD4XnZ	ALS	|| id:prot-b-14	Inverse variance weighted	2	-0.0388125	0.023608	0.100168
prot-b-13	3s0Oiz	ALS	|| id:prot-b-13	Wald ratio	1	-0.0716146	0.0794271	0.367248
prot-b-11	hsM7MT	ALS	|| id:prot-b-11	Inverse variance weighted	16	-0.000381189	0.000853271	0.655064
prot-b-11	hsM7MT	ALS	|| id:prot-b-11	MR Egger	16	-0.00213861	0.00218537	0.344386
prot-b-11	hsM7MT	ALS	|| id:prot-b-11	Simple mode	16	0.000480634	0.00120801	0.696328
prot-b-11	hsM7MT	ALS	|| id:prot-b-11	Weighted median	16	-0.000227165	0.000918766	0.804714
prot-b-11	hsM7MT	ALS	|| id:prot-b-11	Weighted mode	16	0.000159165	0.000964859	0.871176
prot-a-893	O6zvwA	ALS	|| id:prot-a-893	Wald ratio	1	0.00577664	0.0669662	0.931258
prot-a-888	rjc1NN	ALS	|| id:prot-a-888	Inverse variance weighted	4	-0.0203287	0.0391763	0.603829
prot-a-888	rjc1NN	ALS	|| id:prot-a-888	MR Egger	4	-0.00214062	0.0687044	0.977974
prot-a-888	rjc1NN	ALS	|| id:prot-a-888	Simple mode	4	0.0036816	0.0312588	0.913687
prot-a-888	rjc1NN	ALS	|| id:prot-a-888	Weighted median	4	-0.013759	0.0243171	0.571518
prot-a-888	rjc1NN	ALS	|| id:prot-a-888	Weighted mode	4	-0.0135333	0.0265165	0.644971
prot-a-887	naaKnZ	ALS	|| id:prot-a-887	Inverse variance weighted	4	-0.128939	0.0392982	0.00103426
prot-a-887	naaKnZ	ALS	|| id:prot-a-887	MR Egger	4	-1.62811	1.52147	0.396602
prot-a-887	naaKnZ	ALS	|| id:prot-a-887	Simple mode	4	-0.0805023	0.0713556	0.341317
prot-a-887	naaKnZ	ALS	|| id:prot-a-887	Weighted median	4	-0.106735	0.0485723	0.027989
prot-a-887	naaKnZ	ALS	|| id:prot-a-887	Weighted mode	4	-0.0778661	0.0675867	0.332761
prot-a-872	DNMfTW	ALS	|| id:prot-a-872	Inverse variance weighted	2	0.0228271	0.0434807	0.599587
prot-a-854	DYDDCl	ALS	|| id:prot-a-854	Inverse variance weighted	4	-0.0516503	0.0266397	0.0525201
prot-a-854	DYDDCl	ALS	|| id:prot-a-854	MR Egger	4	0.280247	0.53366	0.651894
prot-a-854	DYDDCl	ALS	|| id:prot-a-854	Simple mode	4	-0.119218	0.0480698	0.0892615
prot-a-854	DYDDCl	ALS	|| id:prot-a-854	Weighted median	4	-0.0238496	0.0311925	0.444513
prot-a-854	DYDDCl	ALS	|| id:prot-a-854	Weighted mode	4	-0.0239037	0.0347534	0.540981
prot-a-80	czFKQY	ALS	|| id:prot-a-80	Inverse variance weighted	2	0.0343678	0.0316056	0.276863
prot-a-766	xFCYhv	ALS	|| id:prot-a-766	Inverse variance weighted	6	-0.0295552	0.0273818	0.280421
prot-a-766	xFCYhv	ALS	|| id:prot-a-766	MR Egger	6	0.0336391	0.138348	0.81985
prot-a-766	xFCYhv	ALS	|| id:prot-a-766	Simple mode	6	-0.0254734	0.0391248	0.543726
prot-a-766	xFCYhv	ALS	|| id:prot-a-766	Weighted median	6	-0.0154494	0.0309483	0.617639
prot-a-766	xFCYhv	ALS	|| id:prot-a-766	Weighted mode	6	-0.0141313	0.0358062	0.709365
prot-a-748	Pn05C2	ALS	|| id:prot-a-748	Inverse variance weighted	2	0.0266699	0.0560869	0.634423
prot-a-745	gzKX4q	ALS	|| id:prot-a-745	Inverse variance weighted	3	7.03e-05	0.0476699	0.998823
prot-a-745	gzKX4q	ALS	|| id:prot-a-745	MR Egger	3	0.0767114	0.511872	0.905298
prot-a-745	gzKX4q	ALS	|| id:prot-a-745	Simple mode	3	-0.0315107	0.0732804	0.709093
prot-a-745	gzKX4q	ALS	|| id:prot-a-745	Weighted median	3	-0.0164403	0.0619444	0.790698
prot-a-745	gzKX4q	ALS	|| id:prot-a-745	Weighted mode	3	-0.0341133	0.0734364	0.687932
prot-a-74	JffYvz	ALS	|| id:prot-a-74	Inverse variance weighted	3	-0.012668	0.0419202	0.762505
prot-a-74	JffYvz	ALS	|| id:prot-a-74	MR Egger	3	0.0496538	0.181235	0.82976
prot-a-74	JffYvz	ALS	|| id:prot-a-74	Simple mode	3	-0.031253	0.0560578	0.633249
prot-a-74	JffYvz	ALS	|| id:prot-a-74	Weighted median	3	-0.0171177	0.0480458	0.721632
prot-a-74	JffYvz	ALS	|| id:prot-a-74	Weighted mode	3	0.00227748	0.0552696	0.970875
prot-a-739	LhAXrH	ALS	|| id:prot-a-739	Inverse variance weighted	2	-0.0289285	0.0408795	0.479161
prot-a-683	CpYlnM	ALS	|| id:prot-a-683	Wald ratio	1	-0.0538315	0.0370488	0.146226
prot-a-681	XmfjHg	ALS	|| id:prot-a-681	Wald ratio	1	0.0401577	0.0822863	0.625533
prot-a-663	hJRTAP	ALS	|| id:prot-a-663	Inverse variance weighted	3	0.000932852	0.0376568	0.980236
prot-a-663	hJRTAP	ALS	|| id:prot-a-663	MR Egger	3	0.0206256	0.145628	0.91043
prot-a-663	hJRTAP	ALS	|| id:prot-a-663	Simple mode	3	0.0240997	0.0548765	0.703435
prot-a-663	hJRTAP	ALS	|| id:prot-a-663	Weighted median	3	0.0100337	0.0416799	0.809763
prot-a-663	hJRTAP	ALS	|| id:prot-a-663	Weighted mode	3	0.0199444	0.0524444	0.740315
prot-a-650	8oOutD	ALS	|| id:prot-a-650	Wald ratio	1	0.00507519	0.0588346	0.931258
prot-a-65	4ghzLX	ALS	|| id:prot-a-65	Wald ratio	1	0.053028	0.0364568	0.145795
prot-a-587	Vf6LMY	ALS	|| id:prot-a-587	Wald ratio	1	0.0497193	0.0473136	0.293329
prot-a-534	684ZDE	ALS	|| id:prot-a-534	Wald ratio	1	0.0274416	0.0222347	0.217137
prot-a-523	kJLgWh	ALS	|| id:prot-a-523	Wald ratio	1	-0.093389	0.0356226	0.00875125
prot-a-522	dhIaIx	ALS	|| id:prot-a-522	Inverse variance weighted	6	0.0083444	0.0319694	0.794083
prot-a-522	dhIaIx	ALS	|| id:prot-a-522	MR Egger	6	0.08518	0.0352932	0.0732768
prot-a-522	dhIaIx	ALS	|| id:prot-a-522	Simple mode	6	0.0681655	0.0624193	0.324611
prot-a-522	dhIaIx	ALS	|| id:prot-a-522	Weighted median	6	0.0216539	0.0275686	0.432188
prot-a-522	dhIaIx	ALS	|| id:prot-a-522	Weighted mode	6	0.0451068	0.0452531	0.364641
prot-a-521	gCLbcm	ALS	|| id:prot-a-521	Inverse variance weighted	7	0.0391653	0.019057	0.0398628
prot-a-521	gCLbcm	ALS	|| id:prot-a-521	MR Egger	7	0.0348056	0.0372443	0.392935
prot-a-521	gCLbcm	ALS	|| id:prot-a-521	Simple mode	7	0.0659335	0.0363748	0.11984
prot-a-521	gCLbcm	ALS	|| id:prot-a-521	Weighted median	7	0.0375653	0.0245989	0.126733
prot-a-521	gCLbcm	ALS	|| id:prot-a-521	Weighted mode	7	0.0429857	0.0283751	0.180572
prot-a-520	dioOGD	ALS	|| id:prot-a-520	Inverse variance weighted	3	0.0363414	0.0353459	0.303872
prot-a-520	dioOGD	ALS	|| id:prot-a-520	MR Egger	3	-0.0993872	0.20772	0.715894
prot-a-520	dioOGD	ALS	|| id:prot-a-520	Simple mode	3	0.0513372	0.0293519	0.222393
prot-a-520	dioOGD	ALS	|| id:prot-a-520	Weighted median	3	0.0516964	0.0255188	0.0427834
prot-a-520	dioOGD	ALS	|| id:prot-a-520	Weighted mode	3	0.0525541	0.026363	0.184393
prot-a-518	zmtZfj	ALS	|| id:prot-a-518	Inverse variance weighted	9	0.0154867	0.0208841	0.458357
prot-a-518	zmtZfj	ALS	|| id:prot-a-518	MR Egger	9	-0.0480856	0.0321339	0.178206
prot-a-518	zmtZfj	ALS	|| id:prot-a-518	Simple mode	9	0.00916434	0.0303111	0.770103
prot-a-518	zmtZfj	ALS	|| id:prot-a-518	Weighted median	9	0.0003533	0.0209873	0.986569
prot-a-518	zmtZfj	ALS	|| id:prot-a-518	Weighted mode	9	0.000632151	0.0209697	0.976689
prot-a-502	fGvcTb	ALS	|| id:prot-a-502	Inverse variance weighted	2	-0.10682	0.0564594	0.0584931
prot-a-471	eBbF4c	ALS	|| id:prot-a-471	Inverse variance weighted	2	-0.014169	0.0437233	0.745893
prot-a-467	0juZHm	ALS	|| id:prot-a-467	Inverse variance weighted	3	-0.00318411	0.0419722	0.939529
prot-a-467	0juZHm	ALS	|| id:prot-a-467	MR Egger	3	0.0496914	0.0988797	0.703539
prot-a-467	0juZHm	ALS	|| id:prot-a-467	Simple mode	3	0.0134224	0.0564585	0.834219
prot-a-467	0juZHm	ALS	|| id:prot-a-467	Weighted median	3	0.00839245	0.0492238	0.86462
prot-a-467	0juZHm	ALS	|| id:prot-a-467	Weighted mode	3	0.0140581	0.0565944	0.827003
prot-a-462	89bTT2	ALS	|| id:prot-a-462	Wald ratio	1	-0.0202429	0.0809717	0.802587
prot-a-456	cwSuSm	ALS	|| id:prot-a-456	Inverse variance weighted	3	-0.0130173	0.0432625	0.763498
prot-a-456	cwSuSm	ALS	|| id:prot-a-456	MR Egger	3	0.0917352	0.346283	0.835138
prot-a-456	cwSuSm	ALS	|| id:prot-a-456	Simple mode	3	-0.060011	0.0674737	0.467629
prot-a-456	cwSuSm	ALS	|| id:prot-a-456	Weighted median	3	-0.0101168	0.0387866	0.794221
prot-a-456	cwSuSm	ALS	|| id:prot-a-456	Weighted mode	3	0.0210548	0.0435409	0.67646
prot-a-455	Nr2D5Q	ALS	|| id:prot-a-455	Inverse variance weighted	2	0.0227119	0.0398816	0.569028
prot-a-454	o0bTSm	ALS	|| id:prot-a-454	Wald ratio	1	0.202756	0.0728346	0.00537288
prot-a-453	9UVnig	ALS	|| id:prot-a-453	Inverse variance weighted	2	-0.00507527	0.0207687	0.806944
prot-a-451	qBUgO9	ALS	|| id:prot-a-451	Wald ratio	1	0.0625237	0.0481243	0.193871
prot-a-448	PeMKLU	ALS	|| id:prot-a-448	Wald ratio	1	-0.0209497	0.0782123	0.788809
prot-a-442	tiBt7O	ALS	|| id:prot-a-442	Wald ratio	1	-0.0843043	0.0361549	0.0197137
prot-a-441	G7VZqc	ALS	|| id:prot-a-441	Inverse variance weighted	3	-0.0273098	0.0190196	0.151037
prot-a-441	G7VZqc	ALS	|| id:prot-a-441	MR Egger	3	0.0403902	0.16122	0.843725
prot-a-441	G7VZqc	ALS	|| id:prot-a-441	Simple mode	3	-0.0228713	0.0252758	0.461042
prot-a-441	G7VZqc	ALS	|| id:prot-a-441	Weighted median	3	-0.0233819	0.0203054	0.249522
prot-a-441	G7VZqc	ALS	|| id:prot-a-441	Weighted mode	3	-0.0217537	0.0243096	0.465292
prot-a-440	mFuZzn	ALS	|| id:prot-a-440	Wald ratio	1	0.122765	0.0441001	0.00537288
prot-a-439	vmg1IF	ALS	|| id:prot-a-439	Inverse variance weighted	2	-0.0160899	0.0127936	0.208518
prot-a-431	LeHHNG	ALS	|| id:prot-a-431	Wald ratio	1	0.0519931	0.073368	0.478535
prot-a-429	5QgO7H	ALS	|| id:prot-a-429	Wald ratio	1	0.00933998	0.0523039	0.858274
prot-a-428	OnWvFb	ALS	|| id:prot-a-428	Wald ratio	1	0.109867	0.0818754	0.179635
prot-a-427	TtJ1k5	ALS	|| id:prot-a-427	Inverse variance weighted	2	-0.0179665	0.044896	0.689024
prot-a-426	9xacT7	ALS	|| id:prot-a-426	Wald ratio	1	0.00120323	0.0139574	0.931302
prot-a-424	NkShh5	ALS	|| id:prot-a-424	Inverse variance weighted	2	-0.0852638	0.0380913	0.0251945
prot-a-423	08x3Zo	ALS	|| id:prot-a-423	Inverse variance weighted	2	0.108182	0.0518527	0.0369486
prot-a-421	pOygWG	ALS	|| id:prot-a-421	Wald ratio	1	-0.0287241	0.0768203	0.708469
prot-a-418	XXT6jB	ALS	|| id:prot-a-418	Inverse variance weighted	2	-0.0100048	0.0578527	0.862702
prot-a-411	4osRmy	ALS	|| id:prot-a-411	Wald ratio	1	-0.00606323	0.0675617	0.928491
prot-a-410	K9umIy	ALS	|| id:prot-a-410	Wald ratio	1	-0.00238176	0.0265396	0.928491
prot-a-409	AOpNA3	ALS	|| id:prot-a-409	Inverse variance weighted	2	-0.0556194	0.0506648	0.272295
prot-a-408	RXKXuS	ALS	|| id:prot-a-408	Inverse variance weighted	3	-0.00232307	0.0286681	0.935415
prot-a-408	RXKXuS	ALS	|| id:prot-a-408	MR Egger	3	-0.0475244	0.0703265	0.621671
prot-a-408	RXKXuS	ALS	|| id:prot-a-408	Simple mode	3	1.37e-05	0.0419744	0.99977
prot-a-408	RXKXuS	ALS	|| id:prot-a-408	Weighted median	3	-0.00694796	0.0297133	0.815115
prot-a-408	RXKXuS	ALS	|| id:prot-a-408	Weighted mode	3	-0.0110454	0.0320949	0.763552
prot-a-407	GVDRq1	ALS	|| id:prot-a-407	Inverse variance weighted	2	-0.00850529	0.0226633	0.707445
prot-a-406	UrB65s	ALS	|| id:prot-a-406	Inverse variance weighted	3	-0.00505098	0.0314034	0.872218
prot-a-406	UrB65s	ALS	|| id:prot-a-406	MR Egger	3	0.102603	0.248651	0.750855
prot-a-406	UrB65s	ALS	|| id:prot-a-406	Simple mode	3	-0.0023654	0.0467317	0.964232
prot-a-406	UrB65s	ALS	|| id:prot-a-406	Weighted median	3	-0.00159581	0.0359953	0.964638
prot-a-406	UrB65s	ALS	|| id:prot-a-406	Weighted mode	3	0.000734151	0.0438867	0.988172
prot-a-405	FRzYv0	ALS	|| id:prot-a-405	Inverse variance weighted	2	-0.0109539	0.0510642	0.830147
prot-a-404	Rxwpmt	ALS	|| id:prot-a-404	Wald ratio	1	0.0703485	0.0749507	0.347938
prot-a-403	pwMylc	ALS	|| id:prot-a-403	Inverse variance weighted	5	0.0134819	0.0178508	0.450096
prot-a-403	pwMylc	ALS	|| id:prot-a-403	MR Egger	5	0.0102849	0.0272859	0.731307
prot-a-403	pwMylc	ALS	|| id:prot-a-403	Simple mode	5	-0.00226044	0.0325314	0.947939
prot-a-403	pwMylc	ALS	|| id:prot-a-403	Weighted median	5	0.0103541	0.0203828	0.611465
prot-a-403	pwMylc	ALS	|| id:prot-a-403	Weighted mode	5	0.0111313	0.0194523	0.597787
prot-a-402	t03Qj0	ALS	|| id:prot-a-402	Inverse variance weighted	5	-0.0163896	0.0229751	0.475621
prot-a-402	t03Qj0	ALS	|| id:prot-a-402	MR Egger	5	-0.0782064	0.0581066	0.271005
prot-a-402	t03Qj0	ALS	|| id:prot-a-402	Simple mode	5	-0.0128275	0.0436917	0.783673
prot-a-402	t03Qj0	ALS	|| id:prot-a-402	Weighted median	5	-0.025614	0.0275331	0.352216
prot-a-402	t03Qj0	ALS	|| id:prot-a-402	Weighted mode	5	-0.0455414	0.0314403	0.221053
prot-a-401	XyBCjt	ALS	|| id:prot-a-401	Wald ratio	1	-0.0224775	0.0839161	0.788809
prot-a-399	2zGiNC	ALS	|| id:prot-a-399	Inverse variance weighted	2	0.00426326	0.0494845	0.931344
prot-a-398	zXHi7I	ALS	|| id:prot-a-398	Inverse variance weighted	3	-0.0311303	0.0564749	0.58148
prot-a-398	zXHi7I	ALS	|| id:prot-a-398	MR Egger	3	-0.0729717	0.220813	0.79681
prot-a-398	zXHi7I	ALS	|| id:prot-a-398	Simple mode	3	-0.0231717	0.0698626	0.771666
prot-a-398	zXHi7I	ALS	|| id:prot-a-398	Weighted median	3	-0.0240731	0.0496587	0.627839
prot-a-398	zXHi7I	ALS	|| id:prot-a-398	Weighted mode	3	-0.017932	0.0599651	0.793121
prot-a-397	kAXpAq	ALS	|| id:prot-a-397	Wald ratio	1	-0.0235507	0.0283267	0.40575
prot-a-395	mh3NIb	ALS	|| id:prot-a-395	Inverse variance weighted	2	0.027117	0.0765118	0.723027
prot-a-394	4j4bvj	ALS	|| id:prot-a-394	Inverse variance weighted	6	-0.00599242	0.0216392	0.781838
prot-a-394	4j4bvj	ALS	|| id:prot-a-394	MR Egger	6	0.000201117	0.0464532	0.996753
prot-a-394	4j4bvj	ALS	|| id:prot-a-394	Simple mode	6	-0.0173395	0.0394649	0.678737
prot-a-394	4j4bvj	ALS	|| id:prot-a-394	Weighted median	6	-0.0105823	0.0279809	0.705283
prot-a-394	4j4bvj	ALS	|| id:prot-a-394	Weighted mode	6	-0.011482	0.0348322	0.755036
prot-a-393	nSiXar	ALS	|| id:prot-a-393	Inverse variance weighted	2	0.0146236	0.0131813	0.267247
prot-a-392	JA33Wj	ALS	|| id:prot-a-392	Inverse variance weighted	4	-0.0211383	0.0129279	0.10203
prot-a-392	JA33Wj	ALS	|| id:prot-a-392	MR Egger	4	-0.0390754	0.0180025	0.162148
prot-a-392	JA33Wj	ALS	|| id:prot-a-392	Simple mode	4	-0.0229773	0.0341661	0.549419
prot-a-392	JA33Wj	ALS	|| id:prot-a-392	Weighted median	4	-0.0245703	0.0128748	0.0563404
prot-a-392	JA33Wj	ALS	|| id:prot-a-392	Weighted mode	4	-0.0256136	0.0125888	0.134741
prot-a-391	5UV7p9	ALS	|| id:prot-a-391	Inverse variance weighted	5	-0.0231598	0.016748	0.166714
prot-a-391	5UV7p9	ALS	|| id:prot-a-391	MR Egger	5	-0.0363449	0.0256244	0.251118
prot-a-391	5UV7p9	ALS	|| id:prot-a-391	Simple mode	5	-0.0203096	0.034762	0.590417
prot-a-391	5UV7p9	ALS	|| id:prot-a-391	Weighted median	5	-0.0232793	0.0130574	0.0746129
prot-a-391	5UV7p9	ALS	|| id:prot-a-391	Weighted mode	5	-0.0224132	0.0127335	0.153186
prot-a-390	TMbWZd	ALS	|| id:prot-a-390	Inverse variance weighted	3	-0.0220751	0.0243379	0.364392
prot-a-390	TMbWZd	ALS	|| id:prot-a-390	MR Egger	3	-0.0428712	0.0551704	0.579448
prot-a-390	TMbWZd	ALS	|| id:prot-a-390	Simple mode	3	-0.0296446	0.0326333	0.459547
prot-a-390	TMbWZd	ALS	|| id:prot-a-390	Weighted median	3	-0.0231365	0.0206308	0.262094
prot-a-390	TMbWZd	ALS	|| id:prot-a-390	Weighted mode	3	-0.0215518	0.0221177	0.432624
prot-a-388	ON3fHi	ALS	|| id:prot-a-388	Inverse variance weighted	2	-0.0185499	0.0526799	0.724745
prot-a-370	jZ4G63	ALS	|| id:prot-a-370	Wald ratio	1	0.00867005	0.0274824	0.7524
prot-a-364	xX65Wx	ALS	|| id:prot-a-364	Wald ratio	1	0.0643913	0.0552428	0.243774
prot-a-362	yQMBSS	ALS	|| id:prot-a-362	Wald ratio	1	0.0109649	0.0614035	0.858274
prot-a-3229	iI6lIK	ALS	|| id:prot-a-3229	Wald ratio	1	0.0292495	0.0198897	0.141403
prot-a-3228	vmgSoM	ALS	|| id:prot-a-3228	Wald ratio	1	0.024491	0.0180621	0.175121
prot-a-3227	FF1kfs	ALS	|| id:prot-a-3227	Wald ratio	1	0.21875	0.0791667	0.00572451
prot-a-322	FlpeiN	ALS	|| id:prot-a-322	Inverse variance weighted	3	-0.0199956	0.0416431	0.63111
prot-a-322	FlpeiN	ALS	|| id:prot-a-322	MR Egger	3	0.00760394	0.0770029	0.937338
prot-a-322	FlpeiN	ALS	|| id:prot-a-322	Simple mode	3	-0.0473547	0.055872	0.485937
prot-a-322	FlpeiN	ALS	|| id:prot-a-322	Weighted median	3	-0.0240868	0.04604	0.600856
prot-a-322	FlpeiN	ALS	|| id:prot-a-322	Weighted mode	3	0.0050709	0.0522853	0.931582
prot-a-3208	AgW7MS	ALS	|| id:prot-a-3208	Inverse variance weighted	2	0.0305366	0.0394386	0.438764
prot-a-3207	opwCUK	ALS	|| id:prot-a-3207	Wald ratio	1	0.10023	0.0915899	0.273806
prot-a-3191	LRE0v8	ALS	|| id:prot-a-3191	Inverse variance weighted	3	0.0142428	0.0177442	0.422161
prot-a-3191	LRE0v8	ALS	|| id:prot-a-3191	MR Egger	3	0.0482226	0.0227698	0.280842
prot-a-3191	LRE0v8	ALS	|| id:prot-a-3191	Simple mode	3	-0.0389851	0.0531195	0.539377
prot-a-3191	LRE0v8	ALS	|| id:prot-a-3191	Weighted median	3	0.0164516	0.0142878	0.24955
prot-a-3191	LRE0v8	ALS	|| id:prot-a-3191	Weighted mode	3	0.0193536	0.0133251	0.283535
prot-a-318	1SHdYv	ALS	|| id:prot-a-318	Wald ratio	1	0.053961	0.0788366	0.493681
prot-a-315	nSanRU	ALS	|| id:prot-a-315	Inverse variance weighted	28	-0.0348105	0.0177962	0.050458
prot-a-315	nSanRU	ALS	|| id:prot-a-315	MR Egger	28	0.0321977	0.0494879	0.521001
prot-a-315	nSanRU	ALS	|| id:prot-a-315	Simple mode	28	-0.102328	0.0448983	0.030786
prot-a-315	nSanRU	ALS	|| id:prot-a-315	Weighted median	28	-0.0344999	0.019499	0.0768414
prot-a-315	nSanRU	ALS	|| id:prot-a-315	Weighted mode	28	-0.0402707	0.0353387	0.264477
prot-a-3114	umVMGV	ALS	|| id:prot-a-3114	Wald ratio	1	0.00851305	0.0476731	0.858274
prot-a-3098	nJUIja	ALS	|| id:prot-a-3098	Inverse variance weighted	2	0.0336609	0.0227647	0.139234
prot-a-3063	IWiP6z	ALS	|| id:prot-a-3063	Wald ratio	1	0.00539568	0.06255	0.931258
prot-a-3061	bPayay	ALS	|| id:prot-a-3061	Wald ratio	1	0.0065534	0.0759709	0.931258
prot-a-306	1sYodX	ALS	|| id:prot-a-306	Inverse variance weighted	2	-0.0136669	0.0375896	0.71617
prot-a-3057	VrVHOo	ALS	|| id:prot-a-3057	Wald ratio	1	0.0173203	0.054902	0.7524
prot-a-3055	5Xb6vS	ALS	|| id:prot-a-3055	Wald ratio	1	0.113145	0.0317824	0.000370855
prot-a-3054	1Jc5sV	ALS	|| id:prot-a-3054	Wald ratio	1	-0.0476858	0.0792426	0.547327
prot-a-3053	kxy9Vl	ALS	|| id:prot-a-3053	Inverse variance weighted	2	-0.00748079	0.0608461	0.90215
prot-a-3052	uXvMNe	ALS	|| id:prot-a-3052	Wald ratio	1	-0.10339	0.0887006	0.243774
prot-a-305	n6C0rj	ALS	|| id:prot-a-305	Inverse variance weighted	7	-0.0428856	0.0236084	0.0692879
prot-a-305	n6C0rj	ALS	|| id:prot-a-305	MR Egger	7	-0.143539	0.169442	0.435584
prot-a-305	n6C0rj	ALS	|| id:prot-a-305	Simple mode	7	-0.0062071	0.0497742	0.90483
prot-a-305	n6C0rj	ALS	|| id:prot-a-305	Weighted median	7	-0.0174657	0.031565	0.580041
prot-a-305	n6C0rj	ALS	|| id:prot-a-305	Weighted mode	7	-0.00844338	0.0493393	0.869748
prot-a-3048	3xwevv	ALS	|| id:prot-a-3048	Inverse variance weighted	3	-0.0149754	0.0488478	0.759169
prot-a-3048	3xwevv	ALS	|| id:prot-a-3048	MR Egger	3	0.026603	0.149481	0.887875
prot-a-3048	3xwevv	ALS	|| id:prot-a-3048	Simple mode	3	0.0294265	0.0718581	0.72186
prot-a-3048	3xwevv	ALS	|| id:prot-a-3048	Weighted median	3	0.00802879	0.0560847	0.886168
prot-a-3048	3xwevv	ALS	|| id:prot-a-3048	Weighted mode	3	0.02367	0.0677611	0.760204
prot-a-3047	VJfKV0	ALS	|| id:prot-a-3047	Wald ratio	1	0.00782726	0.0896086	0.930394
prot-a-3046	Iu2O1Q	ALS	|| id:prot-a-3046	Wald ratio	1	0.0177118	0.0741982	0.811331
prot-a-3043	TjS9G7	ALS	|| id:prot-a-3043	Wald ratio	1	-0.0928168	0.102906	0.367078
prot-a-304	pPOW3i	ALS	|| id:prot-a-304	Wald ratio	1	-0.02764	0.0793763	0.727679
prot-a-3039	69dnFc	ALS	|| id:prot-a-3039	Inverse variance weighted	2	-0.0776775	0.113646	0.49429
prot-a-3038	eHz5wV	ALS	|| id:prot-a-3038	Inverse variance weighted	2	-0.0195904	0.0478056	0.681957
prot-a-3036	xnP6iV	ALS	|| id:prot-a-3036	Wald ratio	1	0.0375839	0.0577181	0.514941
prot-a-3034	gKIbbS	ALS	|| id:prot-a-3034	Wald ratio	1	0.0634146	0.0773519	0.412319
prot-a-3031	uJqNRa	ALS	|| id:prot-a-3031	Inverse variance weighted	4	0.0142835	0.0185136	0.440402
prot-a-3031	uJqNRa	ALS	|| id:prot-a-3031	MR Egger	4	0.0683579	0.0476598	0.287928
prot-a-3031	uJqNRa	ALS	|| id:prot-a-3031	Simple mode	4	-0.0437028	0.0450647	0.403688
prot-a-3031	uJqNRa	ALS	|| id:prot-a-3031	Weighted median	4	0.0156477	0.0190625	0.411722
prot-a-3031	uJqNRa	ALS	|| id:prot-a-3031	Weighted mode	4	0.0219157	0.0211327	0.375962
prot-a-303	hkE2br	ALS	|| id:prot-a-303	Inverse variance weighted	6	0.00389555	0.0210959	0.853496
prot-a-303	hkE2br	ALS	|| id:prot-a-303	MR Egger	6	0.0375628	0.04471	0.448113
prot-a-303	hkE2br	ALS	|| id:prot-a-303	Simple mode	6	-0.0223456	0.0339186	0.539148
prot-a-303	hkE2br	ALS	|| id:prot-a-303	Weighted median	6	-0.00193751	0.0195395	0.921012
prot-a-303	hkE2br	ALS	|| id:prot-a-303	Weighted mode	6	-0.00351721	0.0201693	0.868405
prot-a-3029	PJPNWY	ALS	|| id:prot-a-3029	Wald ratio	1	0.0607076	0.0826816	0.462806
prot-a-302	e1eYez	ALS	|| id:prot-a-302	Wald ratio	1	-0.0928495	0.0848453	0.273806
prot-a-301	ZmHvW6	ALS	|| id:prot-a-301	Inverse variance weighted	4	0.0123874	0.0253786	0.625475
prot-a-301	ZmHvW6	ALS	|| id:prot-a-301	MR Egger	4	0.0381398	0.041084	0.451236
prot-a-301	ZmHvW6	ALS	|| id:prot-a-301	Simple mode	4	-0.0426766	0.0480349	0.439743
prot-a-301	ZmHvW6	ALS	|| id:prot-a-301	Weighted median	4	0.0152127	0.0246675	0.537427
prot-a-301	ZmHvW6	ALS	|| id:prot-a-301	Weighted mode	4	0.0268276	0.0269634	0.39309
prot-a-300	k2be2g	ALS	|| id:prot-a-300	Inverse variance weighted	2	0.125787	0.0723408	0.0820684
prot-a-3	4HWqiw	ALS	|| id:prot-a-3	Wald ratio	1	0.0145068	0.0812379	0.858274
prot-a-2991	3rQZWE	ALS	|| id:prot-a-2991	Inverse variance weighted	3	-0.0505243	0.021027	0.0162687
prot-a-2991	3rQZWE	ALS	|| id:prot-a-2991	MR Egger	3	-0.0399874	0.0502938	0.572363
prot-a-2991	3rQZWE	ALS	|| id:prot-a-2991	Simple mode	3	-0.0625478	0.0307332	0.178798
prot-a-2991	3rQZWE	ALS	|| id:prot-a-2991	Weighted median	3	-0.0555681	0.0220627	0.0117809
prot-a-2991	3rQZWE	ALS	|| id:prot-a-2991	Weighted mode	3	-0.0567073	0.0244915	0.146596
prot-a-2982	xK4QEx	ALS	|| id:prot-a-2982	Inverse variance weighted	2	0.00999844	0.0252077	0.691631
prot-a-2979	MO4Hev	ALS	|| id:prot-a-2979	Inverse variance weighted	2	0.0347444	0.0742007	0.639607
prot-a-2967	ZRSwv4	ALS	|| id:prot-a-2967	Wald ratio	1	0.0480607	0.0712479	0.499958
prot-a-2966	IjTz5w	ALS	|| id:prot-a-2966	Inverse variance weighted	3	0.0184915	0.0210167	0.378941
prot-a-2966	IjTz5w	ALS	|| id:prot-a-2966	MR Egger	3	-0.0193602	0.0504946	0.766918
prot-a-2966	IjTz5w	ALS	|| id:prot-a-2966	Simple mode	3	0.0457082	0.0332627	0.303122
prot-a-2966	IjTz5w	ALS	|| id:prot-a-2966	Weighted median	3	0.0174702	0.0219528	0.426144
prot-a-2966	IjTz5w	ALS	|| id:prot-a-2966	Weighted mode	3	0.0110643	0.0236069	0.685414
prot-a-2965	Pt0URU	ALS	|| id:prot-a-2965	Inverse variance weighted	2	-0.0638637	0.0539766	0.236741
prot-a-2937	V95tj4	ALS	|| id:prot-a-2937	Wald ratio	1	0.0251572	0.0763103	0.741649
prot-a-2882	Guwec3	ALS	|| id:prot-a-2882	Inverse variance weighted	7	0.0265133	0.0261253	0.310177
prot-a-2882	Guwec3	ALS	|| id:prot-a-2882	MR Egger	7	-0.276451	0.0937185	0.0318926
prot-a-2882	Guwec3	ALS	|| id:prot-a-2882	Simple mode	7	-0.0073392	0.0488978	0.88561
prot-a-2882	Guwec3	ALS	|| id:prot-a-2882	Weighted median	7	0.0133366	0.0237251	0.574028
prot-a-2882	Guwec3	ALS	|| id:prot-a-2882	Weighted mode	7	-0.00301929	0.0243094	0.905211
prot-a-2816	YsSWo4	ALS	|| id:prot-a-2816	Wald ratio	1	0.160848	0.081308	0.0478993
prot-a-281	sdv7lP	ALS	|| id:prot-a-281	Inverse variance weighted	2	0.0110188	0.08052	0.891153
prot-a-2807	ZbM4T2	ALS	|| id:prot-a-2807	Wald ratio	1	-0.244832	0.0755814	0.00119817
prot-a-2806	cdW0Gz	ALS	|| id:prot-a-2806	Wald ratio	1	0.0582108	0.0484069	0.229158
prot-a-2797	tgailf	ALS	|| id:prot-a-2797	Inverse variance weighted	3	-0.00809448	0.0171268	0.636484
prot-a-2797	tgailf	ALS	|| id:prot-a-2797	MR Egger	3	-0.00718805	0.045339	0.899903
prot-a-2797	tgailf	ALS	|| id:prot-a-2797	Simple mode	3	-0.0139761	0.0282352	0.669641
prot-a-2797	tgailf	ALS	|| id:prot-a-2797	Weighted median	3	-0.00856908	0.0175213	0.624795
prot-a-2797	tgailf	ALS	|| id:prot-a-2797	Weighted mode	3	-0.00839662	0.0177559	0.682874
prot-a-2780	K4zW9n	ALS	|| id:prot-a-2780	Inverse variance weighted	2	0.0154248	0.0133481	0.247853
prot-a-2722	Tz7Jyf	ALS	|| id:prot-a-2722	Inverse variance weighted	8	-0.00629948	0.00944779	0.50492
prot-a-2722	Tz7Jyf	ALS	|| id:prot-a-2722	MR Egger	8	-0.00116194	0.0188495	0.952849
prot-a-2722	Tz7Jyf	ALS	|| id:prot-a-2722	Simple mode	8	-0.00607328	0.0152375	0.702084
prot-a-2722	Tz7Jyf	ALS	|| id:prot-a-2722	Weighted median	8	-0.00444852	0.0109953	0.685782
prot-a-2722	Tz7Jyf	ALS	|| id:prot-a-2722	Weighted mode	8	-0.00495846	0.0106149	0.654604
prot-a-2699	OZzSu1	ALS	|| id:prot-a-2699	Wald ratio	1	0.0193302	0.0271971	0.477243
prot-a-2698	2K1JC3	ALS	|| id:prot-a-2698	Wald ratio	1	0.0200747	0.0282446	0.477243
prot-a-2668	c9K8zt	ALS	|| id:prot-a-2668	Wald ratio	1	0.05111	0.0722767	0.479478
prot-a-2573	kDwCzt	ALS	|| id:prot-a-2573	Inverse variance weighted	4	0.0821575	0.0487097	0.0916655
prot-a-2573	kDwCzt	ALS	|| id:prot-a-2573	MR Egger	4	-0.00919859	0.168536	0.961435
prot-a-2573	kDwCzt	ALS	|| id:prot-a-2573	Simple mode	4	0.00789854	0.0604354	0.904289
prot-a-2573	kDwCzt	ALS	|| id:prot-a-2573	Weighted median	4	0.0677476	0.0299134	0.0235254
prot-a-2573	kDwCzt	ALS	|| id:prot-a-2573	Weighted mode	4	0.0804003	0.0352402	0.106788
prot-a-2572	TJObaK	ALS	|| id:prot-a-2572	Wald ratio	1	0.223433	0.0756131	0.00312715
prot-a-2566	G6IFWr	ALS	|| id:prot-a-2566	Wald ratio	1	0.101276	0.0945583	0.284148
prot-a-2563	ebU7tM	ALS	|| id:prot-a-2563	Inverse variance weighted	3	0.0643486	0.0240912	0.00756156
prot-a-2563	ebU7tM	ALS	|| id:prot-a-2563	MR Egger	3	0.157052	0.103045	0.369662
prot-a-2563	ebU7tM	ALS	|| id:prot-a-2563	Simple mode	3	0.0279417	0.0383953	0.54244
prot-a-2563	ebU7tM	ALS	|| id:prot-a-2563	Weighted median	3	0.063315	0.0253384	0.0124624
prot-a-2563	ebU7tM	ALS	|| id:prot-a-2563	Weighted mode	3	0.0824826	0.0285742	0.101982
prot-a-2562	BFdaMw	ALS	|| id:prot-a-2562	Inverse variance weighted	2	0.0797024	0.0777855	0.305532
prot-a-2520	ezJI5X	ALS	|| id:prot-a-2520	Wald ratio	1	0.0569697	0.0334545	0.0885871
prot-a-2519	eS7Lfi	ALS	|| id:prot-a-2519	Wald ratio	1	0.0967742	0.0574855	0.0922874
prot-a-2498	fjV77y	ALS	|| id:prot-a-2498	Wald ratio	1	0.00616438	0.0714612	0.931258
prot-a-2494	0cx3p2	ALS	|| id:prot-a-2494	Inverse variance weighted	2	0.0149396	0.0640211	0.815486
prot-a-2493	1I4bmq	ALS	|| id:prot-a-2493	Inverse variance weighted	11	0.00797994	0.0105913	0.451185
prot-a-2493	1I4bmq	ALS	|| id:prot-a-2493	MR Egger	11	0.036708	0.01375	0.0256363
prot-a-2493	1I4bmq	ALS	|| id:prot-a-2493	Simple mode	11	0.01562	0.0147879	0.315695
prot-a-2493	1I4bmq	ALS	|| id:prot-a-2493	Weighted median	11	0.01104	0.00944211	0.242311
prot-a-2493	1I4bmq	ALS	|| id:prot-a-2493	Weighted mode	11	0.0115526	0.00920519	0.238013
prot-a-2487	uJ0IT6	ALS	|| id:prot-a-2487	Wald ratio	1	0.0216318	0.0279802	0.439458
prot-a-2428	lJ0TGg	ALS	|| id:prot-a-2428	Inverse variance weighted	6	-0.0165886	0.0209219	0.427845
prot-a-2428	lJ0TGg	ALS	|| id:prot-a-2428	MR Egger	6	-0.10525	0.061625	0.162839
prot-a-2428	lJ0TGg	ALS	|| id:prot-a-2428	Simple mode	6	-0.046785	0.0388939	0.282867
prot-a-2428	lJ0TGg	ALS	|| id:prot-a-2428	Weighted median	6	-0.0395462	0.0255838	0.122165
prot-a-2428	lJ0TGg	ALS	|| id:prot-a-2428	Weighted mode	6	-0.040855	0.0313556	0.249364
prot-a-2427	2QIZ4A	ALS	|| id:prot-a-2427	Inverse variance weighted	2	-0.00373929	0.0159879	0.815076
prot-a-2426	vWlZ0W	ALS	|| id:prot-a-2426	Wald ratio	1	-0.0111167	0.0656897	0.865615
prot-a-2337	z3mSXO	ALS	|| id:prot-a-2337	Inverse variance weighted	3	-0.0277507	0.038887	0.47546
prot-a-2337	z3mSXO	ALS	|| id:prot-a-2337	MR Egger	3	-0.400504	0.365641	0.471051
prot-a-2337	z3mSXO	ALS	|| id:prot-a-2337	Simple mode	3	0.00807174	0.0566053	0.899677
prot-a-2337	z3mSXO	ALS	|| id:prot-a-2337	Weighted median	3	-0.0211371	0.0486738	0.6641
prot-a-2337	z3mSXO	ALS	|| id:prot-a-2337	Weighted mode	3	0.00256877	0.0569092	0.968099
prot-a-2294	eKsZNU	ALS	|| id:prot-a-2294	Wald ratio	1	-0.18536	0.096222	0.0540569
prot-a-2291	UffrI9	ALS	|| id:prot-a-2291	Inverse variance weighted	5	0.0330896	0.0156318	0.0342759
prot-a-2291	UffrI9	ALS	|| id:prot-a-2291	MR Egger	5	0.0338908	0.0741055	0.678519
prot-a-2291	UffrI9	ALS	|| id:prot-a-2291	Simple mode	5	0.0212553	0.0231421	0.410344
prot-a-2291	UffrI9	ALS	|| id:prot-a-2291	Weighted median	5	0.0314118	0.0192577	0.102862
prot-a-2291	UffrI9	ALS	|| id:prot-a-2291	Weighted mode	5	0.0295285	0.0222202	0.254616
prot-a-2289	WgkCPs	ALS	|| id:prot-a-2289	Wald ratio	1	-0.0988776	0.0844468	0.241645
prot-a-2286	1yQjMi	ALS	|| id:prot-a-2286	Inverse variance weighted	3	-0.00271482	0.013307	0.838342
prot-a-2286	1yQjMi	ALS	|| id:prot-a-2286	MR Egger	3	-0.0257419	0.040116	0.636803
prot-a-2286	1yQjMi	ALS	|| id:prot-a-2286	Simple mode	3	0.000367242	0.02916	0.991095
prot-a-2286	1yQjMi	ALS	|| id:prot-a-2286	Weighted median	3	-0.00395094	0.0135316	0.770303
prot-a-2286	1yQjMi	ALS	|| id:prot-a-2286	Weighted mode	3	-0.00436178	0.0141964	0.787697
prot-a-2284	fKoWca	ALS	|| id:prot-a-2284	Inverse variance weighted	2	-0.00371601	0.0292115	0.898774
prot-a-2283	ZlQiFc	ALS	|| id:prot-a-2283	Wald ratio	1	-0.0253093	0.0944882	0.788809
prot-a-228	jjkMem	ALS	|| id:prot-a-228	Wald ratio	1	0.100138	0.0794199	0.207356
prot-a-227	KmblSo	ALS	|| id:prot-a-227	Wald ratio	1	0.0321389	0.0293683	0.273806
prot-a-2251	zJFYqS	ALS	|| id:prot-a-2251	Inverse variance weighted	2	0.0470308	0.023438	0.0447917
prot-a-2246	cIuBh9	ALS	|| id:prot-a-2246	Wald ratio	1	0.199284	0.0674224	0.00311908
prot-a-2245	X5PYaB	ALS	|| id:prot-a-2245	Inverse variance weighted	3	-0.0207227	0.0420517	0.62216
prot-a-2245	X5PYaB	ALS	|| id:prot-a-2245	MR Egger	3	0.0325045	0.117645	0.828388
prot-a-2245	X5PYaB	ALS	|| id:prot-a-2245	Simple mode	3	-0.0315502	0.0565289	0.6329
prot-a-2245	X5PYaB	ALS	|| id:prot-a-2245	Weighted median	3	-0.0273751	0.0495662	0.580747
prot-a-2245	X5PYaB	ALS	|| id:prot-a-2245	Weighted mode	3	-0.0358395	0.0587308	0.603811
prot-a-2243	4PKLLK	ALS	|| id:prot-a-2243	Inverse variance weighted	4	-0.0771127	0.0302044	0.0106789
prot-a-2243	4PKLLK	ALS	|| id:prot-a-2243	MR Egger	4	-0.185338	0.0992706	0.202872
prot-a-2243	4PKLLK	ALS	|| id:prot-a-2243	Simple mode	4	-0.0679461	0.0492217	0.261334
prot-a-2243	4PKLLK	ALS	|| id:prot-a-2243	Weighted median	4	-0.0682597	0.0352522	0.0528283
prot-a-2243	4PKLLK	ALS	|| id:prot-a-2243	Weighted mode	4	-0.0714272	0.0437187	0.200812
prot-a-2229	UKANeL	ALS	|| id:prot-a-2229	Inverse variance weighted	5	-0.0130124	0.016563	0.432082
prot-a-2229	UKANeL	ALS	|| id:prot-a-2229	MR Egger	5	-0.0558127	0.0375685	0.234063
prot-a-2229	UKANeL	ALS	|| id:prot-a-2229	Simple mode	5	-0.0144212	0.0259514	0.60803
prot-a-2229	UKANeL	ALS	|| id:prot-a-2229	Weighted median	5	-0.0226929	0.0189201	0.230369
prot-a-2229	UKANeL	ALS	|| id:prot-a-2229	Weighted mode	5	-0.0230479	0.0213079	0.340257
prot-a-2228	2HuISw	ALS	|| id:prot-a-2228	Inverse variance weighted	2	-0.0612697	0.0305927	0.0452034
prot-a-2226	Pa1xcr	ALS	|| id:prot-a-2226	Inverse variance weighted	2	-0.0537675	0.0444845	0.226786
prot-a-2225	jEHA1M	ALS	|| id:prot-a-2225	Wald ratio	1	-0.0712633	0.0569181	0.210558
prot-a-2215	MLPEtL	ALS	|| id:prot-a-2215	Inverse variance weighted	3	-0.0337532	0.02578	0.19044
prot-a-2215	MLPEtL	ALS	|| id:prot-a-2215	MR Egger	3	-0.0437296	0.0839745	0.694354
prot-a-2215	MLPEtL	ALS	|| id:prot-a-2215	Simple mode	3	-0.0382001	0.0377269	0.417851
prot-a-2215	MLPEtL	ALS	|| id:prot-a-2215	Weighted median	3	-0.0388692	0.0272391	0.15359
prot-a-2215	MLPEtL	ALS	|| id:prot-a-2215	Weighted mode	3	-0.0397668	0.0300758	0.317051
prot-a-2179	3Lqi36	ALS	|| id:prot-a-2179	Wald ratio	1	-0.0776403	0.0803729	0.334044
prot-a-2166	ot2xMg	ALS	|| id:prot-a-2166	Inverse variance weighted	3	0.000215525	0.0464322	0.996296
prot-a-2166	ot2xMg	ALS	|| id:prot-a-2166	MR Egger	3	-0.179731	0.391658	0.726108
prot-a-2166	ot2xMg	ALS	|| id:prot-a-2166	Simple mode	3	0.0112653	0.0633492	0.875239
prot-a-2166	ot2xMg	ALS	|| id:prot-a-2166	Weighted median	3	0.0108614	0.0503726	0.829283
prot-a-2166	ot2xMg	ALS	|| id:prot-a-2166	Weighted mode	3	0.0108707	0.05334	0.857366
prot-a-2153	gr436j	ALS	|| id:prot-a-2153	Wald ratio	1	-0.121193	0.090535	0.180689
prot-a-2044	mibIMU	ALS	|| id:prot-a-2044	Wald ratio	1	-0.0517241	0.0363985	0.155301
prot-a-2043	I5RMZN	ALS	|| id:prot-a-2043	Inverse variance weighted	3	-0.0477245	0.0724123	0.509853
prot-a-2043	I5RMZN	ALS	|| id:prot-a-2043	MR Egger	3	-2.10908	1.32967	0.358105
prot-a-2043	I5RMZN	ALS	|| id:prot-a-2043	Simple mode	3	0.0556123	0.0945341	0.615928
prot-a-2043	I5RMZN	ALS	|| id:prot-a-2043	Weighted median	3	-0.0483148	0.0423	0.253373
prot-a-2043	I5RMZN	ALS	|| id:prot-a-2043	Weighted mode	3	-0.101562	0.0444859	0.149889
prot-a-2037	ILyYoi	ALS	|| id:prot-a-2037	Wald ratio	1	-0.0183959	0.0614422	0.764634
prot-a-2017	G1KqK6	ALS	|| id:prot-a-2017	Wald ratio	1	-0.0313059	0.0903399	0.728941
prot-a-2016	GuXUFF	ALS	|| id:prot-a-2016	Inverse variance weighted	7	-0.0359376	0.0434067	0.407711
prot-a-2016	GuXUFF	ALS	|| id:prot-a-2016	MR Egger	7	0.00338513	0.352238	0.992704
prot-a-2016	GuXUFF	ALS	|| id:prot-a-2016	Simple mode	7	-0.0607642	0.0543865	0.306612
prot-a-2016	GuXUFF	ALS	|| id:prot-a-2016	Weighted median	7	-0.0679869	0.0299584	0.0232452
prot-a-2016	GuXUFF	ALS	|| id:prot-a-2016	Weighted mode	7	-0.0877235	0.027175	0.0179533
prot-a-2014	rNsK4O	ALS	|| id:prot-a-2014	Wald ratio	1	-0.018555	0.0567894	0.74387
prot-a-2013	osqEv6	ALS	|| id:prot-a-2013	Wald ratio	1	-0.0268402	0.0821472	0.74387
prot-a-1970	Vm49TR	ALS	|| id:prot-a-1970	Wald ratio	1	-0.0447761	0.0422535	0.28928
prot-a-1969	DxSbyW	ALS	|| id:prot-a-1969	Wald ratio	1	-0.19926	0.0772076	0.00985607
prot-a-1962	w2p295	ALS	|| id:prot-a-1962	Inverse variance weighted	2	0.00526875	0.023247	0.820702
prot-a-1955	hxtTNf	ALS	|| id:prot-a-1955	Inverse variance weighted	2	-0.0167996	0.0485315	0.729223
prot-a-1952	xinN9O	ALS	|| id:prot-a-1952	Wald ratio	1	-0.233142	0.079627	0.00341229
prot-a-1937	L5Wk5u	ALS	|| id:prot-a-1937	Wald ratio	1	-0.153921	0.0764717	0.044137
prot-a-1912	VdHe21	ALS	|| id:prot-a-1912	Inverse variance weighted	4	-0.0538187	0.0187898	0.00417991
prot-a-1912	VdHe21	ALS	|| id:prot-a-1912	MR Egger	4	0.0409854	0.112073	0.749644
prot-a-1912	VdHe21	ALS	|| id:prot-a-1912	Simple mode	4	-0.0535499	0.0395531	0.268739
prot-a-1912	VdHe21	ALS	|| id:prot-a-1912	Weighted median	4	-0.0453372	0.0195953	0.0206854
prot-a-1912	VdHe21	ALS	|| id:prot-a-1912	Weighted mode	4	-0.0442524	0.0201191	0.115224
prot-a-1900	72gxze	ALS	|| id:prot-a-1900	Wald ratio	1	0.0119964	0.0380263	0.7524
prot-a-1898	d5jX1E	ALS	|| id:prot-a-1898	Inverse variance weighted	26	-0.0187161	0.0122695	0.127157
prot-a-1898	d5jX1E	ALS	|| id:prot-a-1898	MR Egger	26	0.198387	0.0447445	0.000175289
prot-a-1898	d5jX1E	ALS	|| id:prot-a-1898	Simple mode	26	-0.0964727	0.0494992	0.0626041
prot-a-1898	d5jX1E	ALS	|| id:prot-a-1898	Weighted median	26	0.0128293	0.0135554	0.343927
prot-a-1898	d5jX1E	ALS	|| id:prot-a-1898	Weighted mode	26	0.0246088	0.0165683	0.149966
prot-a-1865	T4NIM1	ALS	|| id:prot-a-1865	Inverse variance weighted	3	-0.0110767	0.0337896	0.743052
prot-a-1865	T4NIM1	ALS	|| id:prot-a-1865	MR Egger	3	0.00985833	0.0712675	0.912493
prot-a-1865	T4NIM1	ALS	|| id:prot-a-1865	Simple mode	3	0.00276957	0.045185	0.956699
prot-a-1865	T4NIM1	ALS	|| id:prot-a-1865	Weighted median	3	0.00182866	0.0377067	0.96132
prot-a-1865	T4NIM1	ALS	|| id:prot-a-1865	Weighted mode	3	0.00351865	0.0488103	0.949092
prot-a-1828	A30TYM	ALS	|| id:prot-a-1828	Wald ratio	1	0.0635379	0.0436823	0.145795
prot-a-1827	NDl7Lg	ALS	|| id:prot-a-1827	Inverse variance weighted	2	0.079706	0.0707311	0.25979
prot-a-1813	fTW0Ir	ALS	|| id:prot-a-1813	Wald ratio	1	0.00705687	0.0560399	0.899791
prot-a-1810	oPIXdj	ALS	|| id:prot-a-1810	Wald ratio	1	0.00969276	0.0307242	0.7524
prot-a-1807	Vbhupi	ALS	|| id:prot-a-1807	Inverse variance weighted	2	-0.0142971	0.042115	0.73425
prot-a-1802	Hz4lSD	ALS	|| id:prot-a-1802	Wald ratio	1	-0.0334503	0.0716498	0.640601
prot-a-179	p2DEIn	ALS	|| id:prot-a-179	Inverse variance weighted	5	-0.0525507	0.0306409	0.0863354
prot-a-179	p2DEIn	ALS	|| id:prot-a-179	MR Egger	5	0.0641789	0.0728591	0.443252
prot-a-179	p2DEIn	ALS	|| id:prot-a-179	Simple mode	5	-0.045228	0.0547331	0.455052
prot-a-179	p2DEIn	ALS	|| id:prot-a-179	Weighted median	5	-0.026591	0.0325885	0.414521
prot-a-179	p2DEIn	ALS	|| id:prot-a-179	Weighted mode	5	-0.0202139	0.0337044	0.580998
prot-a-1782	BtrRTo	ALS	|| id:prot-a-1782	Inverse variance weighted	10	-0.0429648	0.0148419	0.00379358
prot-a-1782	BtrRTo	ALS	|| id:prot-a-1782	MR Egger	10	0.00389193	0.0308581	0.902746
prot-a-1782	BtrRTo	ALS	|| id:prot-a-1782	Simple mode	10	-0.0500775	0.027271	0.0994962
prot-a-1782	BtrRTo	ALS	|| id:prot-a-1782	Weighted median	10	-0.0329493	0.0190911	0.0843655
prot-a-1782	BtrRTo	ALS	|| id:prot-a-1782	Weighted mode	10	-0.0331156	0.0219703	0.166006
prot-a-1781	DeVwKm	ALS	|| id:prot-a-1781	Inverse variance weighted	17	-0.0347488	0.00956088	0.000278544
prot-a-1781	DeVwKm	ALS	|| id:prot-a-1781	MR Egger	17	-0.0408327	0.0153424	0.0177806
prot-a-1781	DeVwKm	ALS	|| id:prot-a-1781	Simple mode	17	-0.0283107	0.0191042	0.157791
prot-a-1781	DeVwKm	ALS	|| id:prot-a-1781	Weighted median	17	-0.0290828	0.0130625	0.0259845
prot-a-1781	DeVwKm	ALS	|| id:prot-a-1781	Weighted mode	17	-0.0277593	0.0138791	0.0627632
prot-a-178	lRx8FH	ALS	|| id:prot-a-178	Wald ratio	1	0.00807537	0.0452221	0.858274
prot-a-1771	3X2p3u	ALS	|| id:prot-a-1771	Wald ratio	1	-0.154277	0.0896755	0.0853607
prot-a-1770	SFMMTn	ALS	|| id:prot-a-1770	Wald ratio	1	0.108564	0.0622837	0.0813239
prot-a-1746	AHYR3c	ALS	|| id:prot-a-1746	Inverse variance weighted	3	-0.0268804	0.0401471	0.503147
prot-a-1746	AHYR3c	ALS	|| id:prot-a-1746	MR Egger	3	0.118756	0.204017	0.664408
prot-a-1746	AHYR3c	ALS	|| id:prot-a-1746	Simple mode	3	-0.00388613	0.0567733	0.951655
prot-a-1746	AHYR3c	ALS	|| id:prot-a-1746	Weighted median	3	-0.00694186	0.0462627	0.880723
prot-a-1746	AHYR3c	ALS	|| id:prot-a-1746	Weighted mode	3	-0.00197218	0.057785	0.975874
prot-a-1745	i1Y4KO	ALS	|| id:prot-a-1745	Wald ratio	1	-0.029672	0.0957834	0.756726
prot-a-1744	9OA9un	ALS	|| id:prot-a-1744	Inverse variance weighted	2	0.0242609	0.0197704	0.219773
prot-a-1742	51egOE	ALS	|| id:prot-a-1742	Inverse variance weighted	4	0.0102479	0.0415206	0.805051
prot-a-1742	51egOE	ALS	|| id:prot-a-1742	MR Egger	4	-0.0461066	0.0247851	0.203925
prot-a-1742	51egOE	ALS	|| id:prot-a-1742	Simple mode	4	0.14385	0.0578774	0.0888423
prot-a-1742	51egOE	ALS	|| id:prot-a-1742	Weighted median	4	0.00179524	0.0133342	0.892901
prot-a-1742	51egOE	ALS	|| id:prot-a-1742	Weighted mode	4	-0.0223812	0.0154415	0.243082
prot-a-1741	udjwSp	ALS	|| id:prot-a-1741	Wald ratio	1	0.0130276	0.0779052	0.867194
prot-a-1740	nrImtS	ALS	|| id:prot-a-1740	Wald ratio	1	-0.00160772	0.0719453	0.982172
prot-a-1739	BRFlX7	ALS	|| id:prot-a-1739	Inverse variance weighted	2	-0.00822403	0.0302686	0.785851
prot-a-1738	uwqbY0	ALS	|| id:prot-a-1738	Inverse variance weighted	3	0.0256897	0.0650601	0.692945
prot-a-1738	uwqbY0	ALS	|| id:prot-a-1738	MR Egger	3	0.228006	0.241853	0.518756
prot-a-1738	uwqbY0	ALS	|| id:prot-a-1738	Simple mode	3	-0.0130584	0.0470269	0.807329
prot-a-1738	uwqbY0	ALS	|| id:prot-a-1738	Weighted median	3	-0.0127313	0.0404227	0.752797
prot-a-1738	uwqbY0	ALS	|| id:prot-a-1738	Weighted mode	3	-0.0130584	0.0396919	0.773416
prot-a-1719	4ed5DC	ALS	|| id:prot-a-1719	Inverse variance weighted	3	0.0147171	0.0428211	0.731081
prot-a-1719	4ed5DC	ALS	|| id:prot-a-1719	MR Egger	3	1.43045	1.75644	0.564893
prot-a-1719	4ed5DC	ALS	|| id:prot-a-1719	Simple mode	3	0.0391825	0.0576071	0.566572
prot-a-1719	4ed5DC	ALS	|| id:prot-a-1719	Weighted median	3	0.0374853	0.0537125	0.485247
prot-a-1719	4ed5DC	ALS	|| id:prot-a-1719	Weighted mode	3	0.0391825	0.0605902	0.584143
prot-a-1711	jqAY0E	ALS	|| id:prot-a-1711	Inverse variance weighted	2	-0.0600081	0.0615964	0.32995
prot-a-1693	Gh6tP3	ALS	|| id:prot-a-1693	Inverse variance weighted	2	-0.131097	0.0643836	0.0417319
prot-a-1653	bsLBQ5	ALS	|| id:prot-a-1653	Wald ratio	1	0.00729927	0.0606752	0.904245
prot-a-1645	VTqhZu	ALS	|| id:prot-a-1645	Inverse variance weighted	10	-0.0461857	0.0153458	0.00261533
prot-a-1645	VTqhZu	ALS	|| id:prot-a-1645	MR Egger	10	-0.0500507	0.0421754	0.269378
prot-a-1645	VTqhZu	ALS	|| id:prot-a-1645	Simple mode	10	-0.0484872	0.0275495	0.112262
prot-a-1645	VTqhZu	ALS	|| id:prot-a-1645	Weighted median	10	-0.0489713	0.0193536	0.0113949
prot-a-1645	VTqhZu	ALS	|| id:prot-a-1645	Weighted mode	10	-0.0512626	0.0262264	0.082353
prot-a-1644	IiXPsB	ALS	|| id:prot-a-1644	Wald ratio	1	-0.0586097	0.0708769	0.408281
prot-a-1643	i7bKK2	ALS	|| id:prot-a-1643	Wald ratio	1	0.072878	0.0500143	0.145077
prot-a-1642	OvmzpM	ALS	|| id:prot-a-1642	Wald ratio	1	-0.111765	0.0929412	0.229158
prot-a-1640	yZOavc	ALS	|| id:prot-a-1640	Inverse variance weighted	2	0.0975304	0.0500678	0.0514192
prot-a-1570	kwo6P2	ALS	|| id:prot-a-1570	Wald ratio	1	0.0367688	0.0763231	0.629982
prot-a-1569	DR1W7R	ALS	|| id:prot-a-1569	Wald ratio	1	0.0982496	0.0897798	0.273806
prot-a-1568	S1N77r	ALS	|| id:prot-a-1568	Wald ratio	1	0.0303611	0.0252477	0.229158
prot-a-1544	u3g8WQ	ALS	|| id:prot-a-1544	Inverse variance weighted	2	-0.0801524	0.0328228	0.0146073
prot-a-1543	f5Lu1H	ALS	|| id:prot-a-1543	Wald ratio	1	0.0509761	0.0808026	0.528124
prot-a-1542	CLyGwN	ALS	|| id:prot-a-1542	Inverse variance weighted	4	0.0199262	0.0602966	0.741046
prot-a-1542	CLyGwN	ALS	|| id:prot-a-1542	MR Egger	4	-0.172333	0.172955	0.424036
prot-a-1542	CLyGwN	ALS	|| id:prot-a-1542	Simple mode	4	0.13506	0.112918	0.317578
prot-a-1542	CLyGwN	ALS	|| id:prot-a-1542	Weighted median	4	0.00108438	0.0391634	0.977911
prot-a-1542	CLyGwN	ALS	|| id:prot-a-1542	Weighted mode	4	-0.0439192	0.0454837	0.405472
prot-a-1541	iLuYGP	ALS	|| id:prot-a-1541	Inverse variance weighted	5	-0.0145978	0.014534	0.31519
prot-a-1541	iLuYGP	ALS	|| id:prot-a-1541	MR Egger	5	0.0160859	0.0481572	0.760345
prot-a-1541	iLuYGP	ALS	|| id:prot-a-1541	Simple mode	5	-0.102128	0.0383476	0.056201
prot-a-1541	iLuYGP	ALS	|| id:prot-a-1541	Weighted median	5	-0.00615741	0.0132801	0.642894
prot-a-1541	iLuYGP	ALS	|| id:prot-a-1541	Weighted mode	5	-0.00612945	0.0132502	0.6677
prot-a-1540	8GyhqX	ALS	|| id:prot-a-1540	Inverse variance weighted	6	-0.0188049	0.0170016	0.268697
prot-a-1540	8GyhqX	ALS	|| id:prot-a-1540	MR Egger	6	0.0297578	0.0295505	0.370899
prot-a-1540	8GyhqX	ALS	|| id:prot-a-1540	Simple mode	6	-0.113868	0.0504664	0.0736924
prot-a-1540	8GyhqX	ALS	|| id:prot-a-1540	Weighted median	6	-0.00623658	0.01349	0.643859
prot-a-1540	8GyhqX	ALS	|| id:prot-a-1540	Weighted mode	6	-0.00603961	0.013286	0.668464
prot-a-1539	yOBpve	ALS	|| id:prot-a-1539	Inverse variance weighted	3	-0.0595381	0.0494216	0.22832
prot-a-1539	yOBpve	ALS	|| id:prot-a-1539	MR Egger	3	-0.0231475	0.324401	0.954651
prot-a-1539	yOBpve	ALS	|| id:prot-a-1539	Simple mode	3	-0.07031	0.0683109	0.411549
prot-a-1539	yOBpve	ALS	|| id:prot-a-1539	Weighted median	3	-0.0640188	0.0579143	0.268984
prot-a-1539	yOBpve	ALS	|| id:prot-a-1539	Weighted mode	3	-0.0701137	0.0662469	0.40083
prot-a-1537	ykLAKX	ALS	|| id:prot-a-1537	Inverse variance weighted	3	-0.00861145	0.0300171	0.7742
prot-a-1537	ykLAKX	ALS	|| id:prot-a-1537	MR Egger	3	0.0302683	0.0575656	0.691826
prot-a-1537	ykLAKX	ALS	|| id:prot-a-1537	Simple mode	3	0.0153108	0.0447496	0.764852
prot-a-1537	ykLAKX	ALS	|| id:prot-a-1537	Weighted median	3	0.00312701	0.0322086	0.922658
prot-a-1537	ykLAKX	ALS	|| id:prot-a-1537	Weighted mode	3	0.0066064	0.0359862	0.871268
prot-a-1536	NH4GCg	ALS	|| id:prot-a-1536	Inverse variance weighted	2	0.029671	0.0473973	0.531311
prot-a-1535	FTyyVu	ALS	|| id:prot-a-1535	Inverse variance weighted	3	-0.0825802	0.0323548	0.0107004
prot-a-1535	FTyyVu	ALS	|| id:prot-a-1535	MR Egger	3	-0.0414222	0.127685	0.800294
prot-a-1535	FTyyVu	ALS	|| id:prot-a-1535	Simple mode	3	-0.064037	0.0594854	0.394306
prot-a-1535	FTyyVu	ALS	|| id:prot-a-1535	Weighted median	3	-0.0884054	0.0351829	0.0119798
prot-a-1535	FTyyVu	ALS	|| id:prot-a-1535	Weighted mode	3	-0.100427	0.0367488	0.111874
prot-a-1533	PWKWdp	ALS	|| id:prot-a-1533	Wald ratio	1	-0.108028	0.09268	0.243774
prot-a-1531	y7PwUD	ALS	|| id:prot-a-1531	Wald ratio	1	-0.0503577	0.0798283	0.528155
prot-a-1530	qDGF75	ALS	|| id:prot-a-1530	Inverse variance weighted	5	-0.0342994	0.0148194	0.0206408
prot-a-1530	qDGF75	ALS	|| id:prot-a-1530	MR Egger	5	-0.0286762	0.0227068	0.295861
prot-a-1530	qDGF75	ALS	|| id:prot-a-1530	Simple mode	5	-0.0464876	0.0396917	0.306519
prot-a-1530	qDGF75	ALS	|| id:prot-a-1530	Weighted median	5	-0.0302864	0.0159255	0.0572043
prot-a-1530	qDGF75	ALS	|| id:prot-a-1530	Weighted mode	5	-0.027197	0.0154376	0.152907
prot-a-1529	zygH97	ALS	|| id:prot-a-1529	Inverse variance weighted	2	-0.0177324	0.0448733	0.69272
prot-a-1526	KHa850	ALS	|| id:prot-a-1526	Inverse variance weighted	4	0.0822393	0.0445607	0.0649565
prot-a-1526	KHa850	ALS	|| id:prot-a-1526	MR Egger	4	0.057826	0.13712	0.714236
prot-a-1526	KHa850	ALS	|| id:prot-a-1526	Simple mode	4	0.00805728	0.0664082	0.9111
prot-a-1526	KHa850	ALS	|| id:prot-a-1526	Weighted median	4	0.0735452	0.0311261	0.0181367
prot-a-1526	KHa850	ALS	|| id:prot-a-1526	Weighted mode	4	0.0772635	0.0328027	0.0998155
prot-a-1525	MTyNCB	ALS	|| id:prot-a-1525	Wald ratio	1	0.258033	0.0847128	0.00231926
prot-a-1524	trrdRE	ALS	|| id:prot-a-1524	Inverse variance weighted	2	-0.0144458	0.0417447	0.729303
prot-a-1521	WVf16M	ALS	|| id:prot-a-1521	Inverse variance weighted	2	0.0887028	0.044337	0.0454302
prot-a-1519	x6ubAX	ALS	|| id:prot-a-1519	Wald ratio	1	-0.171758	0.106585	0.107078
prot-a-1517	iilclQ	ALS	|| id:prot-a-1517	Wald ratio	1	-0.0992088	0.0428079	0.0204746
prot-a-1516	En6KDb	ALS	|| id:prot-a-1516	Wald ratio	1	0.140962	0.0685462	0.039739
prot-a-1515	R0MtrF	ALS	|| id:prot-a-1515	Inverse variance weighted	3	-0.0349443	0.0177611	0.04913
prot-a-1515	R0MtrF	ALS	|| id:prot-a-1515	MR Egger	3	0.0698665	0.0990263	0.608841
prot-a-1515	R0MtrF	ALS	|| id:prot-a-1515	Simple mode	3	-0.0275131	0.0393868	0.557139
prot-a-1515	R0MtrF	ALS	|| id:prot-a-1515	Weighted median	3	-0.030732	0.0170698	0.0718012
prot-a-1515	R0MtrF	ALS	|| id:prot-a-1515	Weighted mode	3	-0.0287407	0.0188266	0.266406
prot-a-1513	2mr8Ys	ALS	|| id:prot-a-1513	Inverse variance weighted	2	-0.0927676	0.0475567	0.0510959
prot-a-1512	a8QX8U	ALS	|| id:prot-a-1512	Wald ratio	1	-0.167594	0.114409	0.142958
prot-a-1511	IcyEwJ	ALS	|| id:prot-a-1511	Inverse variance weighted	3	0.0327215	0.0449685	0.466825
prot-a-1511	IcyEwJ	ALS	|| id:prot-a-1511	MR Egger	3	0.184909	0.618487	0.815054
prot-a-1511	IcyEwJ	ALS	|| id:prot-a-1511	Simple mode	3	0.0676613	0.0683341	0.426458
prot-a-1511	IcyEwJ	ALS	|| id:prot-a-1511	Weighted median	3	0.054842	0.0550052	0.318748
prot-a-1511	IcyEwJ	ALS	|| id:prot-a-1511	Weighted mode	3	0.0663518	0.0710057	0.448716
prot-a-1510	PqK2uH	ALS	|| id:prot-a-1510	Inverse variance weighted	2	0.0395455	0.0546987	0.469698
prot-a-1507	fX9PSk	ALS	|| id:prot-a-1507	Wald ratio	1	-0.140423	0.0783913	0.0732445
prot-a-1506	4goydd	ALS	|| id:prot-a-1506	Inverse variance weighted	10	0.0764011	0.0175163	1.29e-05
prot-a-1506	4goydd	ALS	|| id:prot-a-1506	MR Egger	10	0.152093	0.0559554	0.0263252
prot-a-1506	4goydd	ALS	|| id:prot-a-1506	Simple mode	10	0.0825641	0.0353014	0.0441043
prot-a-1506	4goydd	ALS	|| id:prot-a-1506	Weighted median	10	0.0813489	0.023051	0.000417001
prot-a-1506	4goydd	ALS	|| id:prot-a-1506	Weighted mode	10	0.0821069	0.0348137	0.0427085
prot-a-1504	Uf3PAO	ALS	|| id:prot-a-1504	Inverse variance weighted	2	0.0227311	0.0627515	0.717173
prot-a-1503	4jvmuM	ALS	|| id:prot-a-1503	Inverse variance weighted	2	-0.0398286	0.0595193	0.503387
prot-a-1500	aXYDSP	ALS	|| id:prot-a-1500	Inverse variance weighted	3	0.00253831	0.0131582	0.847032
prot-a-1500	aXYDSP	ALS	|| id:prot-a-1500	MR Egger	3	0.1248	0.195193	0.637849
prot-a-1500	aXYDSP	ALS	|| id:prot-a-1500	Simple mode	3	-0.0204025	0.0334037	0.603508
prot-a-1500	aXYDSP	ALS	|| id:prot-a-1500	Weighted median	3	0.00359359	0.0132802	0.7867
prot-a-1500	aXYDSP	ALS	|| id:prot-a-1500	Weighted mode	3	0.00483597	0.0135182	0.754765
prot-a-1499	OoOwKM	ALS	|| id:prot-a-1499	Inverse variance weighted	3	0.00254932	0.0136409	0.851749
prot-a-1499	OoOwKM	ALS	|| id:prot-a-1499	MR Egger	3	0.105325	0.196788	0.687148
prot-a-1499	OoOwKM	ALS	|| id:prot-a-1499	Simple mode	3	-0.0265621	0.0308538	0.48002
prot-a-1499	OoOwKM	ALS	|| id:prot-a-1499	Weighted median	3	0.00361443	0.0138951	0.794769
prot-a-1499	OoOwKM	ALS	|| id:prot-a-1499	Weighted mode	3	0.00502535	0.0140187	0.754291
prot-a-1498	yY4Wg4	ALS	|| id:prot-a-1498	Wald ratio	1	-0.0322086	0.0858896	0.70766
prot-a-1497	it4JT8	ALS	|| id:prot-a-1497	Inverse variance weighted	5	-0.0397485	0.0390692	0.30897
prot-a-1497	it4JT8	ALS	|| id:prot-a-1497	MR Egger	5	-0.00990383	0.126919	0.942715
prot-a-1497	it4JT8	ALS	|| id:prot-a-1497	Simple mode	5	-0.104968	0.0409759	0.062525
prot-a-1497	it4JT8	ALS	|| id:prot-a-1497	Weighted median	5	-0.0480688	0.0235708	0.0414159
prot-a-1497	it4JT8	ALS	|| id:prot-a-1497	Weighted mode	5	-0.0445926	0.0260525	0.162129
prot-a-1496	w18Unk	ALS	|| id:prot-a-1496	Wald ratio	1	0.14257	0.0796519	0.0734674
prot-a-1493	evHyav	ALS	|| id:prot-a-1493	Wald ratio	1	0.00456058	0.0191051	0.811331
prot-a-1492	5OF1Xi	ALS	|| id:prot-a-1492	Inverse variance weighted	4	-0.0176472	0.0130844	0.177426
prot-a-1492	5OF1Xi	ALS	|| id:prot-a-1492	MR Egger	4	-0.0259118	0.0275061	0.445613
prot-a-1492	5OF1Xi	ALS	|| id:prot-a-1492	Simple mode	4	-0.00104156	0.0255661	0.970063
prot-a-1492	5OF1Xi	ALS	|| id:prot-a-1492	Weighted median	4	-0.0148985	0.0134264	0.267152
prot-a-1492	5OF1Xi	ALS	|| id:prot-a-1492	Weighted mode	4	-0.0147481	0.0138343	0.364582
prot-a-1491	k5XI7p	ALS	|| id:prot-a-1491	Inverse variance weighted	3	-0.0571777	0.0637722	0.369937
prot-a-1491	k5XI7p	ALS	|| id:prot-a-1491	MR Egger	3	0.127554	0.343579	0.773695
prot-a-1491	k5XI7p	ALS	|| id:prot-a-1491	Simple mode	3	-0.119407	0.0714972	0.236852
prot-a-1491	k5XI7p	ALS	|| id:prot-a-1491	Weighted median	3	-0.076047	0.0531191	0.152249
prot-a-1491	k5XI7p	ALS	|| id:prot-a-1491	Weighted mode	3	-0.110712	0.0673795	0.242074
prot-a-1489	HVcUC0	ALS	|| id:prot-a-1489	Inverse variance weighted	3	0.00766019	0.0454552	0.866173
prot-a-1489	HVcUC0	ALS	|| id:prot-a-1489	MR Egger	3	-0.106748	0.0533381	0.294996
prot-a-1489	HVcUC0	ALS	|| id:prot-a-1489	Simple mode	3	0.033364	0.0666178	0.666177
prot-a-1489	HVcUC0	ALS	|| id:prot-a-1489	Weighted median	3	-0.00443065	0.0244833	0.856394
prot-a-1489	HVcUC0	ALS	|| id:prot-a-1489	Weighted mode	3	-0.0155231	0.0234598	0.576209
prot-a-1487	DX1pZj	ALS	|| id:prot-a-1487	Inverse variance weighted	2	0.0324295	0.0279768	0.246392
prot-a-1486	Ty6QR7	ALS	|| id:prot-a-1486	Inverse variance weighted	2	-0.0021679	0.0332404	0.948
prot-a-1479	ENxfUz	ALS	|| id:prot-a-1479	Inverse variance weighted	2	0.02697	0.0219706	0.219617
prot-a-1478	wRZfP5	ALS	|| id:prot-a-1478	Wald ratio	1	0.0179958	0.042343	0.670837
prot-a-1477	FTm9iA	ALS	|| id:prot-a-1477	Inverse variance weighted	2	0.00930629	0.0226737	0.681481
prot-a-1476	NO0bk5	ALS	|| id:prot-a-1476	Wald ratio	1	0.0343035	0.0566528	0.544844
prot-a-1475	BjvDW2	ALS	|| id:prot-a-1475	Wald ratio	1	-0.111722	0.0958486	0.243774
prot-a-1474	gu5cq4	ALS	|| id:prot-a-1474	Inverse variance weighted	2	-0.03279	0.0388817	0.399045
prot-a-1473	Xv3tE4	ALS	|| id:prot-a-1473	Wald ratio	1	-0.0201884	0.0753701	0.788809
prot-a-1471	s44XeT	ALS	|| id:prot-a-1471	Inverse variance weighted	3	-0.0481196	0.0284601	0.0908808
prot-a-1471	s44XeT	ALS	|| id:prot-a-1471	MR Egger	3	-0.27364	0.178063	0.367254
prot-a-1471	s44XeT	ALS	|| id:prot-a-1471	Simple mode	3	-0.0612557	0.0470967	0.323067
prot-a-1471	s44XeT	ALS	|| id:prot-a-1471	Weighted median	3	-0.0597174	0.0330353	0.0706557
prot-a-1471	s44XeT	ALS	|| id:prot-a-1471	Weighted mode	3	-0.0691544	0.0360037	0.194728
prot-a-1468	YCznb5	ALS	|| id:prot-a-1468	Wald ratio	1	-0.0296296	0.0760943	0.696995
prot-a-1467	Yqv7YO	ALS	|| id:prot-a-1467	Wald ratio	1	-0.0657453	0.0448174	0.142387
prot-a-1465	0hpOgW	ALS	|| id:prot-a-1465	Wald ratio	1	-0.0263466	0.0983607	0.788809
prot-a-1464	VeLOBo	ALS	|| id:prot-a-1464	Wald ratio	1	-0.0269946	0.10078	0.788809
prot-a-1462	nTI1m6	ALS	|| id:prot-a-1462	Wald ratio	1	-0.0997819	0.0856052	0.243774
prot-a-1458	Ye5fqi	ALS	|| id:prot-a-1458	Inverse variance weighted	5	0.017858	0.0421628	0.671895
prot-a-1458	Ye5fqi	ALS	|| id:prot-a-1458	MR Egger	5	0.0286841	0.17976	0.883359
prot-a-1458	Ye5fqi	ALS	|| id:prot-a-1458	Simple mode	5	0.00632312	0.0677253	0.930104
prot-a-1458	Ye5fqi	ALS	|| id:prot-a-1458	Weighted median	5	0.00604058	0.0451604	0.893594
prot-a-1458	Ye5fqi	ALS	|| id:prot-a-1458	Weighted mode	5	0.0112959	0.0663529	0.873085
prot-a-1457	rI4GVr	ALS	|| id:prot-a-1457	Wald ratio	1	-0.0858411	0.078441	0.273806
prot-a-1442	OeOUu3	ALS	|| id:prot-a-1442	Inverse variance weighted	2	-0.0210712	0.0417631	0.613882
prot-a-1440	Vy07Sn	ALS	|| id:prot-a-1440	Inverse variance weighted	2	0.000895914	0.0341666	0.97908
prot-a-1439	k0mHR2	ALS	|| id:prot-a-1439	Wald ratio	1	0.00924214	0.051756	0.858274
prot-a-1432	GyOuCB	ALS	|| id:prot-a-1432	Inverse variance weighted	2	-0.0341753	0.0565758	0.545802
prot-a-1430	0cr5PT	ALS	|| id:prot-a-1430	Wald ratio	1	-0.00798467	0.0477483	0.867194
prot-a-1428	6KRFMW	ALS	|| id:prot-a-1428	Inverse variance weighted	2	0.0149837	0.0806696	0.852648
prot-a-1426	Qp4IBs	ALS	|| id:prot-a-1426	Wald ratio	1	-0.0238177	0.0586814	0.684829
prot-a-1422	BbA0c1	ALS	|| id:prot-a-1422	Wald ratio	1	-0.0482955	0.0802557	0.547327
prot-a-1417	5OkeIM	ALS	|| id:prot-a-1417	Wald ratio	1	0.0161045	0.0510483	0.7524
prot-a-1416	WSU1Gw	ALS	|| id:prot-a-1416	Wald ratio	1	-0.0731198	0.0842618	0.385521
prot-a-1415	2f1sqd	ALS	|| id:prot-a-1415	Wald ratio	1	0.0468119	0.0427764	0.273806
prot-a-1414	2McpUr	ALS	|| id:prot-a-1414	Inverse variance weighted	4	0.012218	0.0186566	0.51254
prot-a-1414	2McpUr	ALS	|| id:prot-a-1414	MR Egger	4	-0.0346167	0.0528088	0.579464
prot-a-1414	2McpUr	ALS	|| id:prot-a-1414	Simple mode	4	0.00964509	0.0273226	0.747429
prot-a-1414	2McpUr	ALS	|| id:prot-a-1414	Weighted median	4	0.00576672	0.0213457	0.787039
prot-a-1414	2McpUr	ALS	|| id:prot-a-1414	Weighted mode	4	0.00548001	0.0214538	0.8149
prot-a-1406	i9jdC6	ALS	|| id:prot-a-1406	Inverse variance weighted	2	-0.00938705	0.0219008	0.668203
prot-a-1405	FZ9dY5	ALS	|| id:prot-a-1405	Inverse variance weighted	2	-0.00556602	0.0381514	0.884006
prot-a-1371	MtMKQj	ALS	|| id:prot-a-1371	Inverse variance weighted	3	0.0489929	0.0193487	0.011338
prot-a-1371	MtMKQj	ALS	|| id:prot-a-1371	MR Egger	3	0.0322237	0.0505196	0.638538
prot-a-1371	MtMKQj	ALS	|| id:prot-a-1371	Simple mode	3	0.0521947	0.0232957	0.154365
prot-a-1371	MtMKQj	ALS	|| id:prot-a-1371	Weighted median	3	0.0487225	0.0205725	0.0178687
prot-a-1371	MtMKQj	ALS	|| id:prot-a-1371	Weighted mode	3	0.0492523	0.0223393	0.15828
prot-a-1370	wZHrWP	ALS	|| id:prot-a-1370	Inverse variance weighted	3	-0.0811993	0.0564613	0.150394
prot-a-1370	wZHrWP	ALS	|| id:prot-a-1370	MR Egger	3	-0.140216	0.12344	0.459548
prot-a-1370	wZHrWP	ALS	|| id:prot-a-1370	Simple mode	3	-0.0413464	0.056485	0.54033
prot-a-1370	wZHrWP	ALS	|| id:prot-a-1370	Weighted median	3	-0.0672092	0.038523	0.0810452
prot-a-1370	wZHrWP	ALS	|| id:prot-a-1370	Weighted mode	3	-0.063618	0.0432093	0.278805
prot-a-1347	icl8HT	ALS	|| id:prot-a-1347	Inverse variance weighted	11	0.00994936	0.0199342	0.617702
prot-a-1347	icl8HT	ALS	|| id:prot-a-1347	MR Egger	11	0.0378691	0.0878291	0.676489
prot-a-1347	icl8HT	ALS	|| id:prot-a-1347	Simple mode	11	0.0139241	0.041628	0.74492
prot-a-1347	icl8HT	ALS	|| id:prot-a-1347	Weighted median	11	0.014841	0.0235507	0.528582
prot-a-1347	icl8HT	ALS	|| id:prot-a-1347	Weighted mode	11	-0.0283142	0.0414462	0.510025
prot-a-1346	0Usrhm	ALS	|| id:prot-a-1346	Inverse variance weighted	2	0.054263	0.0522429	0.298959
prot-a-1345	4NwMHR	ALS	|| id:prot-a-1345	Wald ratio	1	-0.0885853	0.113266	0.434155
prot-a-1331	1DMvaa	ALS	|| id:prot-a-1331	Wald ratio	1	0.00641787	0.0743998	0.931258
prot-a-1329	KW5ij0	ALS	|| id:prot-a-1329	Wald ratio	1	-0.0511628	0.0910299	0.574086
prot-a-1253	J3XoYh	ALS	|| id:prot-a-1253	Wald ratio	1	0.0174106	0.0345046	0.613849
prot-a-1243	t26hAD	ALS	|| id:prot-a-1243	Wald ratio	1	0.0644351	0.0690377	0.350648
prot-a-1242	M8CEXp	ALS	|| id:prot-a-1242	Inverse variance weighted	3	-0.0624168	0.0426433	0.143277
prot-a-1242	M8CEXp	ALS	|| id:prot-a-1242	MR Egger	3	-0.0266133	0.128409	0.8699
prot-a-1242	M8CEXp	ALS	|| id:prot-a-1242	Simple mode	3	-0.0751087	0.0584731	0.327657
prot-a-1242	M8CEXp	ALS	|| id:prot-a-1242	Weighted median	3	-0.0628102	0.0475953	0.186944
prot-a-1242	M8CEXp	ALS	|| id:prot-a-1242	Weighted mode	3	-0.0536017	0.0571582	0.447354
prot-a-1076	9yAlgO	ALS	|| id:prot-a-1076	Inverse variance weighted	4	0.0225212	0.0435924	0.605414
prot-a-1076	9yAlgO	ALS	|| id:prot-a-1076	MR Egger	4	0.122386	0.0948173	0.325867
prot-a-1076	9yAlgO	ALS	|| id:prot-a-1076	Simple mode	4	-0.10595	0.0784776	0.269821
prot-a-1076	9yAlgO	ALS	|| id:prot-a-1076	Weighted median	4	0.0284772	0.0283721	0.315522
prot-a-1076	9yAlgO	ALS	|| id:prot-a-1076	Weighted mode	4	0.0384721	0.02835	0.267844
prot-a-1075	KiWmrY	ALS	|| id:prot-a-1075	Inverse variance weighted	3	0.0091491	0.0153108	0.550133
prot-a-1075	KiWmrY	ALS	|| id:prot-a-1075	MR Egger	3	-0.026469	0.0289581	0.52857
prot-a-1075	KiWmrY	ALS	|| id:prot-a-1075	Simple mode	3	0.0570214	0.0367706	0.261118
prot-a-1075	KiWmrY	ALS	|| id:prot-a-1075	Weighted median	3	0.00912483	0.0153916	0.553286
prot-a-1075	KiWmrY	ALS	|| id:prot-a-1075	Weighted mode	3	-0.000972941	0.0169866	0.959532
prot-a-1074	cIfAvf	ALS	|| id:prot-a-1074	Inverse variance weighted	3	-0.00144508	0.0139409	0.917441
prot-a-1074	cIfAvf	ALS	|| id:prot-a-1074	MR Egger	3	-0.0307998	0.0292661	0.483748
prot-a-1074	cIfAvf	ALS	|| id:prot-a-1074	Simple mode	3	0.0121154	0.0355986	0.766027
prot-a-1074	cIfAvf	ALS	|| id:prot-a-1074	Weighted median	3	-0.00410905	0.0144663	0.776377
prot-a-1074	cIfAvf	ALS	|| id:prot-a-1074	Weighted mode	3	-0.00599516	0.0141393	0.712811
prot-a-1072	unRdL5	ALS	|| id:prot-a-1072	Wald ratio	1	0.142064	0.040823	0.000501414
prot-a-1058	J0p22W	ALS	|| id:prot-a-1058	Wald ratio	1	0.0123899	0.0335903	0.712238
prot-a-1057	EgXDR5	ALS	|| id:prot-a-1057	Wald ratio	1	-0.105473	0.0900798	0.241645
prot-a-1056	KPUzCD	ALS	|| id:prot-a-1056	Wald ratio	1	0.0140977	0.0382206	0.712238
prot-a-1055	BtE7Wm	ALS	|| id:prot-a-1055	Wald ratio	1	-0.0376043	0.0470676	0.424324
prot-a-1	4GGAyv	ALS	|| id:prot-a-1	Wald ratio	1	-0.062621	0.0389499	0.107893
met-d-Sphingomyelins	4AqmQA	ALS	|| id:met-d-Sphingomyelins	Inverse variance weighted	88	0.11247	0.0372564	0.00253761
met-d-Sphingomyelins	4AqmQA	ALS	|| id:met-d-Sphingomyelins	MR Egger	88	0.102384	0.060273	0.0929969
met-d-Sphingomyelins	4AqmQA	ALS	|| id:met-d-Sphingomyelins	Simple mode	88	0.0574591	0.111771	0.6085
met-d-Sphingomyelins	4AqmQA	ALS	|| id:met-d-Sphingomyelins	Weighted median	88	0.1914	0.0490552	9.55e-05
met-d-Sphingomyelins	4AqmQA	ALS	|| id:met-d-Sphingomyelins	Weighted mode	88	0.12109	0.0498356	0.0171631
met-c-935	sfgRAs	ALS	|| id:met-c-935	Inverse variance weighted	9	0.0261915	0.0472779	0.579585
met-c-935	sfgRAs	ALS	|| id:met-c-935	MR Egger	9	-0.0927671	0.0997261	0.383217
met-c-935	sfgRAs	ALS	|| id:met-c-935	Simple mode	9	-0.0537809	0.108524	0.633524
met-c-935	sfgRAs	ALS	|| id:met-c-935	Weighted median	9	-0.0319318	0.0610413	0.600892
met-c-935	sfgRAs	ALS	|| id:met-c-935	Weighted mode	9	-0.0555223	0.0866564	0.539621
met-b-211	YTwgb0	ALS	|| id:met-b-211	Wald ratio	1	-0.0752702	0.0947519	0.426967
met-b-194	kO23n9	ALS	|| id:met-b-194	Wald ratio	1	0.0307309	0.0568522	0.588824
met-b-193	3pViO3	ALS	|| id:met-b-193	Wald ratio	1	-0.039434	0.0722103	0.584998
met-b-192	2cz7TW	ALS	|| id:met-b-192	Wald ratio	1	-0.0384919	0.0704852	0.584998
met-b-191	EzTtaR	ALS	|| id:met-b-191	Wald ratio	1	0.0301824	0.0515423	0.558154
met-b-189	iwiEYJ	ALS	|| id:met-b-189	Wald ratio	1	0.0306686	0.0523726	0.558154
met-b-179	Xfx2CE	ALS	|| id:met-b-179	Wald ratio	1	0.051702	0.0677475	0.445369
met-b-178	tpoZoX	ALS	|| id:met-b-178	Wald ratio	1	0.0126174	0.0935169	0.892675
met-b-165	Xb3vCi	ALS	|| id:met-b-165	Wald ratio	1	-0.0871966	0.0779485	0.263292
met-b-159	bFwo8T	ALS	|| id:met-b-159	Inverse variance weighted	6	0.0715356	0.0439285	0.103428
met-b-159	bFwo8T	ALS	|| id:met-b-159	MR Egger	6	0.186144	0.266866	0.523894
met-b-159	bFwo8T	ALS	|| id:met-b-159	Simple mode	6	0.094106	0.0847932	0.317576
met-b-159	bFwo8T	ALS	|| id:met-b-159	Weighted median	6	0.0986987	0.0552108	0.0738294
met-b-159	bFwo8T	ALS	|| id:met-b-159	Weighted mode	6	0.0895761	0.0750703	0.286306
met-b-157	C84d8O	ALS	|| id:met-b-157	Wald ratio	1	0.0708889	0.0633703	0.263292
met-b-156	KsoJdS	ALS	|| id:met-b-156	Wald ratio	1	-0.0105831	0.0435084	0.807817
met-b-155	Oy91Kl	ALS	|| id:met-b-155	Wald ratio	1	0.0908053	0.0811744	0.263292
met-b-148	5tVn31	ALS	|| id:met-b-148	Wald ratio	1	0.114304	0.10218	0.263292
met-b-147	AG8lHX	ALS	|| id:met-b-147	Inverse variance weighted	2	-0.0579767	0.164408	0.72436
met-b-146	tl6lVj	ALS	|| id:met-b-146	Wald ratio	1	0.0971267	0.0868254	0.263292
met-b-144	QPrxop	ALS	|| id:met-b-144	Wald ratio	1	0.102798	0.0918953	0.263292
met-a-751	CZJADw	ALS	|| id:met-a-751	Inverse variance weighted	2	0.906071	0.688125	0.187931
met-a-682	Ld2G1J	ALS	|| id:met-a-682	Inverse variance weighted	3	-0.200832	0.306731	0.51263
met-a-682	Ld2G1J	ALS	|| id:met-a-682	MR Egger	3	-1.29855	1.03395	0.428089
met-a-682	Ld2G1J	ALS	|| id:met-a-682	Simple mode	3	-0.389448	0.400465	0.433385
met-a-682	Ld2G1J	ALS	|| id:met-a-682	Weighted median	3	-0.277716	0.2938	0.344529
met-a-682	Ld2G1J	ALS	|| id:met-a-682	Weighted mode	3	-0.300696	0.338572	0.468174
met-a-634	VyWnZK	ALS	|| id:met-a-634	Inverse variance weighted	4	-0.121775	0.277865	0.661204
met-a-634	VyWnZK	ALS	|| id:met-a-634	MR Egger	4	-1.77184	0.960541	0.206393
met-a-634	VyWnZK	ALS	|| id:met-a-634	Simple mode	4	0.580226	0.474975	0.309099
met-a-634	VyWnZK	ALS	|| id:met-a-634	Weighted median	4	-0.322948	0.318323	0.31033
met-a-634	VyWnZK	ALS	|| id:met-a-634	Weighted mode	4	-0.392023	0.335029	0.326455
met-a-558	K3RC9x	ALS	|| id:met-a-558	Inverse variance weighted	3	-0.161268	0.193617	0.404888
met-a-558	K3RC9x	ALS	|| id:met-a-558	MR Egger	3	-0.389856	0.37624	0.488686
met-a-558	K3RC9x	ALS	|| id:met-a-558	Simple mode	3	-0.322821	0.323002	0.422865
met-a-558	K3RC9x	ALS	|| id:met-a-558	Weighted median	3	-0.204879	0.198483	0.301968
met-a-558	K3RC9x	ALS	|| id:met-a-558	Weighted mode	3	-0.217131	0.215762	0.420215
met-a-319	VoCG4k	ALS	|| id:met-a-319	Wald ratio	1	-0.0942623	0.25	0.706137
ieu-b-33	GxuGm7	ALS	|| id:ieu-b-33	Inverse variance weighted	899	-0.0453502	0.0220182	0.0394302
ieu-b-33	GxuGm7	ALS	|| id:ieu-b-33	MR Egger	899	-0.0792655	0.0428718	0.0648018
ieu-b-33	GxuGm7	ALS	|| id:ieu-b-33	Simple mode	899	-0.0625642	0.0999274	0.53141
ieu-b-33	GxuGm7	ALS	|| id:ieu-b-33	Weighted median	899	-0.0615526	0.0336137	0.0670743
ieu-b-33	GxuGm7	ALS	|| id:ieu-b-33	Weighted mode	899	-0.0807874	0.0558584	0.148445
ieu-b-32	fc41UX	ALS	|| id:ieu-b-32	Inverse variance weighted	1080	-0.0880882	0.0216505	4.73e-05
ieu-b-32	fc41UX	ALS	|| id:ieu-b-32	MR Egger	1080	-0.0810059	0.0430524	0.060164
ieu-b-32	fc41UX	ALS	|| id:ieu-b-32	Simple mode	1080	-0.0508443	0.128152	0.69163
ieu-b-32	fc41UX	ALS	|| id:ieu-b-32	Weighted median	1080	-0.103791	0.0333884	0.00187982
ieu-b-32	fc41UX	ALS	|| id:ieu-b-32	Weighted mode	1080	-0.193644	0.0785626	0.0138625
ieu-b-31	cTrxVr	ALS	|| id:ieu-b-31	Inverse variance weighted	1046	-0.0250874	0.0207308	0.226222
ieu-b-31	cTrxVr	ALS	|| id:ieu-b-31	MR Egger	1046	-0.0149221	0.0370195	0.686966
ieu-b-31	cTrxVr	ALS	|| id:ieu-b-31	Simple mode	1046	0.0382982	0.106898	0.720216
ieu-b-31	cTrxVr	ALS	|| id:ieu-b-31	Weighted median	1046	0.0197501	0.0347407	0.569695
ieu-b-31	cTrxVr	ALS	|| id:ieu-b-31	Weighted mode	1046	0.0558193	0.0461483	0.22672
ieu-b-29	a5fl7S	ALS	|| id:ieu-b-29	Inverse variance weighted	313	-0.0783508	0.0459008	0.0878294
ieu-b-29	a5fl7S	ALS	|| id:ieu-b-29	MR Egger	313	-0.108477	0.0976997	0.267722
ieu-b-29	a5fl7S	ALS	|| id:ieu-b-29	Simple mode	313	-0.148676	0.150025	0.32245
ieu-b-29	a5fl7S	ALS	|| id:ieu-b-29	Weighted median	313	0.0314132	0.0646201	0.626881
ieu-b-29	a5fl7S	ALS	|| id:ieu-b-29	Weighted mode	313	0.0142816	0.0899655	0.873972
ieu-a-1017	OJ6ip1	ALS	|| id:ieu-a-1017	Wald ratio	1	-0.00571049	0.0102914	0.578978
ieu-a-1008	vGsHQi	ALS	|| id:ieu-a-1008	Inverse variance weighted	35	0.000278674	0.000763901	0.715258
ieu-a-1008	vGsHQi	ALS	|| id:ieu-a-1008	MR Egger	35	-0.00242157	0.0022465	0.288881
ieu-a-1008	vGsHQi	ALS	|| id:ieu-a-1008	Simple mode	35	-0.000566675	0.00181517	0.756804
ieu-a-1008	vGsHQi	ALS	|| id:ieu-a-1008	Weighted median	35	-4.5e-05	0.000919186	0.960912
ieu-a-1008	vGsHQi	ALS	|| id:ieu-a-1008	Weighted mode	35	-0.000944171	0.00129175	0.469833
ieu-a-1006	yoG6ZE	ALS	|| id:ieu-a-1006	Inverse variance weighted	27	0.0275749	0.234201	0.906273
ieu-a-1006	yoG6ZE	ALS	|| id:ieu-a-1006	MR Egger	27	0.518271	0.570705	0.372484
ieu-a-1006	yoG6ZE	ALS	|| id:ieu-a-1006	Simple mode	27	0.684128	0.51467	0.19531
ieu-a-1006	yoG6ZE	ALS	|| id:ieu-a-1006	Weighted median	27	0.476455	0.316776	0.132562
ieu-a-1006	yoG6ZE	ALS	|| id:ieu-a-1006	Weighted mode	27	0.633917	0.39655	0.121998
id.exposure	id.outcome	outcome	exposure	method	nsnp	b	se	pval
id.exposure	id.outcome	outcome	exposure	method	nsnp	b	se	pval
id.exposure	id.outcome	outcome	exposure	method	nsnp	b	se	pval
id.exposure	id.outcome	outcome	exposure	method	nsnp	b	se	pval
id.exposure	id.outcome	outcome	exposure	method	nsnp	b	se	pval
ebi-a-GCST90002121	AS5lYC	ALS	|| id:ebi-a-GCST90002121	Inverse variance weighted	11	0.00486481	0.0337876	0.885515
ebi-a-GCST90002121	AS5lYC	ALS	|| id:ebi-a-GCST90002121	MR Egger	11	-0.153906	0.110669	0.197744
ebi-a-GCST90002121	AS5lYC	ALS	|| id:ebi-a-GCST90002121	Simple mode	11	0.0156046	0.0561417	0.786712
ebi-a-GCST90002121	AS5lYC	ALS	|| id:ebi-a-GCST90002121	Weighted median	11	-0.0024403	0.0350388	0.944476
ebi-a-GCST90002121	AS5lYC	ALS	|| id:ebi-a-GCST90002121	Weighted mode	11	0.0156046	0.0455195	0.738837
ebi-a-GCST90002120	MiBnSq	ALS	|| id:ebi-a-GCST90002120	Inverse variance weighted	2	0.012809	0.0739111	0.862414
ebi-a-GCST90002119	1LQ9G8	ALS	|| id:ebi-a-GCST90002119	Inverse variance weighted	15	0.0181479	0.0135162	0.179376
ebi-a-GCST90002119	1LQ9G8	ALS	|| id:ebi-a-GCST90002119	MR Egger	15	0.0354002	0.0372463	0.359227
ebi-a-GCST90002119	1LQ9G8	ALS	|| id:ebi-a-GCST90002119	Simple mode	15	0.0303766	0.024225	0.230399
ebi-a-GCST90002119	1LQ9G8	ALS	|| id:ebi-a-GCST90002119	Weighted median	15	0.0166745	0.0181886	0.359272
ebi-a-GCST90002119	1LQ9G8	ALS	|| id:ebi-a-GCST90002119	Weighted mode	15	0.0189818	0.0182787	0.316658
ebi-a-GCST90002118	11c0Zi	ALS	|| id:ebi-a-GCST90002118	Inverse variance weighted	8	0.00425742	0.0202679	0.833623
ebi-a-GCST90002118	11c0Zi	ALS	|| id:ebi-a-GCST90002118	MR Egger	8	-0.023792	0.0433469	0.602901
ebi-a-GCST90002118	11c0Zi	ALS	|| id:ebi-a-GCST90002118	Simple mode	8	-0.00579433	0.0384668	0.884515
ebi-a-GCST90002118	11c0Zi	ALS	|| id:ebi-a-GCST90002118	Weighted median	8	-0.00247634	0.0264554	0.925423
ebi-a-GCST90002118	11c0Zi	ALS	|| id:ebi-a-GCST90002118	Weighted mode	8	-0.0030435	0.0269847	0.913366
ebi-a-GCST90002117	hcoFt3	ALS	|| id:ebi-a-GCST90002117	Inverse variance weighted	10	-0.0180558	0.037923	0.633992
ebi-a-GCST90002117	hcoFt3	ALS	|| id:ebi-a-GCST90002117	MR Egger	10	-0.198811	0.127258	0.156852
ebi-a-GCST90002117	hcoFt3	ALS	|| id:ebi-a-GCST90002117	Simple mode	10	-0.0311639	0.0308752	0.339171
ebi-a-GCST90002117	hcoFt3	ALS	|| id:ebi-a-GCST90002117	Weighted median	10	-0.023916	0.0233005	0.304696
ebi-a-GCST90002117	hcoFt3	ALS	|| id:ebi-a-GCST90002117	Weighted mode	10	-0.0282919	0.0234795	0.258945
ebi-a-GCST90002116	OBgABO	ALS	|| id:ebi-a-GCST90002116	Inverse variance weighted	17	0.0413605	0.0212313	0.0514041
ebi-a-GCST90002116	OBgABO	ALS	|| id:ebi-a-GCST90002116	MR Egger	17	0.126	0.0524828	0.0297795
ebi-a-GCST90002116	OBgABO	ALS	|| id:ebi-a-GCST90002116	Simple mode	17	0.0765262	0.030869	0.0246916
ebi-a-GCST90002116	OBgABO	ALS	|| id:ebi-a-GCST90002116	Weighted median	17	0.0476475	0.020134	0.0179561
ebi-a-GCST90002116	OBgABO	ALS	|| id:ebi-a-GCST90002116	Weighted mode	17	0.05949	0.019632	0.00796065
ebi-a-GCST90002114	xpbDGM	ALS	|| id:ebi-a-GCST90002114	Wald ratio	1	0.00119474	0.0746714	0.987234
ebi-a-GCST90002113	dh1DfS	ALS	|| id:ebi-a-GCST90002113	Wald ratio	1	0.00082203	0.0513769	0.987234
ebi-a-GCST90002112	wI2URx	ALS	|| id:ebi-a-GCST90002112	Inverse variance weighted	11	0.00690335	0.0222678	0.75655
ebi-a-GCST90002112	wI2URx	ALS	|| id:ebi-a-GCST90002112	MR Egger	11	-0.110589	0.130115	0.4174
ebi-a-GCST90002112	wI2URx	ALS	|| id:ebi-a-GCST90002112	Simple mode	11	-0.0310886	0.0314169	0.345733
ebi-a-GCST90002112	wI2URx	ALS	|| id:ebi-a-GCST90002112	Weighted median	11	-0.00841265	0.0220825	0.70323
ebi-a-GCST90002112	wI2URx	ALS	|| id:ebi-a-GCST90002112	Weighted mode	11	-0.0253034	0.0275348	0.379749
ebi-a-GCST90002111	bKDkzd	ALS	|| id:ebi-a-GCST90002111	Inverse variance weighted	12	0.022316	0.0273906	0.415226
ebi-a-GCST90002111	bKDkzd	ALS	|| id:ebi-a-GCST90002111	MR Egger	12	-0.105571	0.187256	0.585323
ebi-a-GCST90002111	bKDkzd	ALS	|| id:ebi-a-GCST90002111	Simple mode	12	-0.00626368	0.034742	0.860202
ebi-a-GCST90002111	bKDkzd	ALS	|| id:ebi-a-GCST90002111	Weighted median	12	0.00765582	0.0257534	0.766258
ebi-a-GCST90002111	bKDkzd	ALS	|| id:ebi-a-GCST90002111	Weighted mode	12	0.00541558	0.0240442	0.825927
ebi-a-GCST90002110	3JefQ4	ALS	|| id:ebi-a-GCST90002110	Inverse variance weighted	9	0.00450969	0.0225517	0.841503
ebi-a-GCST90002110	3JefQ4	ALS	|| id:ebi-a-GCST90002110	MR Egger	9	-0.0995924	0.12262	0.443413
ebi-a-GCST90002110	3JefQ4	ALS	|| id:ebi-a-GCST90002110	Simple mode	9	-0.00202008	0.0316638	0.950697
ebi-a-GCST90002110	3JefQ4	ALS	|| id:ebi-a-GCST90002110	Weighted median	9	0.00649258	0.024624	0.792036
ebi-a-GCST90002110	3JefQ4	ALS	|| id:ebi-a-GCST90002110	Weighted mode	9	-0.00202008	0.0249525	0.937465
ebi-a-GCST90002109	ujbOpY	ALS	|| id:ebi-a-GCST90002109	Inverse variance weighted	7	-0.0542889	0.0421988	0.198268
ebi-a-GCST90002109	ujbOpY	ALS	|| id:ebi-a-GCST90002109	MR Egger	7	-0.0217934	0.198993	0.917051
ebi-a-GCST90002109	ujbOpY	ALS	|| id:ebi-a-GCST90002109	Simple mode	7	-0.0620092	0.0583362	0.328698
ebi-a-GCST90002109	ujbOpY	ALS	|| id:ebi-a-GCST90002109	Weighted median	7	-0.0735135	0.032987	0.0258434
ebi-a-GCST90002109	ujbOpY	ALS	|| id:ebi-a-GCST90002109	Weighted mode	7	-0.0826194	0.0342442	0.0523844
ebi-a-GCST90002108	B8Qsfs	ALS	|| id:ebi-a-GCST90002108	Inverse variance weighted	15	-0.0243774	0.019761	0.217348
ebi-a-GCST90002108	B8Qsfs	ALS	|| id:ebi-a-GCST90002108	MR Egger	15	-0.139701	0.0602263	0.0372769
ebi-a-GCST90002108	B8Qsfs	ALS	|| id:ebi-a-GCST90002108	Simple mode	15	-0.0531085	0.0352232	0.153845
ebi-a-GCST90002108	B8Qsfs	ALS	|| id:ebi-a-GCST90002108	Weighted median	15	-0.0556576	0.018193	0.00221868
ebi-a-GCST90002108	B8Qsfs	ALS	|| id:ebi-a-GCST90002108	Weighted mode	15	-0.0592408	0.0195305	0.00894214
ebi-a-GCST90002106	SRdTJf	ALS	|| id:ebi-a-GCST90002106	Inverse variance weighted	25	-0.0262083	0.0180599	0.146727
ebi-a-GCST90002106	SRdTJf	ALS	|| id:ebi-a-GCST90002106	MR Egger	25	-0.00805993	0.0507148	0.875114
ebi-a-GCST90002106	SRdTJf	ALS	|| id:ebi-a-GCST90002106	Simple mode	25	-0.0400511	0.0320657	0.223699
ebi-a-GCST90002106	SRdTJf	ALS	|| id:ebi-a-GCST90002106	Weighted median	25	-0.0312244	0.018492	0.0913091
ebi-a-GCST90002106	SRdTJf	ALS	|| id:ebi-a-GCST90002106	Weighted mode	25	-0.0400511	0.0234349	0.100347
ebi-a-GCST90002105	SosbCX	ALS	|| id:ebi-a-GCST90002105	Inverse variance weighted	31	0.00527268	0.0129979	0.684995
ebi-a-GCST90002105	SosbCX	ALS	|| id:ebi-a-GCST90002105	MR Egger	31	0.0164166	0.0320823	0.612733
ebi-a-GCST90002105	SosbCX	ALS	|| id:ebi-a-GCST90002105	Simple mode	31	-0.0168996	0.026337	0.525963
ebi-a-GCST90002105	SosbCX	ALS	|| id:ebi-a-GCST90002105	Weighted median	31	0.00527424	0.0135207	0.696473
ebi-a-GCST90002105	SosbCX	ALS	|| id:ebi-a-GCST90002105	Weighted mode	31	0.0080362	0.0194661	0.682667
ebi-a-GCST90002104	riwQra	ALS	|| id:ebi-a-GCST90002104	Inverse variance weighted	26	-0.0224003	0.0156985	0.153606
ebi-a-GCST90002104	riwQra	ALS	|| id:ebi-a-GCST90002104	MR Egger	26	-0.0445876	0.0519322	0.39907
ebi-a-GCST90002104	riwQra	ALS	|| id:ebi-a-GCST90002104	Simple mode	26	-0.0310606	0.0227567	0.184444
ebi-a-GCST90002104	riwQra	ALS	|| id:ebi-a-GCST90002104	Weighted median	26	-0.0264877	0.0150869	0.0791444
ebi-a-GCST90002104	riwQra	ALS	|| id:ebi-a-GCST90002104	Weighted mode	26	-0.0245524	0.0161789	0.141671
ebi-a-GCST90002103	KAdBBi	ALS	|| id:ebi-a-GCST90002103	Inverse variance weighted	3	-0.00577496	0.0179312	0.747406
ebi-a-GCST90002103	KAdBBi	ALS	|| id:ebi-a-GCST90002103	MR Egger	3	0.0464759	0.145793	0.803541
ebi-a-GCST90002103	KAdBBi	ALS	|| id:ebi-a-GCST90002103	Simple mode	3	-0.0127521	0.025221	0.663346
ebi-a-GCST90002103	KAdBBi	ALS	|| id:ebi-a-GCST90002103	Weighted median	3	-0.00798567	0.0208202	0.701309
ebi-a-GCST90002103	KAdBBi	ALS	|| id:ebi-a-GCST90002103	Weighted mode	3	-0.0128719	0.0256049	0.665061
ebi-a-GCST90002102	Lds82w	ALS	|| id:ebi-a-GCST90002102	Inverse variance weighted	15	0.0175821	0.00980535	0.0729542
ebi-a-GCST90002102	Lds82w	ALS	|| id:ebi-a-GCST90002102	MR Egger	15	0.0118311	0.0149462	0.44281
ebi-a-GCST90002102	Lds82w	ALS	|| id:ebi-a-GCST90002102	Simple mode	15	0.0036664	0.0170743	0.833073
ebi-a-GCST90002102	Lds82w	ALS	|| id:ebi-a-GCST90002102	Weighted median	15	0.00546613	0.0114157	0.632064
ebi-a-GCST90002102	Lds82w	ALS	|| id:ebi-a-GCST90002102	Weighted mode	15	0.0036664	0.0119305	0.763129
ebi-a-GCST90002101	iz2Z7Q	ALS	|| id:ebi-a-GCST90002101	Wald ratio	1	0.0569523	0.0764495	0.456292
ebi-a-GCST90002100	RSjChL	ALS	|| id:ebi-a-GCST90002100	Inverse variance weighted	2	0.0142577	0.0374405	0.703345
ebi-a-GCST90002099	XZ4Zyp	ALS	|| id:ebi-a-GCST90002099	Inverse variance weighted	7	0.00871872	0.0133742	0.514461
ebi-a-GCST90002099	XZ4Zyp	ALS	|| id:ebi-a-GCST90002099	MR Egger	7	0.0021798	0.0190267	0.913248
ebi-a-GCST90002099	XZ4Zyp	ALS	|| id:ebi-a-GCST90002099	Simple mode	7	0.00206666	0.0213458	0.926024
ebi-a-GCST90002099	XZ4Zyp	ALS	|| id:ebi-a-GCST90002099	Weighted median	7	0.00547328	0.0169666	0.747005
ebi-a-GCST90002099	XZ4Zyp	ALS	|| id:ebi-a-GCST90002099	Weighted mode	7	0.00521332	0.0188643	0.791545
ebi-a-GCST90002098	PXRo4D	ALS	|| id:ebi-a-GCST90002098	Inverse variance weighted	23	0.0152136	0.0087651	0.0826169
ebi-a-GCST90002098	PXRo4D	ALS	|| id:ebi-a-GCST90002098	MR Egger	23	0.0174821	0.0132313	0.20063
ebi-a-GCST90002098	PXRo4D	ALS	|| id:ebi-a-GCST90002098	Simple mode	23	0.00121121	0.0201557	0.952624
ebi-a-GCST90002098	PXRo4D	ALS	|| id:ebi-a-GCST90002098	Weighted median	23	0.00524821	0.0119817	0.661373
ebi-a-GCST90002098	PXRo4D	ALS	|| id:ebi-a-GCST90002098	Weighted mode	23	0.0039235	0.0122341	0.751462
ebi-a-GCST90002097	aGss06	ALS	|| id:ebi-a-GCST90002097	Wald ratio	1	-0.0267152	0.0238818	0.263292
ebi-a-GCST90002096	fWpYDQ	ALS	|| id:ebi-a-GCST90002096	Wald ratio	1	-0.0409655	0.0347653	0.23866
ebi-a-GCST90002095	hg4j13	ALS	|| id:ebi-a-GCST90002095	Wald ratio	1	-0.0421989	0.035812	0.23866
ebi-a-GCST90002094	TBCU9R	ALS	|| id:ebi-a-GCST90002094	Wald ratio	1	-0.0286334	0.0255965	0.263292
ebi-a-GCST90002091	pCHHMP	ALS	|| id:ebi-a-GCST90002091	Wald ratio	1	-0.0211538	0.0189103	0.263292
ebi-a-GCST90002090	Zmwez1	ALS	|| id:ebi-a-GCST90002090	Inverse variance weighted	3	-0.0298269	0.0559957	0.594266
ebi-a-GCST90002090	Zmwez1	ALS	|| id:ebi-a-GCST90002090	MR Egger	3	-0.526694	0.545659	0.511258
ebi-a-GCST90002090	Zmwez1	ALS	|| id:ebi-a-GCST90002090	Simple mode	3	-0.0601715	0.0514913	0.363017
ebi-a-GCST90002090	Zmwez1	ALS	|| id:ebi-a-GCST90002090	Weighted median	3	-0.0556433	0.0409432	0.174135
ebi-a-GCST90002090	Zmwez1	ALS	|| id:ebi-a-GCST90002090	Weighted mode	3	-0.0567339	0.0414386	0.304444
ebi-a-GCST90002089	xFB4mr	ALS	|| id:ebi-a-GCST90002089	Inverse variance weighted	2	-0.00653786	0.0659289	0.921007
ebi-a-GCST90002088	TISV3n	ALS	|| id:ebi-a-GCST90002088	Inverse variance weighted	3	0.0597475	0.0263306	0.0232603
ebi-a-GCST90002088	TISV3n	ALS	|| id:ebi-a-GCST90002088	MR Egger	3	0.031111	0.094927	0.798379
ebi-a-GCST90002088	TISV3n	ALS	|| id:ebi-a-GCST90002088	Simple mode	3	0.0552724	0.0355366	0.260118
ebi-a-GCST90002088	TISV3n	ALS	|| id:ebi-a-GCST90002088	Weighted median	3	0.0552517	0.0294991	0.0610691
ebi-a-GCST90002088	TISV3n	ALS	|| id:ebi-a-GCST90002088	Weighted mode	3	0.053571	0.0326212	0.242251
ebi-a-GCST90002087	mkV8ar	ALS	|| id:ebi-a-GCST90002087	Inverse variance weighted	5	0.0703805	0.0384472	0.0671638
ebi-a-GCST90002087	mkV8ar	ALS	|| id:ebi-a-GCST90002087	MR Egger	5	0.104045	0.153522	0.546537
ebi-a-GCST90002087	mkV8ar	ALS	|| id:ebi-a-GCST90002087	Simple mode	5	0.0609369	0.051887	0.305374
ebi-a-GCST90002087	mkV8ar	ALS	|| id:ebi-a-GCST90002087	Weighted median	5	0.054557	0.0360903	0.130615
ebi-a-GCST90002087	mkV8ar	ALS	|| id:ebi-a-GCST90002087	Weighted mode	5	0.0393277	0.0401251	0.382519
ebi-a-GCST90002084	ygQ41Y	ALS	|| id:ebi-a-GCST90002084	Inverse variance weighted	2	0.0132404	0.101946	0.896664
ebi-a-GCST90002083	BGuXRK	ALS	|| id:ebi-a-GCST90002083	Wald ratio	1	0.00773079	0.0582083	0.894342
ebi-a-GCST90002081	Di1tIJ	ALS	|| id:ebi-a-GCST90002081	Inverse variance weighted	6	-0.0430095	0.0506122	0.395445
ebi-a-GCST90002081	Di1tIJ	ALS	|| id:ebi-a-GCST90002081	MR Egger	6	-1.07146	0.484702	0.0915689
ebi-a-GCST90002081	Di1tIJ	ALS	|| id:ebi-a-GCST90002081	Simple mode	6	-0.0908579	0.0955362	0.385262
ebi-a-GCST90002081	Di1tIJ	ALS	|| id:ebi-a-GCST90002081	Weighted median	6	-0.0302249	0.0593666	0.610666
ebi-a-GCST90002081	Di1tIJ	ALS	|| id:ebi-a-GCST90002081	Weighted mode	6	-0.0225547	0.0809231	0.791621
ebi-a-GCST90002080	tpa728	ALS	|| id:ebi-a-GCST90002080	Wald ratio	1	-0.0863071	0.0906639	0.341125
ebi-a-GCST90002079	KLTTgF	ALS	|| id:ebi-a-GCST90002079	Wald ratio	1	0.0572451	0.0721527	0.427552
ebi-a-GCST90002077	kfcNJ4	ALS	|| id:ebi-a-GCST90002077	Inverse variance weighted	4	-0.0237555	0.0439295	0.58867
ebi-a-GCST90002077	kfcNJ4	ALS	|| id:ebi-a-GCST90002077	MR Egger	4	-0.0850569	0.0999191	0.484289
ebi-a-GCST90002077	kfcNJ4	ALS	|| id:ebi-a-GCST90002077	Simple mode	4	0.0269438	0.0368991	0.518121
ebi-a-GCST90002077	kfcNJ4	ALS	|| id:ebi-a-GCST90002077	Weighted median	4	-0.0065303	0.0259449	0.801274
ebi-a-GCST90002077	kfcNJ4	ALS	|| id:ebi-a-GCST90002077	Weighted mode	4	-0.022839	0.0275142	0.467377
ebi-a-GCST90002076	67XJVS	ALS	|| id:ebi-a-GCST90002076	Wald ratio	1	-0.0528475	0.0419884	0.208167
ebi-a-GCST90002074	l8A0vT	ALS	|| id:ebi-a-GCST90002074	Inverse variance weighted	11	0.0120511	0.0153038	0.431016
ebi-a-GCST90002074	l8A0vT	ALS	|| id:ebi-a-GCST90002074	MR Egger	11	0.00939873	0.0298561	0.760089
ebi-a-GCST90002074	l8A0vT	ALS	|| id:ebi-a-GCST90002074	Simple mode	11	0.00266441	0.0282988	0.926848
ebi-a-GCST90002074	l8A0vT	ALS	|| id:ebi-a-GCST90002074	Weighted median	11	0.0102962	0.0187578	0.583071
ebi-a-GCST90002074	l8A0vT	ALS	|| id:ebi-a-GCST90002074	Weighted mode	11	0.00938131	0.019997	0.649034
ebi-a-GCST90002073	1bgzbo	ALS	|| id:ebi-a-GCST90002073	Inverse variance weighted	14	0.012406	0.0119568	0.299469
ebi-a-GCST90002073	1bgzbo	ALS	|| id:ebi-a-GCST90002073	MR Egger	14	0.037352	0.0191344	0.0746564
ebi-a-GCST90002073	1bgzbo	ALS	|| id:ebi-a-GCST90002073	Simple mode	14	0.0123177	0.0210734	0.568882
ebi-a-GCST90002073	1bgzbo	ALS	|| id:ebi-a-GCST90002073	Weighted median	14	0.00968078	0.0157127	0.537822
ebi-a-GCST90002073	1bgzbo	ALS	|| id:ebi-a-GCST90002073	Weighted mode	14	0.0109736	0.0175267	0.542082
ebi-a-GCST90002072	Nu7zoY	ALS	|| id:ebi-a-GCST90002072	Inverse variance weighted	5	0.0382994	0.0447205	0.391767
ebi-a-GCST90002072	Nu7zoY	ALS	|| id:ebi-a-GCST90002072	MR Egger	5	0.276421	0.193301	0.248074
ebi-a-GCST90002072	Nu7zoY	ALS	|| id:ebi-a-GCST90002072	Simple mode	5	0.049562	0.0710802	0.524036
ebi-a-GCST90002072	Nu7zoY	ALS	|| id:ebi-a-GCST90002072	Weighted median	5	0.0379451	0.0462348	0.411815
ebi-a-GCST90002072	Nu7zoY	ALS	|| id:ebi-a-GCST90002072	Weighted mode	5	0.0720605	0.0594597	0.292233
ebi-a-GCST90002071	iwUG0r	ALS	|| id:ebi-a-GCST90002071	Inverse variance weighted	7	0.0829939	0.034374	0.0157594
ebi-a-GCST90002071	iwUG0r	ALS	|| id:ebi-a-GCST90002071	MR Egger	7	-0.0436991	0.131672	0.753441
ebi-a-GCST90002071	iwUG0r	ALS	|| id:ebi-a-GCST90002071	Simple mode	7	0.119858	0.0554985	0.0741116
ebi-a-GCST90002071	iwUG0r	ALS	|| id:ebi-a-GCST90002071	Weighted median	7	0.0939628	0.0400947	0.0191028
ebi-a-GCST90002071	iwUG0r	ALS	|| id:ebi-a-GCST90002071	Weighted mode	7	0.0904702	0.0457713	0.0954768
ebi-a-GCST90002070	xx1bd5	ALS	|| id:ebi-a-GCST90002070	Inverse variance weighted	2	0.050663	0.0413775	0.220798
ebi-a-GCST90002069	i9oODS	ALS	|| id:ebi-a-GCST90002069	Inverse variance weighted	3	-0.0189147	0.0287204	0.510165
ebi-a-GCST90002069	i9oODS	ALS	|| id:ebi-a-GCST90002069	MR Egger	3	0.0621912	0.130421	0.716732
ebi-a-GCST90002069	i9oODS	ALS	|| id:ebi-a-GCST90002069	Simple mode	3	-0.00918891	0.0438952	0.853572
ebi-a-GCST90002069	i9oODS	ALS	|| id:ebi-a-GCST90002069	Weighted median	3	-0.00927291	0.0318241	0.77076
ebi-a-GCST90002069	i9oODS	ALS	|| id:ebi-a-GCST90002069	Weighted mode	3	-0.00785124	0.0354662	0.845349
ebi-a-GCST90002068	fpzMHi	ALS	|| id:ebi-a-GCST90002068	Wald ratio	1	0.0356794	0.0596285	0.549599
ebi-a-GCST90002067	nZxAqA	ALS	|| id:ebi-a-GCST90002067	Inverse variance weighted	8	-0.0119417	0.0372676	0.748642
ebi-a-GCST90002067	nZxAqA	ALS	|| id:ebi-a-GCST90002067	MR Egger	8	-0.380998	0.56947	0.528359
ebi-a-GCST90002067	nZxAqA	ALS	|| id:ebi-a-GCST90002067	Simple mode	8	0.00460868	0.0334505	0.894297
ebi-a-GCST90002067	nZxAqA	ALS	|| id:ebi-a-GCST90002067	Weighted median	8	-0.00425977	0.031666	0.89299
ebi-a-GCST90002067	nZxAqA	ALS	|| id:ebi-a-GCST90002067	Weighted mode	8	-0.0017331	0.0352097	0.962117
ebi-a-GCST90002066	R2TYgW	ALS	|| id:ebi-a-GCST90002066	Inverse variance weighted	3	0.0290489	0.0480369	0.545364
ebi-a-GCST90002066	R2TYgW	ALS	|| id:ebi-a-GCST90002066	MR Egger	3	-0.296681	0.305936	0.509776
ebi-a-GCST90002066	R2TYgW	ALS	|| id:ebi-a-GCST90002066	Simple mode	3	0.0535694	0.0481744	0.381896
ebi-a-GCST90002066	R2TYgW	ALS	|| id:ebi-a-GCST90002066	Weighted median	3	0.0436065	0.0421564	0.300951
ebi-a-GCST90002066	R2TYgW	ALS	|| id:ebi-a-GCST90002066	Weighted mode	3	0.0468141	0.040359	0.365826
ebi-a-GCST90002065	e42yYr	ALS	|| id:ebi-a-GCST90002065	Wald ratio	1	-0.140785	0.0695862	0.043056
ebi-a-GCST90002064	9sv7ff	ALS	|| id:ebi-a-GCST90002064	Wald ratio	1	0.0395236	0.0660531	0.549599
ebi-a-GCST90002063	AjlsiA	ALS	|| id:ebi-a-GCST90002063	Wald ratio	1	0.0302027	0.0504758	0.549599
ebi-a-GCST90002062	ujypSz	ALS	|| id:ebi-a-GCST90002062	Inverse variance weighted	2	0.00233826	0.0428038	0.956435
ebi-a-GCST90002061	vzqpL6	ALS	|| id:ebi-a-GCST90002061	Inverse variance weighted	12	-0.0127466	0.0146479	0.384192
ebi-a-GCST90002061	vzqpL6	ALS	|| id:ebi-a-GCST90002061	MR Egger	12	-0.0683494	0.0300684	0.0463236
ebi-a-GCST90002061	vzqpL6	ALS	|| id:ebi-a-GCST90002061	Simple mode	12	-0.0205133	0.028761	0.490556
ebi-a-GCST90002061	vzqpL6	ALS	|| id:ebi-a-GCST90002061	Weighted median	12	-0.0143443	0.0187025	0.443097
ebi-a-GCST90002061	vzqpL6	ALS	|| id:ebi-a-GCST90002061	Weighted mode	12	-0.0137031	0.0205865	0.519358
ebi-a-GCST90002060	WlFcxv	ALS	|| id:ebi-a-GCST90002060	Inverse variance weighted	2	0.0332926	0.0408854	0.415478
ebi-a-GCST90002059	X8DqBo	ALS	|| id:ebi-a-GCST90002059	Wald ratio	1	0.000848176	0.0534351	0.987336
ebi-a-GCST90002058	PzwDLU	ALS	|| id:ebi-a-GCST90002058	Inverse variance weighted	6	0.0117017	0.0347462	0.736286
ebi-a-GCST90002058	PzwDLU	ALS	|| id:ebi-a-GCST90002058	MR Egger	6	0.0447846	0.0834189	0.619831
ebi-a-GCST90002058	PzwDLU	ALS	|| id:ebi-a-GCST90002058	Simple mode	6	-0.0238789	0.0415006	0.589954
ebi-a-GCST90002058	PzwDLU	ALS	|| id:ebi-a-GCST90002058	Weighted median	6	0.0131904	0.0251778	0.600353
ebi-a-GCST90002058	PzwDLU	ALS	|| id:ebi-a-GCST90002058	Weighted mode	6	0.0105534	0.0278153	0.719962
ebi-a-GCST90002057	TlWdU1	ALS	|| id:ebi-a-GCST90002057	Inverse variance weighted	4	0.0456105	0.0236754	0.0540422
ebi-a-GCST90002057	TlWdU1	ALS	|| id:ebi-a-GCST90002057	MR Egger	4	-0.0966438	0.0908164	0.398733
ebi-a-GCST90002057	TlWdU1	ALS	|| id:ebi-a-GCST90002057	Simple mode	4	0.0310672	0.037259	0.465563
ebi-a-GCST90002057	TlWdU1	ALS	|| id:ebi-a-GCST90002057	Weighted median	4	0.029719	0.0267206	0.266046
ebi-a-GCST90002057	TlWdU1	ALS	|| id:ebi-a-GCST90002057	Weighted mode	4	0.0289092	0.0271263	0.364707
ebi-a-GCST90002056	9wsSvV	ALS	|| id:ebi-a-GCST90002056	Inverse variance weighted	8	0.0143911	0.0169807	0.396716
ebi-a-GCST90002056	9wsSvV	ALS	|| id:ebi-a-GCST90002056	MR Egger	8	0.0327222	0.103647	0.762916
ebi-a-GCST90002056	9wsSvV	ALS	|| id:ebi-a-GCST90002056	Simple mode	8	0.0270184	0.0311144	0.413977
ebi-a-GCST90002056	9wsSvV	ALS	|| id:ebi-a-GCST90002056	Weighted median	8	0.0267495	0.0213193	0.209584
ebi-a-GCST90002056	9wsSvV	ALS	|| id:ebi-a-GCST90002056	Weighted mode	8	0.0274594	0.0248864	0.306339
ebi-a-GCST90002055	uOpB3t	ALS	|| id:ebi-a-GCST90002055	Inverse variance weighted	6	0.0197569	0.030566	0.518041
ebi-a-GCST90002055	uOpB3t	ALS	|| id:ebi-a-GCST90002055	MR Egger	6	0.0575267	0.0913338	0.562979
ebi-a-GCST90002055	uOpB3t	ALS	|| id:ebi-a-GCST90002055	Simple mode	6	0.0334498	0.031416	0.335689
ebi-a-GCST90002055	uOpB3t	ALS	|| id:ebi-a-GCST90002055	Weighted median	6	0.0186621	0.0232027	0.42122
ebi-a-GCST90002055	uOpB3t	ALS	|| id:ebi-a-GCST90002055	Weighted mode	6	0.0156644	0.0230307	0.526619
ebi-a-GCST90002054	uTCceu	ALS	|| id:ebi-a-GCST90002054	Inverse variance weighted	7	0.00573746	0.0274547	0.834464
ebi-a-GCST90002054	uTCceu	ALS	|| id:ebi-a-GCST90002054	MR Egger	7	0.0345179	0.0918402	0.722449
ebi-a-GCST90002054	uTCceu	ALS	|| id:ebi-a-GCST90002054	Simple mode	7	-0.00645853	0.0327274	0.850075
ebi-a-GCST90002054	uTCceu	ALS	|| id:ebi-a-GCST90002054	Weighted median	7	0.00696956	0.0261189	0.789592
ebi-a-GCST90002054	uTCceu	ALS	|| id:ebi-a-GCST90002054	Weighted mode	7	0.00435675	0.0280453	0.881642
ebi-a-GCST90002052	JSIJwu	ALS	|| id:ebi-a-GCST90002052	Wald ratio	1	-0.00555655	0.0202545	0.783826
ebi-a-GCST90002046	Own8sw	ALS	|| id:ebi-a-GCST90002046	Inverse variance weighted	2	-0.00274911	0.0479749	0.954304
ebi-a-GCST90002045	5HmdiS	ALS	|| id:ebi-a-GCST90002045	Inverse variance weighted	2	0.0515524	0.0360174	0.15234
ebi-a-GCST90002042	Z6RzNH	ALS	|| id:ebi-a-GCST90002042	Wald ratio	1	-0.0115637	0.0651774	0.859179
ebi-a-GCST90002040	QGToXV	ALS	|| id:ebi-a-GCST90002040	Inverse variance weighted	3	0.0167055	0.0360021	0.642637
ebi-a-GCST90002040	QGToXV	ALS	|| id:ebi-a-GCST90002040	MR Egger	3	-0.0593223	0.0894334	0.627147
ebi-a-GCST90002040	QGToXV	ALS	|| id:ebi-a-GCST90002040	Simple mode	3	0.004802	0.0542006	0.937475
ebi-a-GCST90002040	QGToXV	ALS	|| id:ebi-a-GCST90002040	Weighted median	3	0.0153779	0.0429323	0.720201
ebi-a-GCST90002040	QGToXV	ALS	|| id:ebi-a-GCST90002040	Weighted mode	3	0.0445877	0.0527312	0.486827
ebi-a-GCST90002039	UHejnf	ALS	|| id:ebi-a-GCST90002039	Inverse variance weighted	10	0.0155331	0.0172427	0.367668
ebi-a-GCST90002039	UHejnf	ALS	|| id:ebi-a-GCST90002039	MR Egger	10	-0.00943779	0.0442882	0.836579
ebi-a-GCST90002039	UHejnf	ALS	|| id:ebi-a-GCST90002039	Simple mode	10	0.0388994	0.0297408	0.223311
ebi-a-GCST90002039	UHejnf	ALS	|| id:ebi-a-GCST90002039	Weighted median	10	0.0119523	0.0221723	0.589843
ebi-a-GCST90002039	UHejnf	ALS	|| id:ebi-a-GCST90002039	Weighted mode	10	0.000381031	0.0299601	0.99013
ebi-a-GCST90002038	bt9CuR	ALS	|| id:ebi-a-GCST90002038	Inverse variance weighted	2	0.0287707	0.0836945	0.731027
ebi-a-GCST90002037	X5C6ey	ALS	|| id:ebi-a-GCST90002037	Inverse variance weighted	2	0.0289277	0.0828531	0.726981
ebi-a-GCST90002036	fiLT4r	ALS	|| id:ebi-a-GCST90002036	Inverse variance weighted	5	0.0264147	0.0289047	0.360793
ebi-a-GCST90002036	fiLT4r	ALS	|| id:ebi-a-GCST90002036	MR Egger	5	-0.0681457	0.10303	0.555608
ebi-a-GCST90002036	fiLT4r	ALS	|| id:ebi-a-GCST90002036	Simple mode	5	0.0532302	0.0472956	0.323346
ebi-a-GCST90002036	fiLT4r	ALS	|| id:ebi-a-GCST90002036	Weighted median	5	0.031139	0.0349566	0.373042
ebi-a-GCST90002036	fiLT4r	ALS	|| id:ebi-a-GCST90002036	Weighted mode	5	0.0500153	0.0464025	0.341761
ebi-a-GCST90002035	VqvwqQ	ALS	|| id:ebi-a-GCST90002035	Inverse variance weighted	5	0.0229742	0.0280025	0.411968
ebi-a-GCST90002035	VqvwqQ	ALS	|| id:ebi-a-GCST90002035	MR Egger	5	-0.0822175	0.104201	0.487705
ebi-a-GCST90002035	VqvwqQ	ALS	|| id:ebi-a-GCST90002035	Simple mode	5	0.0576331	0.0493951	0.308117
ebi-a-GCST90002035	VqvwqQ	ALS	|| id:ebi-a-GCST90002035	Weighted median	5	0.0523135	0.0360054	0.146241
ebi-a-GCST90002035	VqvwqQ	ALS	|| id:ebi-a-GCST90002035	Weighted mode	5	0.0565281	0.048033	0.304501
ebi-a-GCST90002034	02koXC	ALS	|| id:ebi-a-GCST90002034	Inverse variance weighted	2	-0.0781151	0.0809814	0.334743
ebi-a-GCST90002032	fNRtE8	ALS	|| id:ebi-a-GCST90002032	Inverse variance weighted	23	0.00576111	0.00748543	0.441511
ebi-a-GCST90002032	fNRtE8	ALS	|| id:ebi-a-GCST90002032	MR Egger	23	-0.0128893	0.0139471	0.365902
ebi-a-GCST90002032	fNRtE8	ALS	|| id:ebi-a-GCST90002032	Simple mode	23	0.015315	0.0193656	0.437485
ebi-a-GCST90002032	fNRtE8	ALS	|| id:ebi-a-GCST90002032	Weighted median	23	-0.000286239	0.00999206	0.977146
ebi-a-GCST90002032	fNRtE8	ALS	|| id:ebi-a-GCST90002032	Weighted mode	23	0.00422218	0.00916705	0.649619
ebi-a-GCST90002031	hVpEzL	ALS	|| id:ebi-a-GCST90002031	Inverse variance weighted	21	0.00807342	0.00758133	0.286917
ebi-a-GCST90002031	hVpEzL	ALS	|| id:ebi-a-GCST90002031	MR Egger	21	-0.00643609	0.0141387	0.654116
ebi-a-GCST90002031	hVpEzL	ALS	|| id:ebi-a-GCST90002031	Simple mode	21	0.0272218	0.0176368	0.138392
ebi-a-GCST90002031	hVpEzL	ALS	|| id:ebi-a-GCST90002031	Weighted median	21	-0.000373112	0.0097239	0.969392
ebi-a-GCST90002031	hVpEzL	ALS	|| id:ebi-a-GCST90002031	Weighted mode	21	0.00734333	0.00920933	0.434596
ebi-a-GCST90002030	bGaOpN	ALS	|| id:ebi-a-GCST90002030	Inverse variance weighted	35	0.00966711	0.008649	0.263689
ebi-a-GCST90002030	bGaOpN	ALS	|| id:ebi-a-GCST90002030	MR Egger	35	0.0124597	0.0188517	0.513244
ebi-a-GCST90002030	bGaOpN	ALS	|| id:ebi-a-GCST90002030	Simple mode	35	0.00139091	0.0237367	0.953616
ebi-a-GCST90002030	bGaOpN	ALS	|| id:ebi-a-GCST90002030	Weighted median	35	0.0104337	0.0135759	0.442163
ebi-a-GCST90002030	bGaOpN	ALS	|| id:ebi-a-GCST90002030	Weighted mode	35	0.0110349	0.012766	0.393426
ebi-a-GCST90002029	2MGKyw	ALS	|| id:ebi-a-GCST90002029	Inverse variance weighted	4	0.0352664	0.0286992	0.219137
ebi-a-GCST90002029	2MGKyw	ALS	|| id:ebi-a-GCST90002029	MR Egger	4	0.0621261	0.115053	0.643295
ebi-a-GCST90002029	2MGKyw	ALS	|| id:ebi-a-GCST90002029	Simple mode	4	0.0134504	0.0469613	0.793201
ebi-a-GCST90002029	2MGKyw	ALS	|| id:ebi-a-GCST90002029	Weighted median	4	0.0325657	0.034744	0.348602
ebi-a-GCST90002029	2MGKyw	ALS	|| id:ebi-a-GCST90002029	Weighted mode	4	0.0354227	0.0438629	0.478428
ebi-a-GCST90002028	9f3jql	ALS	|| id:ebi-a-GCST90002028	Wald ratio	1	0.205602	0.0733015	0.00503356
ebi-a-GCST90002027	g7qq8r	ALS	|| id:ebi-a-GCST90002027	Inverse variance weighted	2	0.00821989	0.0309269	0.790405
ebi-a-GCST90002025	bzfCYo	ALS	|| id:ebi-a-GCST90002025	Inverse variance weighted	2	0.0132471	0.0314235	0.673341
ebi-a-GCST90002024	83dcb3	ALS	|| id:ebi-a-GCST90002024	Inverse variance weighted	7	-0.00312817	0.0306236	0.918638
ebi-a-GCST90002024	83dcb3	ALS	|| id:ebi-a-GCST90002024	MR Egger	7	0.0544601	0.104308	0.62389
ebi-a-GCST90002024	83dcb3	ALS	|| id:ebi-a-GCST90002024	Simple mode	7	0.0284451	0.0385868	0.488831
ebi-a-GCST90002024	83dcb3	ALS	|| id:ebi-a-GCST90002024	Weighted median	7	0.0250883	0.0329098	0.445861
ebi-a-GCST90002024	83dcb3	ALS	|| id:ebi-a-GCST90002024	Weighted mode	7	0.0304477	0.0374395	0.447137
ebi-a-GCST90002023	SgeqeM	ALS	|| id:ebi-a-GCST90002023	Inverse variance weighted	2	0.00908645	0.0334806	0.786088
ebi-a-GCST90002022	XIXrNj	ALS	|| id:ebi-a-GCST90002022	Inverse variance weighted	4	0.0125465	0.0290043	0.665324
ebi-a-GCST90002022	XIXrNj	ALS	|| id:ebi-a-GCST90002022	MR Egger	4	0.0604929	0.13597	0.699909
ebi-a-GCST90002022	XIXrNj	ALS	|| id:ebi-a-GCST90002022	Simple mode	4	0.0263176	0.0459777	0.607135
ebi-a-GCST90002022	XIXrNj	ALS	|| id:ebi-a-GCST90002022	Weighted median	4	0.0206078	0.0328981	0.531044
ebi-a-GCST90002022	XIXrNj	ALS	|| id:ebi-a-GCST90002022	Weighted mode	4	0.0260364	0.038386	0.546228
ebi-a-GCST90002021	TOTXao	ALS	|| id:ebi-a-GCST90002021	Wald ratio	1	0.0390648	0.0349216	0.263292
ebi-a-GCST90002019	heUsyC	ALS	|| id:ebi-a-GCST90002019	Wald ratio	1	0.0364238	0.0400361	0.362941
ebi-a-GCST90002018	zCU1CZ	ALS	|| id:ebi-a-GCST90002018	Inverse variance weighted	2	0.0145532	0.0465005	0.754305
ebi-a-GCST90002017	yakC6o	ALS	|| id:ebi-a-GCST90002017	Inverse variance weighted	3	0.00695795	0.0274942	0.800214
ebi-a-GCST90002017	yakC6o	ALS	|| id:ebi-a-GCST90002017	MR Egger	3	0.0279795	0.239721	0.92603
ebi-a-GCST90002017	yakC6o	ALS	|| id:ebi-a-GCST90002017	Simple mode	3	0.0358818	0.040447	0.468603
ebi-a-GCST90002017	yakC6o	ALS	|| id:ebi-a-GCST90002017	Weighted median	3	0.0175919	0.0287234	0.540232
ebi-a-GCST90002017	yakC6o	ALS	|| id:ebi-a-GCST90002017	Weighted mode	3	0.0312112	0.0360345	0.477713
ebi-a-GCST90002016	oYXo5R	ALS	|| id:ebi-a-GCST90002016	Inverse variance weighted	2	0.0109103	0.0256578	0.670673
ebi-a-GCST90002015	obXTiQ	ALS	|| id:ebi-a-GCST90002015	Inverse variance weighted	2	0.0109146	0.0256083	0.669951
ebi-a-GCST90002014	TdHF31	ALS	|| id:ebi-a-GCST90002014	Inverse variance weighted	4	0.0042058	0.02624	0.872659
ebi-a-GCST90002014	TdHF31	ALS	|| id:ebi-a-GCST90002014	MR Egger	4	0.0473065	0.0797885	0.613361
ebi-a-GCST90002014	TdHF31	ALS	|| id:ebi-a-GCST90002014	Simple mode	4	0.0137816	0.0390194	0.747301
ebi-a-GCST90002014	TdHF31	ALS	|| id:ebi-a-GCST90002014	Weighted median	4	0.0140095	0.0309028	0.650303
ebi-a-GCST90002014	TdHF31	ALS	|| id:ebi-a-GCST90002014	Weighted mode	4	0.014513	0.0333748	0.693053
ebi-a-GCST90002013	oTya9W	ALS	|| id:ebi-a-GCST90002013	Inverse variance weighted	3	-0.00972741	0.0295124	0.741699
ebi-a-GCST90002013	oTya9W	ALS	|| id:ebi-a-GCST90002013	MR Egger	3	-0.129598	0.173869	0.592222
ebi-a-GCST90002013	oTya9W	ALS	|| id:ebi-a-GCST90002013	Simple mode	3	0.0279119	0.0472024	0.614236
ebi-a-GCST90002013	oTya9W	ALS	|| id:ebi-a-GCST90002013	Weighted median	3	-0.00968705	0.0329807	0.768973
ebi-a-GCST90002013	oTya9W	ALS	|| id:ebi-a-GCST90002013	Weighted mode	3	-0.0226937	0.0393777	0.62262
ebi-a-GCST90002012	X2peFL	ALS	|| id:ebi-a-GCST90002012	Inverse variance weighted	2	0.0674323	0.0450589	0.134514
ebi-a-GCST90002011	8fq1Ar	ALS	|| id:ebi-a-GCST90002011	Inverse variance weighted	2	-0.0571433	0.072505	0.430621
ebi-a-GCST90002010	CADRoX	ALS	|| id:ebi-a-GCST90002010	Inverse variance weighted	19	-0.0123942	0.0255125	0.627103
ebi-a-GCST90002010	CADRoX	ALS	|| id:ebi-a-GCST90002010	MR Egger	19	0.0722889	0.125355	0.571716
ebi-a-GCST90002010	CADRoX	ALS	|| id:ebi-a-GCST90002010	Simple mode	19	-0.0900075	0.0561301	0.126215
ebi-a-GCST90002010	CADRoX	ALS	|| id:ebi-a-GCST90002010	Weighted median	19	-0.0442936	0.0238421	0.0631985
ebi-a-GCST90002010	CADRoX	ALS	|| id:ebi-a-GCST90002010	Weighted mode	19	-0.0757448	0.038035	0.0618285
ebi-a-GCST90002009	d0UYvV	ALS	|| id:ebi-a-GCST90002009	Inverse variance weighted	26	-0.0100009	0.0190074	0.598776
ebi-a-GCST90002009	d0UYvV	ALS	|| id:ebi-a-GCST90002009	MR Egger	26	-0.0525608	0.0652581	0.42848
ebi-a-GCST90002009	d0UYvV	ALS	|| id:ebi-a-GCST90002009	Simple mode	26	-0.015259	0.0348016	0.66482
ebi-a-GCST90002009	d0UYvV	ALS	|| id:ebi-a-GCST90002009	Weighted median	26	-0.0168608	0.0220384	0.444233
ebi-a-GCST90002009	d0UYvV	ALS	|| id:ebi-a-GCST90002009	Weighted mode	26	-0.0242991	0.022474	0.289923
ebi-a-GCST90002008	e3eYnw	ALS	|| id:ebi-a-GCST90002008	Inverse variance weighted	3	0.00764565	0.046126	0.868349
ebi-a-GCST90002008	e3eYnw	ALS	|| id:ebi-a-GCST90002008	MR Egger	3	-0.138267	0.210143	0.629517
ebi-a-GCST90002008	e3eYnw	ALS	|| id:ebi-a-GCST90002008	Simple mode	3	0.048274	0.0532684	0.460463
ebi-a-GCST90002008	e3eYnw	ALS	|| id:ebi-a-GCST90002008	Weighted median	3	0.0400688	0.0422086	0.342466
ebi-a-GCST90002008	e3eYnw	ALS	|| id:ebi-a-GCST90002008	Weighted mode	3	0.0466192	0.0531535	0.47295
ebi-a-GCST90002007	hHkxnd	ALS	|| id:ebi-a-GCST90002007	Inverse variance weighted	16	-0.046292	0.0200223	0.0207763
ebi-a-GCST90002007	hHkxnd	ALS	|| id:ebi-a-GCST90002007	MR Egger	16	-0.042248	0.108197	0.702063
ebi-a-GCST90002007	hHkxnd	ALS	|| id:ebi-a-GCST90002007	Simple mode	16	-0.0428787	0.030572	0.181109
ebi-a-GCST90002007	hHkxnd	ALS	|| id:ebi-a-GCST90002007	Weighted median	16	-0.042926	0.0211747	0.0426385
ebi-a-GCST90002007	hHkxnd	ALS	|| id:ebi-a-GCST90002007	Weighted mode	16	-0.0485443	0.0277712	0.100894
ebi-a-GCST90002006	iSNE9H	ALS	|| id:ebi-a-GCST90002006	Inverse variance weighted	14	-0.00766037	0.0146179	0.60025
ebi-a-GCST90002006	iSNE9H	ALS	|| id:ebi-a-GCST90002006	MR Egger	14	0.010192	0.0316827	0.753222
ebi-a-GCST90002006	iSNE9H	ALS	|| id:ebi-a-GCST90002006	Simple mode	14	-0.0338529	0.0370062	0.376957
ebi-a-GCST90002006	iSNE9H	ALS	|| id:ebi-a-GCST90002006	Weighted median	14	-0.0283128	0.0207685	0.1728
ebi-a-GCST90002006	iSNE9H	ALS	|| id:ebi-a-GCST90002006	Weighted mode	14	-0.0338529	0.0265425	0.22448
ebi-a-GCST90002005	vt7ueu	ALS	|| id:ebi-a-GCST90002005	Inverse variance weighted	10	-0.010837	0.0174551	0.534697
ebi-a-GCST90002005	vt7ueu	ALS	|| id:ebi-a-GCST90002005	MR Egger	10	-0.0158386	0.0334937	0.648931
ebi-a-GCST90002005	vt7ueu	ALS	|| id:ebi-a-GCST90002005	Simple mode	10	0.0169625	0.0352143	0.641521
ebi-a-GCST90002005	vt7ueu	ALS	|| id:ebi-a-GCST90002005	Weighted median	10	-0.0192569	0.0171295	0.260932
ebi-a-GCST90002005	vt7ueu	ALS	|| id:ebi-a-GCST90002005	Weighted mode	10	-0.0166284	0.0179929	0.379511
ebi-a-GCST90002004	iKqpNM	ALS	|| id:ebi-a-GCST90002004	Inverse variance weighted	5	-0.00266253	0.032684	0.935074
ebi-a-GCST90002004	iKqpNM	ALS	|| id:ebi-a-GCST90002004	MR Egger	5	-0.169212	0.113658	0.233292
ebi-a-GCST90002004	iKqpNM	ALS	|| id:ebi-a-GCST90002004	Simple mode	5	0.0205197	0.064866	0.767565
ebi-a-GCST90002004	iKqpNM	ALS	|| id:ebi-a-GCST90002004	Weighted median	5	0.0209433	0.0399826	0.60041
ebi-a-GCST90002004	iKqpNM	ALS	|| id:ebi-a-GCST90002004	Weighted mode	5	0.0369869	0.0436502	0.444524
ebi-a-GCST90002003	5sYaPn	ALS	|| id:ebi-a-GCST90002003	Inverse variance weighted	3	0.0395397	0.0477128	0.407274
ebi-a-GCST90002003	5sYaPn	ALS	|| id:ebi-a-GCST90002003	MR Egger	3	-0.0424982	0.182457	0.854315
ebi-a-GCST90002003	5sYaPn	ALS	|| id:ebi-a-GCST90002003	Simple mode	3	0.0495497	0.0632073	0.515185
ebi-a-GCST90002003	5sYaPn	ALS	|| id:ebi-a-GCST90002003	Weighted median	3	0.0493563	0.0535899	0.357051
ebi-a-GCST90002003	5sYaPn	ALS	|| id:ebi-a-GCST90002003	Weighted mode	3	0.0509736	0.0619922	0.497361
ebi-a-GCST90002002	tNPApk	ALS	|| id:ebi-a-GCST90002002	Wald ratio	1	-0.0616514	0.0620183	0.320183
ebi-a-GCST90002000	Ob9dLT	ALS	|| id:ebi-a-GCST90002000	Wald ratio	1	0.041473	0.0825885	0.615552
ebi-a-GCST90001999	jD0Iqd	ALS	|| id:ebi-a-GCST90001999	Inverse variance weighted	2	-0.0311511	0.0263845	0.237738
ebi-a-GCST90001998	AWK6nW	ALS	|| id:ebi-a-GCST90001998	Wald ratio	1	-0.0912863	0.0816044	0.263292
ebi-a-GCST90001997	cERkfd	ALS	|| id:ebi-a-GCST90001997	Inverse variance weighted	4	-0.00852926	0.0279479	0.760226
ebi-a-GCST90001997	cERkfd	ALS	|| id:ebi-a-GCST90001997	MR Egger	4	0.149461	0.0908525	0.241684
ebi-a-GCST90001997	cERkfd	ALS	|| id:ebi-a-GCST90001997	Simple mode	4	-0.008162	0.0395269	0.849627
ebi-a-GCST90001997	cERkfd	ALS	|| id:ebi-a-GCST90001997	Weighted median	4	1.77e-05	0.0241023	0.999414
ebi-a-GCST90001997	cERkfd	ALS	|| id:ebi-a-GCST90001997	Weighted mode	4	0.0234178	0.0247055	0.41312
ebi-a-GCST90001996	YEtcwY	ALS	|| id:ebi-a-GCST90001996	Inverse variance weighted	3	0.00432304	0.0407326	0.915477
ebi-a-GCST90001996	YEtcwY	ALS	|| id:ebi-a-GCST90001996	MR Egger	3	0.133278	0.0547158	0.248001
ebi-a-GCST90001996	YEtcwY	ALS	|| id:ebi-a-GCST90001996	Simple mode	3	0.00716963	0.0426924	0.882079
ebi-a-GCST90001996	YEtcwY	ALS	|| id:ebi-a-GCST90001996	Weighted median	3	0.0181794	0.0235683	0.440499
ebi-a-GCST90001996	YEtcwY	ALS	|| id:ebi-a-GCST90001996	Weighted mode	3	0.0239197	0.0243017	0.428749
ebi-a-GCST90001995	aA92LC	ALS	|| id:ebi-a-GCST90001995	Inverse variance weighted	4	-0.00794829	0.0306669	0.795495
ebi-a-GCST90001995	aA92LC	ALS	|| id:ebi-a-GCST90001995	MR Egger	4	0.158189	0.0844911	0.202054
ebi-a-GCST90001995	aA92LC	ALS	|| id:ebi-a-GCST90001995	Simple mode	4	-0.00852034	0.0406245	0.847311
ebi-a-GCST90001995	aA92LC	ALS	|| id:ebi-a-GCST90001995	Weighted median	4	0.00150295	0.0243003	0.950683
ebi-a-GCST90001995	aA92LC	ALS	|| id:ebi-a-GCST90001995	Weighted mode	4	0.02471	0.0242514	0.383257
ebi-a-GCST90001993	tbCU5I	ALS	|| id:ebi-a-GCST90001993	Wald ratio	1	0.0162272	0.0824882	0.844046
ebi-a-GCST90001992	W1NJ5B	ALS	|| id:ebi-a-GCST90001992	Inverse variance weighted	2	0.0156953	0.121774	0.897445
ebi-a-GCST90001991	vixOKc	ALS	|| id:ebi-a-GCST90001991	Inverse variance weighted	19	0.00448835	0.0224586	0.841598
ebi-a-GCST90001991	vixOKc	ALS	|| id:ebi-a-GCST90001991	MR Egger	19	0.024251	0.0982784	0.80805
ebi-a-GCST90001991	vixOKc	ALS	|| id:ebi-a-GCST90001991	Simple mode	19	0.0423302	0.045235	0.36177
ebi-a-GCST90001991	vixOKc	ALS	|| id:ebi-a-GCST90001991	Weighted median	19	-0.000996943	0.0220294	0.963904
ebi-a-GCST90001991	vixOKc	ALS	|| id:ebi-a-GCST90001991	Weighted mode	19	0.00300445	0.0370377	0.936243
ebi-a-GCST90001990	sxt69r	ALS	|| id:ebi-a-GCST90001990	Wald ratio	1	0.0990776	0.0741373	0.181417
ebi-a-GCST90001989	oGiKks	ALS	|| id:ebi-a-GCST90001989	Inverse variance weighted	14	0.00787868	0.0118624	0.506579
ebi-a-GCST90001989	oGiKks	ALS	|| id:ebi-a-GCST90001989	MR Egger	14	-0.00303319	0.0255769	0.907562
ebi-a-GCST90001989	oGiKks	ALS	|| id:ebi-a-GCST90001989	Simple mode	14	-0.0129797	0.0298836	0.671162
ebi-a-GCST90001989	oGiKks	ALS	|| id:ebi-a-GCST90001989	Weighted median	14	0.00476926	0.017034	0.779489
ebi-a-GCST90001989	oGiKks	ALS	|| id:ebi-a-GCST90001989	Weighted mode	14	-0.0036893	0.0152798	0.812974
ebi-a-GCST90001988	TKE7oh	ALS	|| id:ebi-a-GCST90001988	Inverse variance weighted	20	0.00117961	0.0211951	0.955617
ebi-a-GCST90001988	TKE7oh	ALS	|| id:ebi-a-GCST90001988	MR Egger	20	0.0213936	0.0942693	0.823026
ebi-a-GCST90001988	TKE7oh	ALS	|| id:ebi-a-GCST90001988	Simple mode	20	0.0256655	0.0426051	0.554027
ebi-a-GCST90001988	TKE7oh	ALS	|| id:ebi-a-GCST90001988	Weighted median	20	-0.00355606	0.0208608	0.864643
ebi-a-GCST90001988	TKE7oh	ALS	|| id:ebi-a-GCST90001988	Weighted mode	20	0.0057765	0.0333267	0.864226
ebi-a-GCST90001987	1QLSLQ	ALS	|| id:ebi-a-GCST90001987	Inverse variance weighted	13	-0.0104745	0.014087	0.457144
ebi-a-GCST90001987	1QLSLQ	ALS	|| id:ebi-a-GCST90001987	MR Egger	13	0.00662343	0.0299476	0.829014
ebi-a-GCST90001987	1QLSLQ	ALS	|| id:ebi-a-GCST90001987	Simple mode	13	-0.0257387	0.032442	0.442965
ebi-a-GCST90001987	1QLSLQ	ALS	|| id:ebi-a-GCST90001987	Weighted median	13	-0.0263307	0.0202188	0.192819
ebi-a-GCST90001987	1QLSLQ	ALS	|| id:ebi-a-GCST90001987	Weighted mode	13	-0.0257387	0.0255155	0.333004
ebi-a-GCST90001986	iKs1nv	ALS	|| id:ebi-a-GCST90001986	Wald ratio	1	-0.179081	0.0513315	0.000485336
ebi-a-GCST90001985	7D6rI9	ALS	|| id:ebi-a-GCST90001985	Inverse variance weighted	9	0.000651997	0.0128588	0.959561
ebi-a-GCST90001985	7D6rI9	ALS	|| id:ebi-a-GCST90001985	MR Egger	9	0.0027508	0.0273592	0.922732
ebi-a-GCST90001985	7D6rI9	ALS	|| id:ebi-a-GCST90001985	Simple mode	9	-0.00109726	0.0285501	0.970284
ebi-a-GCST90001985	7D6rI9	ALS	|| id:ebi-a-GCST90001985	Weighted median	9	0.00732301	0.0160408	0.648012
ebi-a-GCST90001985	7D6rI9	ALS	|| id:ebi-a-GCST90001985	Weighted mode	9	0.00497328	0.0168783	0.775759
ebi-a-GCST90001984	UpQqL7	ALS	|| id:ebi-a-GCST90001984	Inverse variance weighted	17	0.00320687	0.0232741	0.890409
ebi-a-GCST90001984	UpQqL7	ALS	|| id:ebi-a-GCST90001984	MR Egger	17	0.040656	0.0853597	0.640731
ebi-a-GCST90001984	UpQqL7	ALS	|| id:ebi-a-GCST90001984	Simple mode	17	0.0155294	0.0354449	0.66715
ebi-a-GCST90001984	UpQqL7	ALS	|| id:ebi-a-GCST90001984	Weighted median	17	0.00819816	0.0228103	0.719291
ebi-a-GCST90001984	UpQqL7	ALS	|| id:ebi-a-GCST90001984	Weighted mode	17	0.00305981	0.0260924	0.908107
ebi-a-GCST90001983	rMTmBJ	ALS	|| id:ebi-a-GCST90001983	Inverse variance weighted	3	-0.0243359	0.0426031	0.567848
ebi-a-GCST90001983	rMTmBJ	ALS	|| id:ebi-a-GCST90001983	MR Egger	3	-0.145919	0.489083	0.815416
ebi-a-GCST90001983	rMTmBJ	ALS	|| id:ebi-a-GCST90001983	Simple mode	3	-0.0183978	0.0613927	0.792701
ebi-a-GCST90001983	rMTmBJ	ALS	|| id:ebi-a-GCST90001983	Weighted median	3	-0.0244202	0.0520752	0.639112
ebi-a-GCST90001983	rMTmBJ	ALS	|| id:ebi-a-GCST90001983	Weighted mode	3	-0.0356449	0.0607213	0.616627
ebi-a-GCST90001982	3wnFGG	ALS	|| id:ebi-a-GCST90001982	Wald ratio	1	0.0865849	0.0784095	0.269478
ebi-a-GCST90001981	0JyiLM	ALS	|| id:ebi-a-GCST90001981	Inverse variance weighted	7	0.000601012	0.0138725	0.965443
ebi-a-GCST90001981	0JyiLM	ALS	|| id:ebi-a-GCST90001981	MR Egger	7	0.0239568	0.0383088	0.559164
ebi-a-GCST90001981	0JyiLM	ALS	|| id:ebi-a-GCST90001981	Simple mode	7	0.00271247	0.0295206	0.929781
ebi-a-GCST90001981	0JyiLM	ALS	|| id:ebi-a-GCST90001981	Weighted median	7	0.0071392	0.0164093	0.663511
ebi-a-GCST90001981	0JyiLM	ALS	|| id:ebi-a-GCST90001981	Weighted mode	7	0.0103353	0.0171337	0.568453
ebi-a-GCST90001980	xjRAnA	ALS	|| id:ebi-a-GCST90001980	Inverse variance weighted	5	-0.00389984	0.0177981	0.82656
ebi-a-GCST90001980	xjRAnA	ALS	|| id:ebi-a-GCST90001980	MR Egger	5	0.0152772	0.0541843	0.796315
ebi-a-GCST90001980	xjRAnA	ALS	|| id:ebi-a-GCST90001980	Simple mode	5	-0.00634368	0.0275596	0.829244
ebi-a-GCST90001980	xjRAnA	ALS	|| id:ebi-a-GCST90001980	Weighted median	5	0.00575243	0.0173529	0.74027
ebi-a-GCST90001980	xjRAnA	ALS	|| id:ebi-a-GCST90001980	Weighted mode	5	0.000947848	0.0181785	0.960916
ebi-a-GCST90001979	cjxemW	ALS	|| id:ebi-a-GCST90001979	Inverse variance weighted	19	-0.000321377	0.0109268	0.976536
ebi-a-GCST90001979	cjxemW	ALS	|| id:ebi-a-GCST90001979	MR Egger	19	-0.0150155	0.0184655	0.427368
ebi-a-GCST90001979	cjxemW	ALS	|| id:ebi-a-GCST90001979	Simple mode	19	0.0176562	0.0291576	0.552378
ebi-a-GCST90001979	cjxemW	ALS	|| id:ebi-a-GCST90001979	Weighted median	19	-0.012255	0.0133025	0.356919
ebi-a-GCST90001979	cjxemW	ALS	|| id:ebi-a-GCST90001979	Weighted mode	19	-0.0049105	0.012468	0.69832
ebi-a-GCST90001976	eucVQ8	ALS	|| id:ebi-a-GCST90001976	Inverse variance weighted	2	-0.0925839	0.062228	0.136799
ebi-a-GCST90001974	F47gkQ	ALS	|| id:ebi-a-GCST90001974	Wald ratio	1	0.33806	0.13678	0.0134521
ebi-a-GCST90001973	jqIwl5	ALS	|| id:ebi-a-GCST90001973	Inverse variance weighted	4	0.0168747	0.0761713	0.824674
ebi-a-GCST90001973	jqIwl5	ALS	|| id:ebi-a-GCST90001973	MR Egger	4	-1.00226	0.488886	0.176854
ebi-a-GCST90001973	jqIwl5	ALS	|| id:ebi-a-GCST90001973	Simple mode	4	-0.101248	0.126423	0.481768
ebi-a-GCST90001973	jqIwl5	ALS	|| id:ebi-a-GCST90001973	Weighted median	4	0.0088817	0.0771279	0.908322
ebi-a-GCST90001973	jqIwl5	ALS	|| id:ebi-a-GCST90001973	Weighted mode	4	0.135465	0.113055	0.316859
ebi-a-GCST90001970	Tz0VFE	ALS	|| id:ebi-a-GCST90001970	Inverse variance weighted	5	-0.00564562	0.0217203	0.794923
ebi-a-GCST90001970	Tz0VFE	ALS	|| id:ebi-a-GCST90001970	MR Egger	5	-0.054147	0.0471378	0.333964
ebi-a-GCST90001970	Tz0VFE	ALS	|| id:ebi-a-GCST90001970	Simple mode	5	0.0076819	0.0393774	0.854836
ebi-a-GCST90001970	Tz0VFE	ALS	|| id:ebi-a-GCST90001970	Weighted median	5	-0.0168842	0.0271241	0.533627
ebi-a-GCST90001970	Tz0VFE	ALS	|| id:ebi-a-GCST90001970	Weighted mode	5	-0.024298	0.0284721	0.44153
ebi-a-GCST90001969	ltKxy7	ALS	|| id:ebi-a-GCST90001969	Inverse variance weighted	3	-0.0347279	0.0455694	0.446007
ebi-a-GCST90001969	ltKxy7	ALS	|| id:ebi-a-GCST90001969	MR Egger	3	-0.0829571	0.14583	0.670734
ebi-a-GCST90001969	ltKxy7	ALS	|| id:ebi-a-GCST90001969	Simple mode	3	-0.0805809	0.0566765	0.291012
ebi-a-GCST90001969	ltKxy7	ALS	|| id:ebi-a-GCST90001969	Weighted median	3	-0.0467132	0.0416392	0.261923
ebi-a-GCST90001969	ltKxy7	ALS	|| id:ebi-a-GCST90001969	Weighted mode	3	-0.063033	0.0456865	0.301685
ebi-a-GCST90001967	k1YyNr	ALS	|| id:ebi-a-GCST90001967	Wald ratio	1	0.185275	0.105872	0.0801183
ebi-a-GCST90001965	4wUFuo	ALS	|| id:ebi-a-GCST90001965	Inverse variance weighted	2	0.0887507	0.0531058	0.094681
ebi-a-GCST90001964	1hZ9kG	ALS	|| id:ebi-a-GCST90001964	Inverse variance weighted	2	-0.022976	0.0579407	0.691704
ebi-a-GCST90001963	NZINoN	ALS	|| id:ebi-a-GCST90001963	Inverse variance weighted	5	0.0458052	0.033221	0.167955
ebi-a-GCST90001963	NZINoN	ALS	|| id:ebi-a-GCST90001963	MR Egger	5	-0.104363	0.205821	0.647038
ebi-a-GCST90001963	NZINoN	ALS	|| id:ebi-a-GCST90001963	Simple mode	5	0.0994726	0.0568497	0.155062
ebi-a-GCST90001963	NZINoN	ALS	|| id:ebi-a-GCST90001963	Weighted median	5	0.0553248	0.0303307	0.0681445
ebi-a-GCST90001963	NZINoN	ALS	|| id:ebi-a-GCST90001963	Weighted mode	5	0.0667802	0.0356776	0.134555
ebi-a-GCST90001961	2eD4xt	ALS	|| id:ebi-a-GCST90001961	Inverse variance weighted	22	0.00505685	0.00976959	0.60473
ebi-a-GCST90001961	2eD4xt	ALS	|| id:ebi-a-GCST90001961	MR Egger	22	0.0255032	0.0201347	0.219842
ebi-a-GCST90001961	2eD4xt	ALS	|| id:ebi-a-GCST90001961	Simple mode	22	0.000761138	0.0264683	0.97733
ebi-a-GCST90001961	2eD4xt	ALS	|| id:ebi-a-GCST90001961	Weighted median	22	0.00402522	0.0138071	0.770644
ebi-a-GCST90001961	2eD4xt	ALS	|| id:ebi-a-GCST90001961	Weighted mode	22	0.00309138	0.0147269	0.835758
ebi-a-GCST90001959	ZhsPGo	ALS	|| id:ebi-a-GCST90001959	Inverse variance weighted	3	-0.0358572	0.0390608	0.358626
ebi-a-GCST90001959	ZhsPGo	ALS	|| id:ebi-a-GCST90001959	MR Egger	3	0.129997	0.920338	0.910669
ebi-a-GCST90001959	ZhsPGo	ALS	|| id:ebi-a-GCST90001959	Simple mode	3	-0.0168425	0.0540402	0.784783
ebi-a-GCST90001959	ZhsPGo	ALS	|| id:ebi-a-GCST90001959	Weighted median	3	-0.0285481	0.0433496	0.510182
ebi-a-GCST90001959	ZhsPGo	ALS	|| id:ebi-a-GCST90001959	Weighted mode	3	-0.0184595	0.0591816	0.784621
ebi-a-GCST90001958	ocyfIh	ALS	|| id:ebi-a-GCST90001958	Wald ratio	1	-0.0216729	0.048764	0.656721
ebi-a-GCST90001957	MN9LSX	ALS	|| id:ebi-a-GCST90001957	Inverse variance weighted	5	-0.0027647	0.00895197	0.757445
ebi-a-GCST90001957	MN9LSX	ALS	|| id:ebi-a-GCST90001957	MR Egger	5	-0.0286337	0.0162478	0.176224
ebi-a-GCST90001957	MN9LSX	ALS	|| id:ebi-a-GCST90001957	Simple mode	5	0.0346988	0.0312763	0.32945
ebi-a-GCST90001957	MN9LSX	ALS	|| id:ebi-a-GCST90001957	Weighted median	5	-0.00260056	0.00928516	0.779418
ebi-a-GCST90001957	MN9LSX	ALS	|| id:ebi-a-GCST90001957	Weighted mode	5	-0.0115167	0.00977897	0.304202
ebi-a-GCST90001956	1rOKpP	ALS	|| id:ebi-a-GCST90001956	Inverse variance weighted	5	-0.00282738	0.0089933	0.753226
ebi-a-GCST90001956	1rOKpP	ALS	|| id:ebi-a-GCST90001956	MR Egger	5	-0.0287357	0.0162749	0.175633
ebi-a-GCST90001956	1rOKpP	ALS	|| id:ebi-a-GCST90001956	Simple mode	5	0.0344962	0.0337042	0.363932
ebi-a-GCST90001956	1rOKpP	ALS	|| id:ebi-a-GCST90001956	Weighted median	5	-0.00265842	0.0091702	0.771895
ebi-a-GCST90001956	1rOKpP	ALS	|| id:ebi-a-GCST90001956	Weighted mode	5	-0.0115687	0.0099485	0.309534
ebi-a-GCST90001954	YQQ3yE	ALS	|| id:ebi-a-GCST90001954	Inverse variance weighted	6	-0.00377179	0.0106924	0.724273
ebi-a-GCST90001954	YQQ3yE	ALS	|| id:ebi-a-GCST90001954	MR Egger	6	-0.0340052	0.0174849	0.123689
ebi-a-GCST90001954	YQQ3yE	ALS	|| id:ebi-a-GCST90001954	Simple mode	6	0.0445603	0.0324083	0.227558
ebi-a-GCST90001954	YQQ3yE	ALS	|| id:ebi-a-GCST90001954	Weighted median	6	-0.0064171	0.00977467	0.511501
ebi-a-GCST90001954	YQQ3yE	ALS	|| id:ebi-a-GCST90001954	Weighted mode	6	-0.0127471	0.0100131	0.258982
ebi-a-GCST90001953	jUURNh	ALS	|| id:ebi-a-GCST90001953	Inverse variance weighted	6	-0.00321117	0.0106191	0.762351
ebi-a-GCST90001953	jUURNh	ALS	|| id:ebi-a-GCST90001953	MR Egger	6	-0.0327118	0.0174018	0.133312
ebi-a-GCST90001953	jUURNh	ALS	|| id:ebi-a-GCST90001953	Simple mode	6	0.044985	0.0340627	0.243834
ebi-a-GCST90001953	jUURNh	ALS	|| id:ebi-a-GCST90001953	Weighted median	6	-0.00587548	0.0102063	0.564836
ebi-a-GCST90001953	jUURNh	ALS	|| id:ebi-a-GCST90001953	Weighted mode	6	-0.0121117	0.0106061	0.305193
ebi-a-GCST90001951	B4EXsG	ALS	|| id:ebi-a-GCST90001951	Inverse variance weighted	5	-0.00262608	0.0117451	0.823077
ebi-a-GCST90001951	B4EXsG	ALS	|| id:ebi-a-GCST90001951	MR Egger	5	-0.0368855	0.0207235	0.173138
ebi-a-GCST90001951	B4EXsG	ALS	|| id:ebi-a-GCST90001951	Simple mode	5	0.0392737	0.0373134	0.351934
ebi-a-GCST90001951	B4EXsG	ALS	|| id:ebi-a-GCST90001951	Weighted median	5	-0.00609257	0.0122119	0.617847
ebi-a-GCST90001951	B4EXsG	ALS	|| id:ebi-a-GCST90001951	Weighted mode	5	-0.0140983	0.0131305	0.343412
ebi-a-GCST90001949	HhvmvK	ALS	|| id:ebi-a-GCST90001949	Inverse variance weighted	7	0.000171413	0.009257	0.985226
ebi-a-GCST90001949	HhvmvK	ALS	|| id:ebi-a-GCST90001949	MR Egger	7	-0.0255192	0.0159391	0.170266
ebi-a-GCST90001949	HhvmvK	ALS	|| id:ebi-a-GCST90001949	Simple mode	7	0.035674	0.0307721	0.290383
ebi-a-GCST90001949	HhvmvK	ALS	|| id:ebi-a-GCST90001949	Weighted median	7	-0.00496682	0.0101254	0.623758
ebi-a-GCST90001949	HhvmvK	ALS	|| id:ebi-a-GCST90001949	Weighted mode	7	-0.0125798	0.0108233	0.289253
ebi-a-GCST90001948	FXgzlx	ALS	|| id:ebi-a-GCST90001948	Inverse variance weighted	7	0.00059939	0.00935008	0.948886
ebi-a-GCST90001948	FXgzlx	ALS	|| id:ebi-a-GCST90001948	MR Egger	7	-0.0310644	0.01587	0.107643
ebi-a-GCST90001948	FXgzlx	ALS	|| id:ebi-a-GCST90001948	Simple mode	7	0.0342772	0.0294932	0.289286
ebi-a-GCST90001948	FXgzlx	ALS	|| id:ebi-a-GCST90001948	Weighted median	7	-0.0059266	0.00982745	0.546465
ebi-a-GCST90001948	FXgzlx	ALS	|| id:ebi-a-GCST90001948	Weighted mode	7	-0.0121859	0.0107474	0.300123
ebi-a-GCST90001947	cezDJ4	ALS	|| id:ebi-a-GCST90001947	Inverse variance weighted	6	-0.00189121	0.00891721	0.832041
ebi-a-GCST90001947	cezDJ4	ALS	|| id:ebi-a-GCST90001947	MR Egger	6	-0.0286976	0.0159779	0.146907
ebi-a-GCST90001947	cezDJ4	ALS	|| id:ebi-a-GCST90001947	Simple mode	6	0.0341099	0.0311951	0.32406
ebi-a-GCST90001947	cezDJ4	ALS	|| id:ebi-a-GCST90001947	Weighted median	6	-0.00126157	0.00931898	0.892314
ebi-a-GCST90001947	cezDJ4	ALS	|| id:ebi-a-GCST90001947	Weighted mode	6	-0.011601	0.0100127	0.298932
ebi-a-GCST90001946	i1YAeI	ALS	|| id:ebi-a-GCST90001946	Inverse variance weighted	7	-0.00364828	0.00928292	0.694312
ebi-a-GCST90001946	i1YAeI	ALS	|| id:ebi-a-GCST90001946	MR Egger	7	-0.0290979	0.0165701	0.13943
ebi-a-GCST90001946	i1YAeI	ALS	|| id:ebi-a-GCST90001946	Simple mode	7	0.0184437	0.0258952	0.503056
ebi-a-GCST90001946	i1YAeI	ALS	|| id:ebi-a-GCST90001946	Weighted median	7	-0.00719489	0.0104546	0.491323
ebi-a-GCST90001946	i1YAeI	ALS	|| id:ebi-a-GCST90001946	Weighted mode	7	-0.0117343	0.0106449	0.312557
ebi-a-GCST90001945	ZE10Oe	ALS	|| id:ebi-a-GCST90001945	Inverse variance weighted	2	0.0279358	0.0786892	0.722578
ebi-a-GCST90001944	Qx2ngZ	ALS	|| id:ebi-a-GCST90001944	Inverse variance weighted	2	0.027988	0.0778707	0.719283
ebi-a-GCST90001943	HmnGYT	ALS	|| id:ebi-a-GCST90001943	Wald ratio	1	-0.0287453	0.0440075	0.513633
ebi-a-GCST90001942	T8DHZJ	ALS	|| id:ebi-a-GCST90001942	Inverse variance weighted	2	-0.0118042	0.0264715	0.655654
ebi-a-GCST90001941	h6FNAY	ALS	|| id:ebi-a-GCST90001941	Inverse variance weighted	2	-0.0107697	0.0250076	0.666718
ebi-a-GCST90001940	mOGVhL	ALS	|| id:ebi-a-GCST90001940	Wald ratio	1	-0.0408401	0.0653442	0.531971
ebi-a-GCST90001938	TquyKg	ALS	|| id:ebi-a-GCST90001938	Wald ratio	1	-0.0978495	0.088172	0.267104
ebi-a-GCST90001937	0t5lsz	ALS	|| id:ebi-a-GCST90001937	Wald ratio	1	-0.109589	0.105853	0.300532
ebi-a-GCST90001935	uAwX4g	ALS	|| id:ebi-a-GCST90001935	Wald ratio	1	-0.0384615	0.0615385	0.531971
ebi-a-GCST90001934	SmnOcn	ALS	|| id:ebi-a-GCST90001934	Wald ratio	1	0.0929417	0.0526085	0.0772841
ebi-a-GCST90001933	fbr1bn	ALS	|| id:ebi-a-GCST90001933	Inverse variance weighted	3	-0.0460441	0.0290388	0.112828
ebi-a-GCST90001933	fbr1bn	ALS	|| id:ebi-a-GCST90001933	MR Egger	3	0.144968	0.332399	0.738186
ebi-a-GCST90001933	fbr1bn	ALS	|| id:ebi-a-GCST90001933	Simple mode	3	-0.0793488	0.04649	0.229982
ebi-a-GCST90001933	fbr1bn	ALS	|| id:ebi-a-GCST90001933	Weighted median	3	-0.044926	0.0291279	0.122984
ebi-a-GCST90001933	fbr1bn	ALS	|| id:ebi-a-GCST90001933	Weighted mode	3	-0.0396429	0.0320958	0.342187
ebi-a-GCST90001932	uyw2WU	ALS	|| id:ebi-a-GCST90001932	Inverse variance weighted	5	0.0402308	0.0669734	0.548041
ebi-a-GCST90001932	uyw2WU	ALS	|| id:ebi-a-GCST90001932	MR Egger	5	0.278377	0.46798	0.593826
ebi-a-GCST90001932	uyw2WU	ALS	|| id:ebi-a-GCST90001932	Simple mode	5	0.0427765	0.055075	0.480709
ebi-a-GCST90001932	uyw2WU	ALS	|| id:ebi-a-GCST90001932	Weighted median	5	0.0533754	0.0420481	0.204303
ebi-a-GCST90001932	uyw2WU	ALS	|| id:ebi-a-GCST90001932	Weighted mode	5	0.0624074	0.0439418	0.228568
ebi-a-GCST90001929	YPeexN	ALS	|| id:ebi-a-GCST90001929	Wald ratio	1	0.0557832	0.0513709	0.277528
ebi-a-GCST90001927	r8Ig2g	ALS	|| id:ebi-a-GCST90001927	Wald ratio	1	0.0883315	0.0654308	0.177016
ebi-a-GCST90001926	Hrcqrc	ALS	|| id:ebi-a-GCST90001926	Inverse variance weighted	9	0.0462707	0.0272382	0.0893673
ebi-a-GCST90001926	Hrcqrc	ALS	|| id:ebi-a-GCST90001926	MR Egger	9	0.160715	0.045693	0.00976314
ebi-a-GCST90001926	Hrcqrc	ALS	|| id:ebi-a-GCST90001926	Simple mode	9	0.0858854	0.0434513	0.0834884
ebi-a-GCST90001926	Hrcqrc	ALS	|| id:ebi-a-GCST90001926	Weighted median	9	0.0729112	0.0311021	0.0190653
ebi-a-GCST90001926	Hrcqrc	ALS	|| id:ebi-a-GCST90001926	Weighted mode	9	0.0875416	0.0423597	0.072609
ebi-a-GCST90001924	qnX7Ld	ALS	|| id:ebi-a-GCST90001924	Inverse variance weighted	3	0.0875694	0.0627214	0.162665
ebi-a-GCST90001924	qnX7Ld	ALS	|| id:ebi-a-GCST90001924	MR Egger	3	0.0150571	0.436484	0.978048
ebi-a-GCST90001924	qnX7Ld	ALS	|| id:ebi-a-GCST90001924	Simple mode	3	0.0544605	0.0766464	0.55105
ebi-a-GCST90001924	qnX7Ld	ALS	|| id:ebi-a-GCST90001924	Weighted median	3	0.0741327	0.0532429	0.163817
ebi-a-GCST90001924	qnX7Ld	ALS	|| id:ebi-a-GCST90001924	Weighted mode	3	0.0659953	0.0614642	0.395303
ebi-a-GCST90001923	a2KlAL	ALS	|| id:ebi-a-GCST90001923	Wald ratio	1	0.0841643	0.0638213	0.187253
ebi-a-GCST90001920	sG6eFN	ALS	|| id:ebi-a-GCST90001920	Inverse variance weighted	2	0.0455737	0.0691985	0.510157
ebi-a-GCST90001919	LW29jD	ALS	|| id:ebi-a-GCST90001919	Wald ratio	1	-0.0325359	0.0722488	0.652472
ebi-a-GCST90001918	1ciNxL	ALS	|| id:ebi-a-GCST90001918	Wald ratio	1	0.00590893	0.0444908	0.894342
ebi-a-GCST90001917	MccY1j	ALS	|| id:ebi-a-GCST90001917	Inverse variance weighted	2	0.0181791	0.0161081	0.259082
ebi-a-GCST90001913	NKHv9K	ALS	|| id:ebi-a-GCST90001913	Wald ratio	1	0.034104	0.0722543	0.636927
ebi-a-GCST90001911	eluL04	ALS	|| id:ebi-a-GCST90001911	Inverse variance weighted	2	0.00206626	0.0716642	0.976998
ebi-a-GCST90001910	Wdy0lV	ALS	|| id:ebi-a-GCST90001910	Inverse variance weighted	2	0.040028	0.0598531	0.503642
ebi-a-GCST90001909	fKcMJb	ALS	|| id:ebi-a-GCST90001909	Wald ratio	1	0.0786216	0.11007	0.475051
ebi-a-GCST90001908	nI99Fd	ALS	|| id:ebi-a-GCST90001908	Inverse variance weighted	2	0.127575	0.077225	0.0985371
ebi-a-GCST90001907	aSypX5	ALS	|| id:ebi-a-GCST90001907	Inverse variance weighted	4	0.0326518	0.0534468	0.541252
ebi-a-GCST90001907	aSypX5	ALS	|| id:ebi-a-GCST90001907	MR Egger	4	-0.081113	0.151295	0.645519
ebi-a-GCST90001907	aSypX5	ALS	|| id:ebi-a-GCST90001907	Simple mode	4	-0.0619827	0.067219	0.424483
ebi-a-GCST90001907	aSypX5	ALS	|| id:ebi-a-GCST90001907	Weighted median	4	0.0221992	0.0433034	0.6082
ebi-a-GCST90001907	aSypX5	ALS	|| id:ebi-a-GCST90001907	Weighted mode	4	-0.0212077	0.0780079	0.803362
ebi-a-GCST90001906	sovwHZ	ALS	|| id:ebi-a-GCST90001906	Inverse variance weighted	2	-0.0162253	0.0566596	0.774599
ebi-a-GCST90001903	ql32uo	ALS	|| id:ebi-a-GCST90001903	Inverse variance weighted	2	0.0220586	0.0323355	0.495126
ebi-a-GCST90001902	pJWZI3	ALS	|| id:ebi-a-GCST90001902	Inverse variance weighted	2	0.0333784	0.0343723	0.331506
ebi-a-GCST90001901	gJVaxo	ALS	|| id:ebi-a-GCST90001901	Inverse variance weighted	2	-0.0259859	0.113714	0.819242
ebi-a-GCST90001900	xkBZ9n	ALS	|| id:ebi-a-GCST90001900	Inverse variance weighted	5	0.0263598	0.0228246	0.248138
ebi-a-GCST90001900	xkBZ9n	ALS	|| id:ebi-a-GCST90001900	MR Egger	5	0.0401851	0.0504595	0.484007
ebi-a-GCST90001900	xkBZ9n	ALS	|| id:ebi-a-GCST90001900	Simple mode	5	0.0120537	0.0387378	0.77122
ebi-a-GCST90001900	xkBZ9n	ALS	|| id:ebi-a-GCST90001900	Weighted median	5	0.0242217	0.0251737	0.335959
ebi-a-GCST90001900	xkBZ9n	ALS	|| id:ebi-a-GCST90001900	Weighted mode	5	0.0251646	0.0272523	0.408062
ebi-a-GCST90001899	cneTXe	ALS	|| id:ebi-a-GCST90001899	Inverse variance weighted	2	0.0297029	0.0350376	0.39658
ebi-a-GCST90001897	PpPrTm	ALS	|| id:ebi-a-GCST90001897	Wald ratio	1	0.076417	0.0632591	0.227047
ebi-a-GCST90001896	dCi6Lb	ALS	|| id:ebi-a-GCST90001896	Inverse variance weighted	3	0.0365821	0.0258085	0.156354
ebi-a-GCST90001896	dCi6Lb	ALS	|| id:ebi-a-GCST90001896	MR Egger	3	0.00199447	0.0874755	0.985487
ebi-a-GCST90001896	dCi6Lb	ALS	|| id:ebi-a-GCST90001896	Simple mode	3	0.0556036	0.0513288	0.391903
ebi-a-GCST90001896	dCi6Lb	ALS	|| id:ebi-a-GCST90001896	Weighted median	3	0.0334178	0.0262547	0.203079
ebi-a-GCST90001896	dCi6Lb	ALS	|| id:ebi-a-GCST90001896	Weighted mode	3	0.030327	0.0269197	0.376925
ebi-a-GCST90001894	vIxZEB	ALS	|| id:ebi-a-GCST90001894	Inverse variance weighted	5	0.0388286	0.0246785	0.115632
ebi-a-GCST90001894	vIxZEB	ALS	|| id:ebi-a-GCST90001894	MR Egger	5	0.0584599	0.0835324	0.53441
ebi-a-GCST90001894	vIxZEB	ALS	|| id:ebi-a-GCST90001894	Simple mode	5	0.0319555	0.0403165	0.47236
ebi-a-GCST90001894	vIxZEB	ALS	|| id:ebi-a-GCST90001894	Weighted median	5	0.0368728	0.0282272	0.191454
ebi-a-GCST90001894	vIxZEB	ALS	|| id:ebi-a-GCST90001894	Weighted mode	5	0.0372083	0.0306991	0.292194
ebi-a-GCST90001893	XS37T4	ALS	|| id:ebi-a-GCST90001893	Inverse variance weighted	4	0.0106511	0.0238171	0.654728
ebi-a-GCST90001893	XS37T4	ALS	|| id:ebi-a-GCST90001893	MR Egger	4	0.0628037	0.052085	0.351193
ebi-a-GCST90001893	XS37T4	ALS	|| id:ebi-a-GCST90001893	Simple mode	4	0.0109043	0.0431005	0.816615
ebi-a-GCST90001893	XS37T4	ALS	|| id:ebi-a-GCST90001893	Weighted median	4	0.0216483	0.0250104	0.386725
ebi-a-GCST90001893	XS37T4	ALS	|| id:ebi-a-GCST90001893	Weighted mode	4	0.0264128	0.0314918	0.463193
ebi-a-GCST90001892	Uj2x9Q	ALS	|| id:ebi-a-GCST90001892	Inverse variance weighted	10	-0.00635306	0.0152142	0.676259
ebi-a-GCST90001892	Uj2x9Q	ALS	|| id:ebi-a-GCST90001892	MR Egger	10	-0.0066605	0.0403126	0.872868
ebi-a-GCST90001892	Uj2x9Q	ALS	|| id:ebi-a-GCST90001892	Simple mode	10	0.0109306	0.0376161	0.777954
ebi-a-GCST90001892	Uj2x9Q	ALS	|| id:ebi-a-GCST90001892	Weighted median	10	-0.00454776	0.0183084	0.803827
ebi-a-GCST90001892	Uj2x9Q	ALS	|| id:ebi-a-GCST90001892	Weighted mode	10	-0.00101456	0.0195839	0.959815
ebi-a-GCST90001891	OsH3KN	ALS	|| id:ebi-a-GCST90001891	Inverse variance weighted	4	0.0329337	0.0241426	0.172527
ebi-a-GCST90001891	OsH3KN	ALS	|| id:ebi-a-GCST90001891	MR Egger	4	0.0161178	0.0638841	0.824372
ebi-a-GCST90001891	OsH3KN	ALS	|| id:ebi-a-GCST90001891	Simple mode	4	0.0254674	0.0333485	0.500627
ebi-a-GCST90001891	OsH3KN	ALS	|| id:ebi-a-GCST90001891	Weighted median	4	0.0269683	0.0260566	0.300674
ebi-a-GCST90001891	OsH3KN	ALS	|| id:ebi-a-GCST90001891	Weighted mode	4	0.0263961	0.0283277	0.420169
ebi-a-GCST90001889	83asht	ALS	|| id:ebi-a-GCST90001889	Inverse variance weighted	3	0.0305267	0.0288813	0.290524
ebi-a-GCST90001889	83asht	ALS	|| id:ebi-a-GCST90001889	MR Egger	3	0.0477131	0.0706653	0.62192
ebi-a-GCST90001889	83asht	ALS	|| id:ebi-a-GCST90001889	Simple mode	3	0.0333824	0.0380512	0.472848
ebi-a-GCST90001889	83asht	ALS	|| id:ebi-a-GCST90001889	Weighted median	3	0.0338513	0.0311168	0.276649
ebi-a-GCST90001889	83asht	ALS	|| id:ebi-a-GCST90001889	Weighted mode	3	0.0352288	0.0336001	0.40444
ebi-a-GCST90001888	GHGHry	ALS	|| id:ebi-a-GCST90001888	Inverse variance weighted	6	-0.022537	0.0205221	0.272126
ebi-a-GCST90001888	GHGHry	ALS	|| id:ebi-a-GCST90001888	MR Egger	6	-0.102823	0.0481447	0.0995673
ebi-a-GCST90001888	GHGHry	ALS	|| id:ebi-a-GCST90001888	Simple mode	6	0.00590832	0.0456989	0.90217
ebi-a-GCST90001888	GHGHry	ALS	|| id:ebi-a-GCST90001888	Weighted median	6	-0.0196011	0.0240507	0.415076
ebi-a-GCST90001888	GHGHry	ALS	|| id:ebi-a-GCST90001888	Weighted mode	6	-0.0107067	0.0267875	0.705886
ebi-a-GCST90001887	gLC1Rt	ALS	|| id:ebi-a-GCST90001887	Inverse variance weighted	5	0.0749034	0.0361065	0.0380319
ebi-a-GCST90001887	gLC1Rt	ALS	|| id:ebi-a-GCST90001887	MR Egger	5	-0.0102237	0.0803859	0.906842
ebi-a-GCST90001887	gLC1Rt	ALS	|| id:ebi-a-GCST90001887	Simple mode	5	0.195868	0.0854938	0.0837627
ebi-a-GCST90001887	gLC1Rt	ALS	|| id:ebi-a-GCST90001887	Weighted median	5	0.0506707	0.0324	0.117838
ebi-a-GCST90001887	gLC1Rt	ALS	|| id:ebi-a-GCST90001887	Weighted mode	5	0.0331913	0.0324933	0.364777
ebi-a-GCST90001886	yrkN39	ALS	|| id:ebi-a-GCST90001886	Inverse variance weighted	5	0.0332793	0.0250812	0.184555
ebi-a-GCST90001886	yrkN39	ALS	|| id:ebi-a-GCST90001886	MR Egger	5	0.0273215	0.0969306	0.796372
ebi-a-GCST90001886	yrkN39	ALS	|| id:ebi-a-GCST90001886	Simple mode	5	0.0549924	0.0399954	0.241131
ebi-a-GCST90001886	yrkN39	ALS	|| id:ebi-a-GCST90001886	Weighted median	5	0.0386391	0.0300572	0.19861
ebi-a-GCST90001886	yrkN39	ALS	|| id:ebi-a-GCST90001886	Weighted mode	5	0.0498729	0.0377683	0.257157
ebi-a-GCST90001885	hr4vdi	ALS	|| id:ebi-a-GCST90001885	Wald ratio	1	-0.0267962	0.0989399	0.786519
ebi-a-GCST90001884	clpC8P	ALS	|| id:ebi-a-GCST90001884	Inverse variance weighted	12	-0.0211958	0.0163483	0.194796
ebi-a-GCST90001884	clpC8P	ALS	|| id:ebi-a-GCST90001884	MR Egger	12	-0.0069616	0.0360831	0.850874
ebi-a-GCST90001884	clpC8P	ALS	|| id:ebi-a-GCST90001884	Simple mode	12	-0.0149233	0.0317197	0.647207
ebi-a-GCST90001884	clpC8P	ALS	|| id:ebi-a-GCST90001884	Weighted median	12	-0.00965553	0.0205376	0.638255
ebi-a-GCST90001884	clpC8P	ALS	|| id:ebi-a-GCST90001884	Weighted mode	12	-0.00665087	0.025079	0.795762
ebi-a-GCST90001883	G5j9lk	ALS	|| id:ebi-a-GCST90001883	Inverse variance weighted	10	-0.0139888	0.0222407	0.529366
ebi-a-GCST90001883	G5j9lk	ALS	|| id:ebi-a-GCST90001883	MR Egger	10	-0.0451203	0.0675079	0.52271
ebi-a-GCST90001883	G5j9lk	ALS	|| id:ebi-a-GCST90001883	Simple mode	10	-0.0332837	0.0368506	0.389951
ebi-a-GCST90001883	G5j9lk	ALS	|| id:ebi-a-GCST90001883	Weighted median	10	-0.0131132	0.0263247	0.618389
ebi-a-GCST90001883	G5j9lk	ALS	|| id:ebi-a-GCST90001883	Weighted mode	10	-0.0134394	0.0284132	0.647475
ebi-a-GCST90001882	sPACM0	ALS	|| id:ebi-a-GCST90001882	Inverse variance weighted	2	0.0811043	0.0321372	0.011613
ebi-a-GCST90001881	96lRC2	ALS	|| id:ebi-a-GCST90001881	Wald ratio	1	0.125387	0.0472136	0.00791351
ebi-a-GCST90001880	NG10yf	ALS	|| id:ebi-a-GCST90001880	Wald ratio	1	0.0908788	0.0409454	0.0264519
ebi-a-GCST90001879	mL0UOo	ALS	|| id:ebi-a-GCST90001879	Wald ratio	1	0.13602	0.0512175	0.00791351
ebi-a-GCST90001878	EpN954	ALS	|| id:ebi-a-GCST90001878	Wald ratio	1	0.0863983	0.0416378	0.0379865
ebi-a-GCST90001877	29ketp	ALS	|| id:ebi-a-GCST90001877	Wald ratio	1	0.130435	0.0487118	0.00741327
ebi-a-GCST90001876	phnOrr	ALS	|| id:ebi-a-GCST90001876	Inverse variance weighted	2	0.0773672	0.0330664	0.0192965
ebi-a-GCST90001875	THurXL	ALS	|| id:ebi-a-GCST90001875	Inverse variance weighted	2	0.0875967	0.0337539	0.00945469
ebi-a-GCST90001873	e2Cw1p	ALS	|| id:ebi-a-GCST90001873	Wald ratio	1	0.0955548	0.0430522	0.0264519
ebi-a-GCST90001872	ogfsCh	ALS	|| id:ebi-a-GCST90001872	Inverse variance weighted	3	0.109603	0.0498475	0.0278954
ebi-a-GCST90001872	ogfsCh	ALS	|| id:ebi-a-GCST90001872	MR Egger	3	-0.215611	0.718067	0.814298
ebi-a-GCST90001872	ogfsCh	ALS	|| id:ebi-a-GCST90001872	Simple mode	3	0.125146	0.065497	0.196216
ebi-a-GCST90001872	ogfsCh	ALS	|| id:ebi-a-GCST90001872	Weighted median	3	0.0986217	0.0447074	0.0273883
ebi-a-GCST90001872	ogfsCh	ALS	|| id:ebi-a-GCST90001872	Weighted mode	3	0.0886581	0.0531713	0.237365
ebi-a-GCST90001871	tXX1du	ALS	|| id:ebi-a-GCST90001871	Wald ratio	1	0.0953212	0.0429469	0.0264519
ebi-a-GCST90001869	KMl5Sw	ALS	|| id:ebi-a-GCST90001869	Inverse variance weighted	10	0.0227681	0.0168459	0.17652
ebi-a-GCST90001869	KMl5Sw	ALS	|| id:ebi-a-GCST90001869	MR Egger	10	0.0574356	0.0311238	0.102197
ebi-a-GCST90001869	KMl5Sw	ALS	|| id:ebi-a-GCST90001869	Simple mode	10	0.0240487	0.0296244	0.437856
ebi-a-GCST90001869	KMl5Sw	ALS	|| id:ebi-a-GCST90001869	Weighted median	10	0.0358742	0.01964	0.0677616
ebi-a-GCST90001869	KMl5Sw	ALS	|| id:ebi-a-GCST90001869	Weighted mode	10	0.0490436	0.0244601	0.0759321
ebi-a-GCST90001868	15hrhe	ALS	|| id:ebi-a-GCST90001868	Inverse variance weighted	8	-0.0416924	0.0193642	0.031314
ebi-a-GCST90001868	15hrhe	ALS	|| id:ebi-a-GCST90001868	MR Egger	8	-0.0798513	0.0384721	0.0832441
ebi-a-GCST90001868	15hrhe	ALS	|| id:ebi-a-GCST90001868	Simple mode	8	0.000555761	0.0488481	0.99124
ebi-a-GCST90001868	15hrhe	ALS	|| id:ebi-a-GCST90001868	Weighted median	8	-0.0767586	0.0188207	4.53e-05
ebi-a-GCST90001868	15hrhe	ALS	|| id:ebi-a-GCST90001868	Weighted mode	8	-0.0810929	0.0195893	0.004351
ebi-a-GCST90001867	lhOtvR	ALS	|| id:ebi-a-GCST90001867	Inverse variance weighted	2	0.0153045	0.106845	0.8861
ebi-a-GCST90001866	yr4PwP	ALS	|| id:ebi-a-GCST90001866	Inverse variance weighted	2	-0.112547	0.0898834	0.210519
ebi-a-GCST90001865	9uncgD	ALS	|| id:ebi-a-GCST90001865	Inverse variance weighted	2	-0.177199	0.0389519	5.39e-06
ebi-a-GCST90001864	grM0h5	ALS	|| id:ebi-a-GCST90001864	Inverse variance weighted	9	-0.0451405	0.0180495	0.0123869
ebi-a-GCST90001864	grM0h5	ALS	|| id:ebi-a-GCST90001864	MR Egger	9	-0.0537736	0.0563796	0.371963
ebi-a-GCST90001864	grM0h5	ALS	|| id:ebi-a-GCST90001864	Simple mode	9	-0.0116635	0.044027	0.797771
ebi-a-GCST90001864	grM0h5	ALS	|| id:ebi-a-GCST90001864	Weighted median	9	-0.0443821	0.0212325	0.0365919
ebi-a-GCST90001864	grM0h5	ALS	|| id:ebi-a-GCST90001864	Weighted mode	9	-0.0903939	0.0204574	0.00223054
ebi-a-GCST90001863	VMTpyV	ALS	|| id:ebi-a-GCST90001863	Inverse variance weighted	8	-0.0568043	0.0300886	0.059039
ebi-a-GCST90001863	VMTpyV	ALS	|| id:ebi-a-GCST90001863	MR Egger	8	-0.117808	0.0965244	0.26806
ebi-a-GCST90001863	VMTpyV	ALS	|| id:ebi-a-GCST90001863	Simple mode	8	-0.000657721	0.0453131	0.988824
ebi-a-GCST90001863	VMTpyV	ALS	|| id:ebi-a-GCST90001863	Weighted median	8	-0.0226387	0.0336924	0.501632
ebi-a-GCST90001863	VMTpyV	ALS	|| id:ebi-a-GCST90001863	Weighted mode	8	-0.000657721	0.0676704	0.992516
ebi-a-GCST90001861	2RLqsQ	ALS	|| id:ebi-a-GCST90001861	Inverse variance weighted	2	-0.0828034	0.0696109	0.234236
ebi-a-GCST90001860	XMNaqI	ALS	|| id:ebi-a-GCST90001860	Inverse variance weighted	7	-0.0463458	0.0207867	0.0257745
ebi-a-GCST90001860	XMNaqI	ALS	|| id:ebi-a-GCST90001860	MR Egger	7	-0.0905023	0.0487782	0.122697
ebi-a-GCST90001860	XMNaqI	ALS	|| id:ebi-a-GCST90001860	Simple mode	7	0.000316011	0.0512348	0.995279
ebi-a-GCST90001860	XMNaqI	ALS	|| id:ebi-a-GCST90001860	Weighted median	7	-0.0489103	0.0187854	0.00922407
ebi-a-GCST90001860	XMNaqI	ALS	|| id:ebi-a-GCST90001860	Weighted mode	7	-0.0779845	0.0180168	0.00493709
ebi-a-GCST90001859	CLCNzD	ALS	|| id:ebi-a-GCST90001859	Inverse variance weighted	4	-0.059828	0.0507323	0.238283
ebi-a-GCST90001859	CLCNzD	ALS	|| id:ebi-a-GCST90001859	MR Egger	4	0.0433065	0.931854	0.967156
ebi-a-GCST90001859	CLCNzD	ALS	|| id:ebi-a-GCST90001859	Simple mode	4	0.0661958	0.0608201	0.356044
ebi-a-GCST90001859	CLCNzD	ALS	|| id:ebi-a-GCST90001859	Weighted median	4	-0.0608393	0.0287761	0.0344958
ebi-a-GCST90001859	CLCNzD	ALS	|| id:ebi-a-GCST90001859	Weighted mode	4	-0.125162	0.0318136	0.0292479
ebi-a-GCST90001858	J2JHnQ	ALS	|| id:ebi-a-GCST90001858	Inverse variance weighted	9	-0.0326043	0.022721	0.151291
ebi-a-GCST90001858	J2JHnQ	ALS	|| id:ebi-a-GCST90001858	MR Egger	9	-0.099114	0.0418517	0.0497361
ebi-a-GCST90001858	J2JHnQ	ALS	|| id:ebi-a-GCST90001858	Simple mode	9	0.0217304	0.0488111	0.66798
ebi-a-GCST90001858	J2JHnQ	ALS	|| id:ebi-a-GCST90001858	Weighted median	9	-0.0768944	0.0201085	0.000131319
ebi-a-GCST90001858	J2JHnQ	ALS	|| id:ebi-a-GCST90001858	Weighted mode	9	-0.0776802	0.0183159	0.00283313
ebi-a-GCST90001857	Zi27Vc	ALS	|| id:ebi-a-GCST90001857	Inverse variance weighted	6	-0.0380626	0.0246374	0.122368
ebi-a-GCST90001857	Zi27Vc	ALS	|| id:ebi-a-GCST90001857	MR Egger	6	-0.11462	0.128529	0.422909
ebi-a-GCST90001857	Zi27Vc	ALS	|| id:ebi-a-GCST90001857	Simple mode	6	-0.00417493	0.0509827	0.937912
ebi-a-GCST90001857	Zi27Vc	ALS	|| id:ebi-a-GCST90001857	Weighted median	6	-0.0384295	0.0196389	0.0503698
ebi-a-GCST90001857	Zi27Vc	ALS	|| id:ebi-a-GCST90001857	Weighted mode	6	-0.0792785	0.018582	0.007966
ebi-a-GCST90001856	eHQrfy	ALS	|| id:ebi-a-GCST90001856	Inverse variance weighted	6	-0.0623833	0.0268405	0.0201135
ebi-a-GCST90001856	eHQrfy	ALS	|| id:ebi-a-GCST90001856	MR Egger	6	-0.124849	0.0603006	0.107175
ebi-a-GCST90001856	eHQrfy	ALS	|| id:ebi-a-GCST90001856	Simple mode	6	-0.0725089	0.0615195	0.291574
ebi-a-GCST90001856	eHQrfy	ALS	|| id:ebi-a-GCST90001856	Weighted median	6	-0.0837	0.0212842	8.41e-05
ebi-a-GCST90001856	eHQrfy	ALS	|| id:ebi-a-GCST90001856	Weighted mode	6	-0.0929022	0.0219743	0.00826604
ebi-a-GCST90001855	suNnHG	ALS	|| id:ebi-a-GCST90001855	Inverse variance weighted	7	-0.0392957	0.0236336	0.0963726
ebi-a-GCST90001855	suNnHG	ALS	|| id:ebi-a-GCST90001855	MR Egger	7	-0.0710173	0.0755119	0.390152
ebi-a-GCST90001855	suNnHG	ALS	|| id:ebi-a-GCST90001855	Simple mode	7	0.0104415	0.0502369	0.842225
ebi-a-GCST90001855	suNnHG	ALS	|| id:ebi-a-GCST90001855	Weighted median	7	-0.0407822	0.0216492	0.0595954
ebi-a-GCST90001855	suNnHG	ALS	|| id:ebi-a-GCST90001855	Weighted mode	7	-0.0796036	0.0185439	0.00513353
ebi-a-GCST90001854	am9qIN	ALS	|| id:ebi-a-GCST90001854	Inverse variance weighted	8	-0.0437915	0.0207242	0.0345958
ebi-a-GCST90001854	am9qIN	ALS	|| id:ebi-a-GCST90001854	MR Egger	8	-0.086777	0.039531	0.0705709
ebi-a-GCST90001854	am9qIN	ALS	|| id:ebi-a-GCST90001854	Simple mode	8	-0.010934	0.0520448	0.839583
ebi-a-GCST90001854	am9qIN	ALS	|| id:ebi-a-GCST90001854	Weighted median	8	-0.0543691	0.0224086	0.0152554
ebi-a-GCST90001854	am9qIN	ALS	|| id:ebi-a-GCST90001854	Weighted mode	8	-0.0872965	0.0197487	0.00307988
ebi-a-GCST90001853	bcfrKf	ALS	|| id:ebi-a-GCST90001853	Inverse variance weighted	7	-0.040954	0.0217689	0.0599295
ebi-a-GCST90001853	bcfrKf	ALS	|| id:ebi-a-GCST90001853	MR Egger	7	-0.0782442	0.046679	0.154543
ebi-a-GCST90001853	bcfrKf	ALS	|| id:ebi-a-GCST90001853	Simple mode	7	0.00729094	0.046156	0.879668
ebi-a-GCST90001853	bcfrKf	ALS	|| id:ebi-a-GCST90001853	Weighted median	7	-0.0546242	0.0203202	0.00718452
ebi-a-GCST90001853	bcfrKf	ALS	|| id:ebi-a-GCST90001853	Weighted mode	7	-0.0810035	0.0195416	0.00604351
ebi-a-GCST90001852	SMyAzY	ALS	|| id:ebi-a-GCST90001852	Wald ratio	1	-0.161715	0.0355283	5.32e-06
ebi-a-GCST90001851	m5pv6L	ALS	|| id:ebi-a-GCST90001851	Inverse variance weighted	2	0.0455098	0.0401522	0.257033
ebi-a-GCST90001850	4xgqmo	ALS	|| id:ebi-a-GCST90001850	Inverse variance weighted	2	-0.131096	0.0868342	0.131113
ebi-a-GCST90001849	bri3k6	ALS	|| id:ebi-a-GCST90001849	Inverse variance weighted	3	-0.115478	0.0238601	1.3e-06
ebi-a-GCST90001849	bri3k6	ALS	|| id:ebi-a-GCST90001849	MR Egger	3	-0.161713	0.0657327	0.245784
ebi-a-GCST90001849	bri3k6	ALS	|| id:ebi-a-GCST90001849	Simple mode	3	-0.122607	0.0392477	0.0890024
ebi-a-GCST90001849	bri3k6	ALS	|| id:ebi-a-GCST90001849	Weighted median	3	-0.118735	0.0265324	7.64e-06
ebi-a-GCST90001849	bri3k6	ALS	|| id:ebi-a-GCST90001849	Weighted mode	3	-0.122098	0.0264778	0.0439497
ebi-a-GCST90001848	cvqrBA	ALS	|| id:ebi-a-GCST90001848	Wald ratio	1	0.0254138	0.0694801	0.714535
ebi-a-GCST90001847	8o27E3	ALS	|| id:ebi-a-GCST90001847	Inverse variance weighted	2	-0.107607	0.0617871	0.0815837
ebi-a-GCST90001846	z5xLm7	ALS	|| id:ebi-a-GCST90001846	Inverse variance weighted	3	-0.0917925	0.0485762	0.0588033
ebi-a-GCST90001846	z5xLm7	ALS	|| id:ebi-a-GCST90001846	MR Egger	3	-0.347155	0.69062	0.703474
ebi-a-GCST90001846	z5xLm7	ALS	|| id:ebi-a-GCST90001846	Simple mode	3	0.0126235	0.0799214	0.889003
ebi-a-GCST90001846	z5xLm7	ALS	|| id:ebi-a-GCST90001846	Weighted median	3	-0.0945929	0.026169	0.000300702
ebi-a-GCST90001846	z5xLm7	ALS	|| id:ebi-a-GCST90001846	Weighted mode	3	-0.113906	0.0285093	0.0573116
ebi-a-GCST90001845	pudzCG	ALS	|| id:ebi-a-GCST90001845	Inverse variance weighted	4	-0.0794719	0.0257999	0.00206776
ebi-a-GCST90001845	pudzCG	ALS	|| id:ebi-a-GCST90001845	MR Egger	4	-0.131416	0.0635774	0.17468
ebi-a-GCST90001845	pudzCG	ALS	|| id:ebi-a-GCST90001845	Simple mode	4	-0.0976379	0.0523355	0.158943
ebi-a-GCST90001845	pudzCG	ALS	|| id:ebi-a-GCST90001845	Weighted median	4	-0.0857818	0.0215035	6.63e-05
ebi-a-GCST90001845	pudzCG	ALS	|| id:ebi-a-GCST90001845	Weighted mode	4	-0.0976379	0.0216818	0.020451
ebi-a-GCST90001844	HwO4bb	ALS	|| id:ebi-a-GCST90001844	Wald ratio	1	-0.195469	0.0423822	3.99e-06
ebi-a-GCST90001843	hSgJXX	ALS	|| id:ebi-a-GCST90001843	Inverse variance weighted	3	-0.098005	0.0289169	0.000700967
ebi-a-GCST90001843	hSgJXX	ALS	|| id:ebi-a-GCST90001843	MR Egger	3	-0.190593	0.0861679	0.27031
ebi-a-GCST90001843	hSgJXX	ALS	|| id:ebi-a-GCST90001843	Simple mode	3	-0.11675	0.0367522	0.0864404
ebi-a-GCST90001843	hSgJXX	ALS	|| id:ebi-a-GCST90001843	Weighted median	3	-0.107874	0.0232366	3.44e-06
ebi-a-GCST90001843	hSgJXX	ALS	|| id:ebi-a-GCST90001843	Weighted mode	3	-0.113102	0.0259996	0.048993
ebi-a-GCST90001842	fzE3XJ	ALS	|| id:ebi-a-GCST90001842	Inverse variance weighted	11	-0.0363437	0.0192157	0.0585776
ebi-a-GCST90001842	fzE3XJ	ALS	|| id:ebi-a-GCST90001842	MR Egger	11	-0.0867479	0.0359003	0.0388421
ebi-a-GCST90001842	fzE3XJ	ALS	|| id:ebi-a-GCST90001842	Simple mode	11	0.0203098	0.0398926	0.621719
ebi-a-GCST90001842	fzE3XJ	ALS	|| id:ebi-a-GCST90001842	Weighted median	11	-0.069669	0.017501	6.87e-05
ebi-a-GCST90001842	fzE3XJ	ALS	|| id:ebi-a-GCST90001842	Weighted mode	11	-0.0706696	0.0168872	0.00187334
ebi-a-GCST90001841	PTDzrC	ALS	|| id:ebi-a-GCST90001841	Inverse variance weighted	6	-0.0712036	0.0279459	0.0108372
ebi-a-GCST90001841	PTDzrC	ALS	|| id:ebi-a-GCST90001841	MR Egger	6	-0.105253	0.0670423	0.191513
ebi-a-GCST90001841	PTDzrC	ALS	|| id:ebi-a-GCST90001841	Simple mode	6	-0.0946065	0.0504205	0.119435
ebi-a-GCST90001841	PTDzrC	ALS	|| id:ebi-a-GCST90001841	Weighted median	6	-0.0832961	0.0200378	3.23e-05
ebi-a-GCST90001841	PTDzrC	ALS	|| id:ebi-a-GCST90001841	Weighted mode	6	-0.0900047	0.0213946	0.00843345
ebi-a-GCST90001840	uD0buD	ALS	|| id:ebi-a-GCST90001840	Inverse variance weighted	2	-0.205708	0.0428509	1.58e-06
ebi-a-GCST90001839	fvahbU	ALS	|| id:ebi-a-GCST90001839	Inverse variance weighted	3	-0.113271	0.0279858	5.18e-05
ebi-a-GCST90001839	fvahbU	ALS	|| id:ebi-a-GCST90001839	MR Egger	3	-0.102589	0.104789	0.506755
ebi-a-GCST90001839	fvahbU	ALS	|| id:ebi-a-GCST90001839	Simple mode	3	-0.0721196	0.0458746	0.256546
ebi-a-GCST90001839	fvahbU	ALS	|| id:ebi-a-GCST90001839	Weighted median	3	-0.109368	0.0309264	0.000405603
ebi-a-GCST90001839	fvahbU	ALS	|| id:ebi-a-GCST90001839	Weighted mode	3	-0.133245	0.0358247	0.065288
ebi-a-GCST90001838	YSciFu	ALS	|| id:ebi-a-GCST90001838	Inverse variance weighted	12	-0.0308285	0.0199292	0.121888
ebi-a-GCST90001838	YSciFu	ALS	|| id:ebi-a-GCST90001838	MR Egger	12	-0.0903834	0.0371319	0.0352014
ebi-a-GCST90001838	YSciFu	ALS	|| id:ebi-a-GCST90001838	Simple mode	12	0.0142419	0.0405081	0.731794
ebi-a-GCST90001838	YSciFu	ALS	|| id:ebi-a-GCST90001838	Weighted median	12	-0.0415804	0.0205061	0.0425896
ebi-a-GCST90001838	YSciFu	ALS	|| id:ebi-a-GCST90001838	Weighted mode	12	-0.0815001	0.0189816	0.00126941
ebi-a-GCST90001834	uznak0	ALS	|| id:ebi-a-GCST90001834	Inverse variance weighted	4	0.00538645	0.0208851	0.796477
ebi-a-GCST90001834	uznak0	ALS	|| id:ebi-a-GCST90001834	MR Egger	4	-0.0405238	0.0574002	0.553354
ebi-a-GCST90001834	uznak0	ALS	|| id:ebi-a-GCST90001834	Simple mode	4	0.00121596	0.0346761	0.97423
ebi-a-GCST90001834	uznak0	ALS	|| id:ebi-a-GCST90001834	Weighted median	4	-0.00289315	0.0233489	0.901387
ebi-a-GCST90001834	uznak0	ALS	|| id:ebi-a-GCST90001834	Weighted mode	4	-0.00613202	0.0246332	0.819482
ebi-a-GCST90001833	BFSJf3	ALS	|| id:ebi-a-GCST90001833	Inverse variance weighted	2	-0.114064	0.0967613	0.23847
ebi-a-GCST90001832	gEMchJ	ALS	|| id:ebi-a-GCST90001832	Inverse variance weighted	4	0.0125584	0.0261463	0.631005
ebi-a-GCST90001832	gEMchJ	ALS	|| id:ebi-a-GCST90001832	MR Egger	4	-0.0620638	0.16788	0.747088
ebi-a-GCST90001832	gEMchJ	ALS	|| id:ebi-a-GCST90001832	Simple mode	4	0.00407119	0.046202	0.935336
ebi-a-GCST90001832	gEMchJ	ALS	|| id:ebi-a-GCST90001832	Weighted median	4	0.00832008	0.0315802	0.792197
ebi-a-GCST90001832	gEMchJ	ALS	|| id:ebi-a-GCST90001832	Weighted mode	4	0.00464255	0.0367147	0.907375
ebi-a-GCST90001831	DAmLKj	ALS	|| id:ebi-a-GCST90001831	Inverse variance weighted	3	-0.0429664	0.0300383	0.152606
ebi-a-GCST90001831	DAmLKj	ALS	|| id:ebi-a-GCST90001831	MR Egger	3	0.102725	0.130941	0.576504
ebi-a-GCST90001831	DAmLKj	ALS	|| id:ebi-a-GCST90001831	Simple mode	3	-0.0230676	0.0424632	0.641418
ebi-a-GCST90001831	DAmLKj	ALS	|| id:ebi-a-GCST90001831	Weighted median	3	-0.0262031	0.034401	0.446242
ebi-a-GCST90001831	DAmLKj	ALS	|| id:ebi-a-GCST90001831	Weighted mode	3	-0.0223203	0.0403894	0.636035
ebi-a-GCST90001830	ZZJKOH	ALS	|| id:ebi-a-GCST90001830	Inverse variance weighted	3	0.0655919	0.0414725	0.113746
ebi-a-GCST90001830	ZZJKOH	ALS	|| id:ebi-a-GCST90001830	MR Egger	3	-0.0664111	0.101466	0.631053
ebi-a-GCST90001830	ZZJKOH	ALS	|| id:ebi-a-GCST90001830	Simple mode	3	0.0318178	0.058134	0.639075
ebi-a-GCST90001830	ZZJKOH	ALS	|| id:ebi-a-GCST90001830	Weighted median	3	0.058917	0.0437029	0.177619
ebi-a-GCST90001830	ZZJKOH	ALS	|| id:ebi-a-GCST90001830	Weighted mode	3	0.0493115	0.052437	0.446284
ebi-a-GCST90001829	89bQ96	ALS	|| id:ebi-a-GCST90001829	Inverse variance weighted	28	0.00903345	0.00830605	0.276783
ebi-a-GCST90001829	89bQ96	ALS	|| id:ebi-a-GCST90001829	MR Egger	28	0.0102431	0.0120121	0.401594
ebi-a-GCST90001829	89bQ96	ALS	|| id:ebi-a-GCST90001829	Simple mode	28	0.000851853	0.0199661	0.966283
ebi-a-GCST90001829	89bQ96	ALS	|| id:ebi-a-GCST90001829	Weighted median	28	0.0112069	0.0115911	0.333615
ebi-a-GCST90001829	89bQ96	ALS	|| id:ebi-a-GCST90001829	Weighted mode	28	0.0109547	0.011186	0.336113
ebi-a-GCST90001828	v0KRGm	ALS	|| id:ebi-a-GCST90001828	Inverse variance weighted	3	-0.00085555	0.0682859	0.990004
ebi-a-GCST90001828	v0KRGm	ALS	|| id:ebi-a-GCST90001828	MR Egger	3	0.644189	0.285037	0.265202
ebi-a-GCST90001828	v0KRGm	ALS	|| id:ebi-a-GCST90001828	Simple mode	3	0.0656193	0.0644085	0.415482
ebi-a-GCST90001828	v0KRGm	ALS	|| id:ebi-a-GCST90001828	Weighted median	3	0.0286691	0.0489708	0.558257
ebi-a-GCST90001828	v0KRGm	ALS	|| id:ebi-a-GCST90001828	Weighted mode	3	0.04494	0.0543087	0.494976
ebi-a-GCST90001827	DcHyY5	ALS	|| id:ebi-a-GCST90001827	Wald ratio	1	-0.0760435	0.0640366	0.23503
ebi-a-GCST90001826	Eeg3qa	ALS	|| id:ebi-a-GCST90001826	Inverse variance weighted	17	0.0770928	0.0511477	0.131745
ebi-a-GCST90001826	Eeg3qa	ALS	|| id:ebi-a-GCST90001826	MR Egger	17	0.169761	0.254836	0.515426
ebi-a-GCST90001826	Eeg3qa	ALS	|| id:ebi-a-GCST90001826	Simple mode	17	0.283583	0.127174	0.0404293
ebi-a-GCST90001826	Eeg3qa	ALS	|| id:ebi-a-GCST90001826	Weighted median	17	0.0601412	0.0511836	0.239991
ebi-a-GCST90001826	Eeg3qa	ALS	|| id:ebi-a-GCST90001826	Weighted mode	17	0.0564671	0.0585427	0.349126
ebi-a-GCST90001825	53xyMn	ALS	|| id:ebi-a-GCST90001825	Inverse variance weighted	3	0.0011315	0.0449037	0.979897
ebi-a-GCST90001825	53xyMn	ALS	|| id:ebi-a-GCST90001825	MR Egger	3	-0.453954	0.266713	0.338174
ebi-a-GCST90001825	53xyMn	ALS	|| id:ebi-a-GCST90001825	Simple mode	3	0.0595481	0.0681982	0.474648
ebi-a-GCST90001825	53xyMn	ALS	|| id:ebi-a-GCST90001825	Weighted median	3	0.00850642	0.0443116	0.847767
ebi-a-GCST90001825	53xyMn	ALS	|| id:ebi-a-GCST90001825	Weighted mode	3	-0.0583069	0.0503898	0.366751
ebi-a-GCST90001824	OnQWJp	ALS	|| id:ebi-a-GCST90001824	Inverse variance weighted	3	-0.0307734	0.0567925	0.587917
ebi-a-GCST90001824	OnQWJp	ALS	|| id:ebi-a-GCST90001824	MR Egger	3	0.304118	0.183335	0.345371
ebi-a-GCST90001824	OnQWJp	ALS	|| id:ebi-a-GCST90001824	Simple mode	3	-0.100329	0.0836987	0.353413
ebi-a-GCST90001824	OnQWJp	ALS	|| id:ebi-a-GCST90001824	Weighted median	3	-0.0243281	0.0408374	0.551355
ebi-a-GCST90001824	OnQWJp	ALS	|| id:ebi-a-GCST90001824	Weighted mode	3	0.0126456	0.0443627	0.802413
ebi-a-GCST90001823	J9I31N	ALS	|| id:ebi-a-GCST90001823	Inverse variance weighted	2	0.111949	0.0972472	0.249659
ebi-a-GCST90001821	USqZsH	ALS	|| id:ebi-a-GCST90001821	Inverse variance weighted	3	0.00283863	0.0454936	0.950247
ebi-a-GCST90001821	USqZsH	ALS	|| id:ebi-a-GCST90001821	MR Egger	3	-0.531918	0.315246	0.340594
ebi-a-GCST90001821	USqZsH	ALS	|| id:ebi-a-GCST90001821	Simple mode	3	0.0600343	0.0659158	0.458554
ebi-a-GCST90001821	USqZsH	ALS	|| id:ebi-a-GCST90001821	Weighted median	3	0.0120737	0.0451284	0.789054
ebi-a-GCST90001821	USqZsH	ALS	|| id:ebi-a-GCST90001821	Weighted mode	3	0.0576396	0.0742746	0.51893
ebi-a-GCST90001820	f0PIDW	ALS	|| id:ebi-a-GCST90001820	Inverse variance weighted	14	0.0912766	0.0543948	0.0933396
ebi-a-GCST90001820	f0PIDW	ALS	|| id:ebi-a-GCST90001820	MR Egger	14	0.148138	0.327184	0.658794
ebi-a-GCST90001820	f0PIDW	ALS	|| id:ebi-a-GCST90001820	Simple mode	14	0.308622	0.103798	0.010778
ebi-a-GCST90001820	f0PIDW	ALS	|| id:ebi-a-GCST90001820	Weighted median	14	0.117822	0.0487281	0.0156084
ebi-a-GCST90001820	f0PIDW	ALS	|| id:ebi-a-GCST90001820	Weighted mode	14	0.124899	0.0629353	0.0687127
ebi-a-GCST90001819	KVQmSh	ALS	|| id:ebi-a-GCST90001819	Inverse variance weighted	6	-0.020321	0.0248568	0.413631
ebi-a-GCST90001819	KVQmSh	ALS	|| id:ebi-a-GCST90001819	MR Egger	6	-0.0207542	0.0418952	0.64631
ebi-a-GCST90001819	KVQmSh	ALS	|| id:ebi-a-GCST90001819	Simple mode	6	-0.0536125	0.0454921	0.291622
ebi-a-GCST90001819	KVQmSh	ALS	|| id:ebi-a-GCST90001819	Weighted median	6	-0.0500289	0.0310559	0.107195
ebi-a-GCST90001819	KVQmSh	ALS	|| id:ebi-a-GCST90001819	Weighted mode	6	-0.0536125	0.0426057	0.263828
ebi-a-GCST90001818	DEYLCY	ALS	|| id:ebi-a-GCST90001818	Wald ratio	1	0.000494315	0.0853518	0.995379
ebi-a-GCST90001816	Dhn7dD	ALS	|| id:ebi-a-GCST90001816	Inverse variance weighted	5	-0.0206217	0.0308703	0.504126
ebi-a-GCST90001816	Dhn7dD	ALS	|| id:ebi-a-GCST90001816	MR Egger	5	-0.0735398	0.0816671	0.434231
ebi-a-GCST90001816	Dhn7dD	ALS	|| id:ebi-a-GCST90001816	Simple mode	5	-0.0356385	0.0533665	0.540813
ebi-a-GCST90001816	Dhn7dD	ALS	|| id:ebi-a-GCST90001816	Weighted median	5	-0.0267702	0.0379634	0.480711
ebi-a-GCST90001816	Dhn7dD	ALS	|| id:ebi-a-GCST90001816	Weighted mode	5	-0.0422094	0.0495882	0.442616
ebi-a-GCST90001815	iJ3NDA	ALS	|| id:ebi-a-GCST90001815	Inverse variance weighted	5	-0.021726	0.0285571	0.446783
ebi-a-GCST90001815	iJ3NDA	ALS	|| id:ebi-a-GCST90001815	MR Egger	5	-0.0721552	0.0671428	0.361271
ebi-a-GCST90001815	iJ3NDA	ALS	|| id:ebi-a-GCST90001815	Simple mode	5	-0.0321512	0.0496124	0.552275
ebi-a-GCST90001815	iJ3NDA	ALS	|| id:ebi-a-GCST90001815	Weighted median	5	-0.0306847	0.0346732	0.376173
ebi-a-GCST90001815	iJ3NDA	ALS	|| id:ebi-a-GCST90001815	Weighted mode	5	-0.0411394	0.0421077	0.383888
ebi-a-GCST90001813	vG7jOi	ALS	|| id:ebi-a-GCST90001813	Inverse variance weighted	5	-0.0164342	0.0258598	0.525096
ebi-a-GCST90001813	vG7jOi	ALS	|| id:ebi-a-GCST90001813	MR Egger	5	-0.0602024	0.0719438	0.464121
ebi-a-GCST90001813	vG7jOi	ALS	|| id:ebi-a-GCST90001813	Simple mode	5	-0.0301275	0.0446776	0.537065
ebi-a-GCST90001813	vG7jOi	ALS	|| id:ebi-a-GCST90001813	Weighted median	5	-0.0222606	0.0320201	0.486926
ebi-a-GCST90001813	vG7jOi	ALS	|| id:ebi-a-GCST90001813	Weighted mode	5	-0.0317138	0.0399526	0.471752
ebi-a-GCST90001812	6l9sjT	ALS	|| id:ebi-a-GCST90001812	Inverse variance weighted	3	0.0287455	0.0446958	0.520135
ebi-a-GCST90001812	6l9sjT	ALS	|| id:ebi-a-GCST90001812	MR Egger	3	-0.0260547	0.123912	0.868061
ebi-a-GCST90001812	6l9sjT	ALS	|| id:ebi-a-GCST90001812	Simple mode	3	0.00167511	0.0651969	0.981835
ebi-a-GCST90001812	6l9sjT	ALS	|| id:ebi-a-GCST90001812	Weighted median	3	0.00235824	0.0525814	0.964227
ebi-a-GCST90001812	6l9sjT	ALS	|| id:ebi-a-GCST90001812	Weighted mode	3	0.00141449	0.0634058	0.984228
ebi-a-GCST90001811	4RdXcD	ALS	|| id:ebi-a-GCST90001811	Inverse variance weighted	3	-0.00995346	0.0523092	0.849089
ebi-a-GCST90001811	4RdXcD	ALS	|| id:ebi-a-GCST90001811	MR Egger	3	-0.171053	0.128903	0.411124
ebi-a-GCST90001811	4RdXcD	ALS	|| id:ebi-a-GCST90001811	Simple mode	3	-0.0193679	0.0691097	0.805614
ebi-a-GCST90001811	4RdXcD	ALS	|| id:ebi-a-GCST90001811	Weighted median	3	-0.0196991	0.0508713	0.698584
ebi-a-GCST90001811	4RdXcD	ALS	|| id:ebi-a-GCST90001811	Weighted mode	3	-0.0328661	0.0666671	0.670831
ebi-a-GCST90001810	JAV3S8	ALS	|| id:ebi-a-GCST90001810	Wald ratio	1	-0.0230692	0.0601805	0.701473
ebi-a-GCST90001808	COJYzn	ALS	|| id:ebi-a-GCST90001808	Inverse variance weighted	12	0.0023613	0.0146245	0.871729
ebi-a-GCST90001808	COJYzn	ALS	|| id:ebi-a-GCST90001808	MR Egger	12	-0.0566446	0.0352188	0.138834
ebi-a-GCST90001808	COJYzn	ALS	|| id:ebi-a-GCST90001808	Simple mode	12	0.0543369	0.034672	0.145372
ebi-a-GCST90001808	COJYzn	ALS	|| id:ebi-a-GCST90001808	Weighted median	12	-0.000167459	0.0190137	0.992973
ebi-a-GCST90001808	COJYzn	ALS	|| id:ebi-a-GCST90001808	Weighted mode	12	-0.0057943	0.0193079	0.769696
ebi-a-GCST90001807	Hmdhhu	ALS	|| id:ebi-a-GCST90001807	Wald ratio	1	0.0882749	0.0795148	0.266926
ebi-a-GCST90001806	BEDczG	ALS	|| id:ebi-a-GCST90001806	Inverse variance weighted	13	0.00424131	0.0178847	0.812542
ebi-a-GCST90001806	BEDczG	ALS	|| id:ebi-a-GCST90001806	MR Egger	13	-0.0774842	0.0410661	0.085843
ebi-a-GCST90001806	BEDczG	ALS	|| id:ebi-a-GCST90001806	Simple mode	13	0.0863812	0.0474085	0.0934478
ebi-a-GCST90001806	BEDczG	ALS	|| id:ebi-a-GCST90001806	Weighted median	13	-0.0103966	0.0225024	0.644065
ebi-a-GCST90001806	BEDczG	ALS	|| id:ebi-a-GCST90001806	Weighted mode	13	-0.018784	0.0227826	0.425748
ebi-a-GCST90001805	6xTkyY	ALS	|| id:ebi-a-GCST90001805	Inverse variance weighted	9	-0.00497819	0.0190183	0.793509
ebi-a-GCST90001805	6xTkyY	ALS	|| id:ebi-a-GCST90001805	MR Egger	9	-0.06072	0.0484688	0.250518
ebi-a-GCST90001805	6xTkyY	ALS	|| id:ebi-a-GCST90001805	Simple mode	9	0.0621207	0.0430984	0.187453
ebi-a-GCST90001805	6xTkyY	ALS	|| id:ebi-a-GCST90001805	Weighted median	9	-0.0157697	0.0207592	0.447463
ebi-a-GCST90001805	6xTkyY	ALS	|| id:ebi-a-GCST90001805	Weighted mode	9	-0.0190817	0.0207482	0.384632
ebi-a-GCST90001804	sHabp1	ALS	|| id:ebi-a-GCST90001804	Inverse variance weighted	12	-0.00544713	0.0161055	0.7352
ebi-a-GCST90001804	sHabp1	ALS	|| id:ebi-a-GCST90001804	MR Egger	12	-0.042164	0.030264	0.193749
ebi-a-GCST90001804	sHabp1	ALS	|| id:ebi-a-GCST90001804	Simple mode	12	0.0477376	0.0365657	0.218358
ebi-a-GCST90001804	sHabp1	ALS	|| id:ebi-a-GCST90001804	Weighted median	12	-0.00953556	0.0182043	0.600413
ebi-a-GCST90001804	sHabp1	ALS	|| id:ebi-a-GCST90001804	Weighted mode	12	-0.0128099	0.0181813	0.495727
ebi-a-GCST90001803	2Zi0n6	ALS	|| id:ebi-a-GCST90001803	Inverse variance weighted	2	-0.0533789	0.0531531	0.315258
ebi-a-GCST90001802	CRSINS	ALS	|| id:ebi-a-GCST90001802	Inverse variance weighted	10	-0.00531645	0.0180085	0.767827
ebi-a-GCST90001802	CRSINS	ALS	|| id:ebi-a-GCST90001802	MR Egger	10	-0.0664472	0.0421165	0.153286
ebi-a-GCST90001802	CRSINS	ALS	|| id:ebi-a-GCST90001802	Simple mode	10	0.0522123	0.0386509	0.209718
ebi-a-GCST90001802	CRSINS	ALS	|| id:ebi-a-GCST90001802	Weighted median	10	-0.0183059	0.0219551	0.404401
ebi-a-GCST90001802	CRSINS	ALS	|| id:ebi-a-GCST90001802	Weighted mode	10	-0.02131	0.0241946	0.401348
ebi-a-GCST90001801	DgKL1v	ALS	|| id:ebi-a-GCST90001801	Inverse variance weighted	6	-0.0160952	0.0166214	0.332874
ebi-a-GCST90001801	DgKL1v	ALS	|| id:ebi-a-GCST90001801	MR Egger	6	-0.0511538	0.0481173	0.347655
ebi-a-GCST90001801	DgKL1v	ALS	|| id:ebi-a-GCST90001801	Simple mode	6	-0.0190769	0.0284726	0.532547
ebi-a-GCST90001801	DgKL1v	ALS	|| id:ebi-a-GCST90001801	Weighted median	6	-0.0204272	0.0188908	0.279549
ebi-a-GCST90001801	DgKL1v	ALS	|| id:ebi-a-GCST90001801	Weighted mode	6	-0.0181526	0.0199814	0.405286
ebi-a-GCST90001800	e1HhIX	ALS	|| id:ebi-a-GCST90001800	Inverse variance weighted	8	-0.0151123	0.019401	0.436013
ebi-a-GCST90001800	e1HhIX	ALS	|| id:ebi-a-GCST90001800	MR Egger	8	-0.0577279	0.0489908	0.283272
ebi-a-GCST90001800	e1HhIX	ALS	|| id:ebi-a-GCST90001800	Simple mode	8	0.0414599	0.0416383	0.352555
ebi-a-GCST90001800	e1HhIX	ALS	|| id:ebi-a-GCST90001800	Weighted median	8	-0.0234205	0.0222165	0.291794
ebi-a-GCST90001800	e1HhIX	ALS	|| id:ebi-a-GCST90001800	Weighted mode	8	-0.0214653	0.023088	0.383461
ebi-a-GCST90001799	nSnpg0	ALS	|| id:ebi-a-GCST90001799	Wald ratio	1	0.0424165	0.0379177	0.263292
ebi-a-GCST90001798	HshkCd	ALS	|| id:ebi-a-GCST90001798	Inverse variance weighted	14	0.000910166	0.0150076	0.95164
ebi-a-GCST90001798	HshkCd	ALS	|| id:ebi-a-GCST90001798	MR Egger	14	-0.0496664	0.0300393	0.124156
ebi-a-GCST90001798	HshkCd	ALS	|| id:ebi-a-GCST90001798	Simple mode	14	0.0536498	0.0368736	0.169398
ebi-a-GCST90001798	HshkCd	ALS	|| id:ebi-a-GCST90001798	Weighted median	14	-0.0117224	0.0184835	0.525942
ebi-a-GCST90001798	HshkCd	ALS	|| id:ebi-a-GCST90001798	Weighted mode	14	-0.0147245	0.0183598	0.436971
ebi-a-GCST90001795	L8jeDa	ALS	|| id:ebi-a-GCST90001795	Wald ratio	1	-0.0559111	0.0784776	0.476188
ebi-a-GCST90001794	vCgnDv	ALS	|| id:ebi-a-GCST90001794	Inverse variance weighted	2	-0.0664431	0.0408938	0.104211
ebi-a-GCST90001793	CzGPa6	ALS	|| id:ebi-a-GCST90001793	Inverse variance weighted	2	-0.0327384	0.031443	0.297783
ebi-a-GCST90001792	S98Dfr	ALS	|| id:ebi-a-GCST90001792	Inverse variance weighted	4	0.0336941	0.0315387	0.285367
ebi-a-GCST90001792	S98Dfr	ALS	|| id:ebi-a-GCST90001792	MR Egger	4	-0.00477872	0.0943463	0.964207
ebi-a-GCST90001792	S98Dfr	ALS	|| id:ebi-a-GCST90001792	Simple mode	4	0.0161416	0.0485053	0.761199
ebi-a-GCST90001792	S98Dfr	ALS	|| id:ebi-a-GCST90001792	Weighted median	4	0.0287967	0.0309494	0.352141
ebi-a-GCST90001792	S98Dfr	ALS	|| id:ebi-a-GCST90001792	Weighted mode	4	0.0267163	0.0333314	0.481432
ebi-a-GCST90001791	0AbqpI	ALS	|| id:ebi-a-GCST90001791	Inverse variance weighted	4	-0.0456189	0.0308221	0.138855
ebi-a-GCST90001791	0AbqpI	ALS	|| id:ebi-a-GCST90001791	MR Egger	4	-0.0829986	0.0693534	0.354024
ebi-a-GCST90001791	0AbqpI	ALS	|| id:ebi-a-GCST90001791	Simple mode	4	-0.0989699	0.0465935	0.123699
ebi-a-GCST90001791	0AbqpI	ALS	|| id:ebi-a-GCST90001791	Weighted median	4	-0.0427546	0.0356928	0.230975
ebi-a-GCST90001791	0AbqpI	ALS	|| id:ebi-a-GCST90001791	Weighted mode	4	-0.0367886	0.0401123	0.426703
ebi-a-GCST90001790	HluWhz	ALS	|| id:ebi-a-GCST90001790	Inverse variance weighted	4	0.0338564	0.0298065	0.256011
ebi-a-GCST90001790	HluWhz	ALS	|| id:ebi-a-GCST90001790	MR Egger	4	0.00460065	0.0915958	0.964506
ebi-a-GCST90001790	HluWhz	ALS	|| id:ebi-a-GCST90001790	Simple mode	4	0.0168176	0.0516141	0.765955
ebi-a-GCST90001790	HluWhz	ALS	|| id:ebi-a-GCST90001790	Weighted median	4	0.0285784	0.0284193	0.314609
ebi-a-GCST90001790	HluWhz	ALS	|| id:ebi-a-GCST90001790	Weighted mode	4	0.0260382	0.0319312	0.474538
ebi-a-GCST90001789	DUpMPv	ALS	|| id:ebi-a-GCST90001789	Inverse variance weighted	3	-0.0268536	0.0299261	0.369543
ebi-a-GCST90001789	DUpMPv	ALS	|| id:ebi-a-GCST90001789	MR Egger	3	-0.0495716	0.0661446	0.590561
ebi-a-GCST90001789	DUpMPv	ALS	|| id:ebi-a-GCST90001789	Simple mode	3	-0.0332452	0.0429904	0.520226
ebi-a-GCST90001789	DUpMPv	ALS	|| id:ebi-a-GCST90001789	Weighted median	3	-0.0331251	0.0332777	0.319534
ebi-a-GCST90001789	DUpMPv	ALS	|| id:ebi-a-GCST90001789	Weighted mode	3	-0.0335114	0.035565	0.445525
ebi-a-GCST90001787	TnyCjo	ALS	|| id:ebi-a-GCST90001787	Inverse variance weighted	3	0.028236	0.0313315	0.36748
ebi-a-GCST90001787	TnyCjo	ALS	|| id:ebi-a-GCST90001787	MR Egger	3	-0.0607028	0.111024	0.68147
ebi-a-GCST90001787	TnyCjo	ALS	|| id:ebi-a-GCST90001787	Simple mode	3	0.0503255	0.0505704	0.424519
ebi-a-GCST90001787	TnyCjo	ALS	|| id:ebi-a-GCST90001787	Weighted median	3	0.0319049	0.0347234	0.358185
ebi-a-GCST90001787	TnyCjo	ALS	|| id:ebi-a-GCST90001787	Weighted mode	3	0.0383616	0.0368337	0.407012
ebi-a-GCST90001786	Gybr44	ALS	|| id:ebi-a-GCST90001786	Inverse variance weighted	2	0.013763	0.048933	0.778509
ebi-a-GCST90001785	tfE0za	ALS	|| id:ebi-a-GCST90001785	Inverse variance weighted	2	-0.0098201	0.084102	0.907047
ebi-a-GCST90001784	yMHypQ	ALS	|| id:ebi-a-GCST90001784	Inverse variance weighted	3	-0.0259997	0.0400959	0.516701
ebi-a-GCST90001784	yMHypQ	ALS	|| id:ebi-a-GCST90001784	MR Egger	3	0.191403	0.123212	0.364118
ebi-a-GCST90001784	yMHypQ	ALS	|| id:ebi-a-GCST90001784	Simple mode	3	-0.0364374	0.050465	0.545282
ebi-a-GCST90001784	yMHypQ	ALS	|| id:ebi-a-GCST90001784	Weighted median	3	-0.025522	0.0377182	0.498629
ebi-a-GCST90001784	yMHypQ	ALS	|| id:ebi-a-GCST90001784	Weighted mode	3	-0.0272919	0.0490901	0.634136
ebi-a-GCST90001783	k3E9IB	ALS	|| id:ebi-a-GCST90001783	Inverse variance weighted	2	-0.0203437	0.0509583	0.689729
ebi-a-GCST90001782	Bq0Xpt	ALS	|| id:ebi-a-GCST90001782	Wald ratio	1	0.0282125	0.0299758	0.346614
ebi-a-GCST90001781	EvwTkH	ALS	|| id:ebi-a-GCST90001781	Inverse variance weighted	2	-0.0202225	0.0386258	0.600592
ebi-a-GCST90001780	LEwDqi	ALS	|| id:ebi-a-GCST90001780	Inverse variance weighted	2	-0.0217081	0.0458475	0.635867
ebi-a-GCST90001779	CxExrE	ALS	|| id:ebi-a-GCST90001779	Inverse variance weighted	4	-0.0415642	0.0304775	0.172641
ebi-a-GCST90001779	CxExrE	ALS	|| id:ebi-a-GCST90001779	MR Egger	4	-0.0676258	0.065812	0.412187
ebi-a-GCST90001779	CxExrE	ALS	|| id:ebi-a-GCST90001779	Simple mode	4	-0.10468	0.0482414	0.118465
ebi-a-GCST90001779	CxExrE	ALS	|| id:ebi-a-GCST90001779	Weighted median	4	-0.0359791	0.0356835	0.313318
ebi-a-GCST90001779	CxExrE	ALS	|| id:ebi-a-GCST90001779	Weighted mode	4	-0.027461	0.0404003	0.54543
ebi-a-GCST90001778	CN44cc	ALS	|| id:ebi-a-GCST90001778	Inverse variance weighted	3	0.0371165	0.0415813	0.372058
ebi-a-GCST90001778	CN44cc	ALS	|| id:ebi-a-GCST90001778	MR Egger	3	-0.0103184	0.136259	0.951883
ebi-a-GCST90001778	CN44cc	ALS	|| id:ebi-a-GCST90001778	Simple mode	3	0.00887301	0.0479238	0.870188
ebi-a-GCST90001778	CN44cc	ALS	|| id:ebi-a-GCST90001778	Weighted median	3	0.0275374	0.0337394	0.414397
ebi-a-GCST90001778	CN44cc	ALS	|| id:ebi-a-GCST90001778	Weighted mode	3	0.0244531	0.0371667	0.578187
ebi-a-GCST90001777	BDRFjo	ALS	|| id:ebi-a-GCST90001777	Inverse variance weighted	4	0.0325237	0.0296787	0.27314
ebi-a-GCST90001777	BDRFjo	ALS	|| id:ebi-a-GCST90001777	MR Egger	4	-0.000982464	0.0901794	0.992297
ebi-a-GCST90001777	BDRFjo	ALS	|| id:ebi-a-GCST90001777	Simple mode	4	0.0168281	0.046643	0.742169
ebi-a-GCST90001777	BDRFjo	ALS	|| id:ebi-a-GCST90001777	Weighted median	4	0.0281267	0.0291167	0.334045
ebi-a-GCST90001777	BDRFjo	ALS	|| id:ebi-a-GCST90001777	Weighted mode	4	0.0258186	0.0320188	0.479034
ebi-a-GCST90001775	2zbEaX	ALS	|| id:ebi-a-GCST90001775	Inverse variance weighted	3	-0.0506226	0.0355378	0.15431
ebi-a-GCST90001775	2zbEaX	ALS	|| id:ebi-a-GCST90001775	MR Egger	3	-0.10653	0.0775173	0.400463
ebi-a-GCST90001775	2zbEaX	ALS	|| id:ebi-a-GCST90001775	Simple mode	3	-0.0330878	0.0542571	0.604029
ebi-a-GCST90001775	2zbEaX	ALS	|| id:ebi-a-GCST90001775	Weighted median	3	-0.0499743	0.0409336	0.222137
ebi-a-GCST90001775	2zbEaX	ALS	|| id:ebi-a-GCST90001775	Weighted mode	3	-0.0465668	0.0486608	0.439573
ebi-a-GCST90001774	2yhaVy	ALS	|| id:ebi-a-GCST90001774	Inverse variance weighted	2	-0.0267834	0.0424586	0.528164
ebi-a-GCST90001773	Waeaed	ALS	|| id:ebi-a-GCST90001773	Inverse variance weighted	2	-0.000165577	0.0285686	0.995376
ebi-a-GCST90001772	7B7WsH	ALS	|| id:ebi-a-GCST90001772	Inverse variance weighted	2	0.0143905	0.0281329	0.608989
ebi-a-GCST90001771	po39N8	ALS	|| id:ebi-a-GCST90001771	Inverse variance weighted	2	-0.000263235	0.0274167	0.992339
ebi-a-GCST90001769	80M40I	ALS	|| id:ebi-a-GCST90001769	Inverse variance weighted	2	0.0121657	0.0345588	0.724816
ebi-a-GCST90001768	Oy2idJ	ALS	|| id:ebi-a-GCST90001768	Inverse variance weighted	2	-0.047615	0.06109	0.435731
ebi-a-GCST90001767	hmVTRV	ALS	|| id:ebi-a-GCST90001767	Inverse variance weighted	2	0.0110933	0.0227525	0.62586
ebi-a-GCST90001766	8Ua1wX	ALS	|| id:ebi-a-GCST90001766	Inverse variance weighted	2	0.0160504	0.0426855	0.706905
ebi-a-GCST90001765	twcUwd	ALS	|| id:ebi-a-GCST90001765	Inverse variance weighted	2	0.0137799	0.0259307	0.595133
ebi-a-GCST90001763	YwZNgy	ALS	|| id:ebi-a-GCST90001763	Inverse variance weighted	2	0.00630407	0.0428611	0.883068
ebi-a-GCST90001762	vOpqzL	ALS	|| id:ebi-a-GCST90001762	Inverse variance weighted	5	0.026393	0.0317551	0.405892
ebi-a-GCST90001762	vOpqzL	ALS	|| id:ebi-a-GCST90001762	MR Egger	5	-0.0540212	0.200579	0.805141
ebi-a-GCST90001762	vOpqzL	ALS	|| id:ebi-a-GCST90001762	Simple mode	5	-0.0121397	0.0532568	0.830866
ebi-a-GCST90001762	vOpqzL	ALS	|| id:ebi-a-GCST90001762	Weighted median	5	0.0221454	0.0381131	0.561211
ebi-a-GCST90001762	vOpqzL	ALS	|| id:ebi-a-GCST90001762	Weighted mode	5	0.0549682	0.0493473	0.327737
ebi-a-GCST90001761	gXLvxY	ALS	|| id:ebi-a-GCST90001761	Inverse variance weighted	8	0.0222661	0.0365271	0.542143
ebi-a-GCST90001761	gXLvxY	ALS	|| id:ebi-a-GCST90001761	MR Egger	8	-0.0424523	0.152887	0.790584
ebi-a-GCST90001761	gXLvxY	ALS	|| id:ebi-a-GCST90001761	Simple mode	8	0.0189548	0.0431026	0.673368
ebi-a-GCST90001761	gXLvxY	ALS	|| id:ebi-a-GCST90001761	Weighted median	8	0.0350503	0.0320468	0.274078
ebi-a-GCST90001761	gXLvxY	ALS	|| id:ebi-a-GCST90001761	Weighted mode	8	0.0293296	0.0340905	0.418088
ebi-a-GCST90001760	7J0vbD	ALS	|| id:ebi-a-GCST90001760	Inverse variance weighted	4	-0.00543172	0.0558688	0.922549
ebi-a-GCST90001760	7J0vbD	ALS	|| id:ebi-a-GCST90001760	MR Egger	4	-0.390706	1.67169	0.836947
ebi-a-GCST90001760	7J0vbD	ALS	|| id:ebi-a-GCST90001760	Simple mode	4	0.0240091	0.069813	0.753611
ebi-a-GCST90001760	7J0vbD	ALS	|| id:ebi-a-GCST90001760	Weighted median	4	0.0382224	0.0448596	0.39419
ebi-a-GCST90001760	7J0vbD	ALS	|| id:ebi-a-GCST90001760	Weighted mode	4	0.0431703	0.0458254	0.41566
ebi-a-GCST90001759	k58TKJ	ALS	|| id:ebi-a-GCST90001759	Inverse variance weighted	6	0.0258726	0.0301239	0.390411
ebi-a-GCST90001759	k58TKJ	ALS	|| id:ebi-a-GCST90001759	MR Egger	6	-0.0460336	0.15186	0.7769
ebi-a-GCST90001759	k58TKJ	ALS	|| id:ebi-a-GCST90001759	Simple mode	6	-0.00267702	0.0513018	0.960404
ebi-a-GCST90001759	k58TKJ	ALS	|| id:ebi-a-GCST90001759	Weighted median	6	0.0278907	0.0367736	0.448185
ebi-a-GCST90001759	k58TKJ	ALS	|| id:ebi-a-GCST90001759	Weighted mode	6	0.0462513	0.0484765	0.38385
ebi-a-GCST90001758	smH4HN	ALS	|| id:ebi-a-GCST90001758	Inverse variance weighted	7	-0.0226041	0.0431484	0.60037
ebi-a-GCST90001758	smH4HN	ALS	|| id:ebi-a-GCST90001758	MR Egger	7	0.272604	0.367899	0.492018
ebi-a-GCST90001758	smH4HN	ALS	|| id:ebi-a-GCST90001758	Simple mode	7	0.027061	0.0593373	0.664393
ebi-a-GCST90001758	smH4HN	ALS	|| id:ebi-a-GCST90001758	Weighted median	7	0.0326099	0.0384848	0.396803
ebi-a-GCST90001758	smH4HN	ALS	|| id:ebi-a-GCST90001758	Weighted mode	7	0.0371214	0.0379462	0.365724
ebi-a-GCST90001757	brbYHd	ALS	|| id:ebi-a-GCST90001757	Inverse variance weighted	8	0.0309635	0.0400821	0.439818
ebi-a-GCST90001757	brbYHd	ALS	|| id:ebi-a-GCST90001757	MR Egger	8	-0.0242456	0.17608	0.894985
ebi-a-GCST90001757	brbYHd	ALS	|| id:ebi-a-GCST90001757	Simple mode	8	0.0218975	0.0459449	0.648164
ebi-a-GCST90001757	brbYHd	ALS	|| id:ebi-a-GCST90001757	Weighted median	8	0.0341206	0.0339052	0.314245
ebi-a-GCST90001757	brbYHd	ALS	|| id:ebi-a-GCST90001757	Weighted mode	8	0.0292033	0.035852	0.442155
ebi-a-GCST90001755	VvlKG8	ALS	|| id:ebi-a-GCST90001755	Inverse variance weighted	4	-0.00907636	0.058273	0.876225
ebi-a-GCST90001755	VvlKG8	ALS	|| id:ebi-a-GCST90001755	MR Egger	4	0.0519855	0.308782	0.881789
ebi-a-GCST90001755	VvlKG8	ALS	|| id:ebi-a-GCST90001755	Simple mode	4	0.00589295	0.0576274	0.925003
ebi-a-GCST90001755	VvlKG8	ALS	|| id:ebi-a-GCST90001755	Weighted median	4	0.0194781	0.0451918	0.666461
ebi-a-GCST90001755	VvlKG8	ALS	|| id:ebi-a-GCST90001755	Weighted mode	4	0.0324625	0.0460268	0.531457
ebi-a-GCST90001754	ByTSdN	ALS	|| id:ebi-a-GCST90001754	Inverse variance weighted	3	-0.00634729	0.0451347	0.888162
ebi-a-GCST90001754	ByTSdN	ALS	|| id:ebi-a-GCST90001754	MR Egger	3	2.10191	4.82937	0.738663
ebi-a-GCST90001754	ByTSdN	ALS	|| id:ebi-a-GCST90001754	Simple mode	3	-0.0522046	0.0677075	0.521319
ebi-a-GCST90001754	ByTSdN	ALS	|| id:ebi-a-GCST90001754	Weighted median	3	-0.0440373	0.0512771	0.390445
ebi-a-GCST90001754	ByTSdN	ALS	|| id:ebi-a-GCST90001754	Weighted mode	3	-0.0536817	0.0679453	0.512284
ebi-a-GCST90001753	YYGP8k	ALS	|| id:ebi-a-GCST90001753	Wald ratio	1	0.0770408	0.0653061	0.238125
ebi-a-GCST90001752	aPXo7K	ALS	|| id:ebi-a-GCST90001752	Inverse variance weighted	9	-0.0197208	0.0297578	0.507515
ebi-a-GCST90001752	aPXo7K	ALS	|| id:ebi-a-GCST90001752	MR Egger	9	0.0602357	0.150935	0.701727
ebi-a-GCST90001752	aPXo7K	ALS	|| id:ebi-a-GCST90001752	Simple mode	9	-0.0167896	0.050299	0.747115
ebi-a-GCST90001752	aPXo7K	ALS	|| id:ebi-a-GCST90001752	Weighted median	9	-0.00638493	0.0322614	0.843114
ebi-a-GCST90001752	aPXo7K	ALS	|| id:ebi-a-GCST90001752	Weighted mode	9	0.000365245	0.0409904	0.993109
ebi-a-GCST90001751	bViQJ0	ALS	|| id:ebi-a-GCST90001751	Inverse variance weighted	4	0.0101715	0.0303738	0.737718
ebi-a-GCST90001751	bViQJ0	ALS	|| id:ebi-a-GCST90001751	MR Egger	4	-0.0924124	0.0940958	0.429597
ebi-a-GCST90001751	bViQJ0	ALS	|| id:ebi-a-GCST90001751	Simple mode	4	0.0599101	0.0592128	0.386161
ebi-a-GCST90001751	bViQJ0	ALS	|| id:ebi-a-GCST90001751	Weighted median	4	-0.00622103	0.0367686	0.865644
ebi-a-GCST90001751	bViQJ0	ALS	|| id:ebi-a-GCST90001751	Weighted mode	4	-0.0217315	0.041961	0.6403
ebi-a-GCST90001748	8TYxDg	ALS	|| id:ebi-a-GCST90001748	Inverse variance weighted	4	-0.00295771	0.0388967	0.939387
ebi-a-GCST90001748	8TYxDg	ALS	|| id:ebi-a-GCST90001748	MR Egger	4	0.271676	0.247481	0.386819
ebi-a-GCST90001748	8TYxDg	ALS	|| id:ebi-a-GCST90001748	Simple mode	4	0.0252496	0.071427	0.747095
ebi-a-GCST90001748	8TYxDg	ALS	|| id:ebi-a-GCST90001748	Weighted median	4	0.0137029	0.0493597	0.78131
ebi-a-GCST90001748	8TYxDg	ALS	|| id:ebi-a-GCST90001748	Weighted mode	4	0.0389801	0.0632552	0.581342
ebi-a-GCST90001747	DPI6Yn	ALS	|| id:ebi-a-GCST90001747	Inverse variance weighted	4	0.00545993	0.0342755	0.873436
ebi-a-GCST90001747	DPI6Yn	ALS	|| id:ebi-a-GCST90001747	MR Egger	4	-0.084867	0.225008	0.742306
ebi-a-GCST90001747	DPI6Yn	ALS	|| id:ebi-a-GCST90001747	Simple mode	4	-0.0310676	0.0600752	0.640766
ebi-a-GCST90001747	DPI6Yn	ALS	|| id:ebi-a-GCST90001747	Weighted median	4	0.000817454	0.0425437	0.98467
ebi-a-GCST90001747	DPI6Yn	ALS	|| id:ebi-a-GCST90001747	Weighted mode	4	-0.034279	0.0572319	0.591417
ebi-a-GCST90001746	tBnsCq	ALS	|| id:ebi-a-GCST90001746	Inverse variance weighted	2	0.0337286	0.0510183	0.508542
ebi-a-GCST90001745	T98bKr	ALS	|| id:ebi-a-GCST90001745	Inverse variance weighted	7	-0.0312951	0.0350726	0.372235
ebi-a-GCST90001745	T98bKr	ALS	|| id:ebi-a-GCST90001745	MR Egger	7	0.0499885	0.146394	0.746636
ebi-a-GCST90001745	T98bKr	ALS	|| id:ebi-a-GCST90001745	Simple mode	7	-0.0449408	0.0657598	0.519852
ebi-a-GCST90001745	T98bKr	ALS	|| id:ebi-a-GCST90001745	Weighted median	7	0.00699306	0.0376772	0.852755
ebi-a-GCST90001745	T98bKr	ALS	|| id:ebi-a-GCST90001745	Weighted mode	7	0.0198383	0.0405392	0.64196
ebi-a-GCST90001743	ABPb6m	ALS	|| id:ebi-a-GCST90001743	Inverse variance weighted	4	0.0335666	0.0354607	0.34385
ebi-a-GCST90001743	ABPb6m	ALS	|| id:ebi-a-GCST90001743	MR Egger	4	-0.273981	0.346541	0.512028
ebi-a-GCST90001743	ABPb6m	ALS	|| id:ebi-a-GCST90001743	Simple mode	4	0.0578805	0.0555485	0.374005
ebi-a-GCST90001743	ABPb6m	ALS	|| id:ebi-a-GCST90001743	Weighted median	4	0.0509987	0.044722	0.254141
ebi-a-GCST90001743	ABPb6m	ALS	|| id:ebi-a-GCST90001743	Weighted mode	4	0.059114	0.051635	0.335332
ebi-a-GCST90001742	rMi4TG	ALS	|| id:ebi-a-GCST90001742	Inverse variance weighted	2	0.0299564	0.0846164	0.723319
ebi-a-GCST90001741	ZaqUwa	ALS	|| id:ebi-a-GCST90001741	Inverse variance weighted	2	0.0275348	0.0976731	0.778014
ebi-a-GCST90001738	Sw8pLm	ALS	|| id:ebi-a-GCST90001738	Inverse variance weighted	2	0.0261613	0.0888998	0.768545
ebi-a-GCST90001737	cwQ8eU	ALS	|| id:ebi-a-GCST90001737	Inverse variance weighted	2	-0.0670332	0.123199	0.58637
ebi-a-GCST90001736	nHkNll	ALS	|| id:ebi-a-GCST90001736	Inverse variance weighted	2	0.140293	0.167197	0.401421
ebi-a-GCST90001735	XdI9i6	ALS	|| id:ebi-a-GCST90001735	Inverse variance weighted	4	0.13665	0.0561081	0.0148724
ebi-a-GCST90001735	XdI9i6	ALS	|| id:ebi-a-GCST90001735	MR Egger	4	-0.0863701	0.10849	0.509451
ebi-a-GCST90001735	XdI9i6	ALS	|| id:ebi-a-GCST90001735	Simple mode	4	0.193954	0.0680439	0.0650863
ebi-a-GCST90001735	XdI9i6	ALS	|| id:ebi-a-GCST90001735	Weighted median	4	0.166339	0.0490321	0.000692722
ebi-a-GCST90001735	XdI9i6	ALS	|| id:ebi-a-GCST90001735	Weighted mode	4	0.19158	0.0612841	0.0522233
ebi-a-GCST90001733	pleYqA	ALS	|| id:ebi-a-GCST90001733	Wald ratio	1	0.223849	0.0822873	0.0065215
ebi-a-GCST90001730	c8ZEJV	ALS	|| id:ebi-a-GCST90001730	Inverse variance weighted	2	0.0261142	0.0896364	0.770795
ebi-a-GCST90001729	Y3Su6v	ALS	|| id:ebi-a-GCST90001729	Inverse variance weighted	2	0.0235798	0.0747106	0.752295
ebi-a-GCST90001728	MCmgsa	ALS	|| id:ebi-a-GCST90001728	Inverse variance weighted	2	0.0187603	0.066401	0.777537
ebi-a-GCST90001725	mog1O6	ALS	|| id:ebi-a-GCST90001725	Inverse variance weighted	3	0.0290191	0.059085	0.623326
ebi-a-GCST90001725	mog1O6	ALS	|| id:ebi-a-GCST90001725	MR Egger	3	0.0298703	0.254952	0.925752
ebi-a-GCST90001725	mog1O6	ALS	|| id:ebi-a-GCST90001725	Simple mode	3	0.0480473	0.0957244	0.665521
ebi-a-GCST90001725	mog1O6	ALS	|| id:ebi-a-GCST90001725	Weighted median	3	0.0371391	0.0763905	0.626844
ebi-a-GCST90001725	mog1O6	ALS	|| id:ebi-a-GCST90001725	Weighted mode	3	0.0586757	0.0922535	0.589833
ebi-a-GCST90001724	js1VS5	ALS	|| id:ebi-a-GCST90001724	Inverse variance weighted	3	0.121849	0.0960563	0.204614
ebi-a-GCST90001724	js1VS5	ALS	|| id:ebi-a-GCST90001724	MR Egger	3	-0.0597954	0.122491	0.71089
ebi-a-GCST90001724	js1VS5	ALS	|| id:ebi-a-GCST90001724	Simple mode	3	0.126836	0.118255	0.395717
ebi-a-GCST90001724	js1VS5	ALS	|| id:ebi-a-GCST90001724	Weighted median	3	0.114603	0.083702	0.170943
ebi-a-GCST90001724	js1VS5	ALS	|| id:ebi-a-GCST90001724	Weighted mode	3	0.135097	0.118256	0.371608
ebi-a-GCST90001723	TLhXf5	ALS	|| id:ebi-a-GCST90001723	Inverse variance weighted	3	0.147711	0.0837758	0.077872
ebi-a-GCST90001723	TLhXf5	ALS	|| id:ebi-a-GCST90001723	MR Egger	3	-0.181767	0.14322	0.424841
ebi-a-GCST90001723	TLhXf5	ALS	|| id:ebi-a-GCST90001723	Simple mode	3	0.21207	0.0777619	0.112262
[truncated: 985 more rows]

## Sheet: ST2-2
Supplementary table 2-2 FDR-adjusted MR results of all immune markers identified in IVW method
id.exposure	id.outcome	outcome	exposure	method	nsnp	b	se	pval	FDR_com
ukb-d-30220_irnt	JqPuqT	ALS	|| id:ukb-d-30220_irnt	Inverse variance weighted	135	-0.0130133	0.0529143	0.805735	0.962444
ukb-d-30210_irnt	5kOIYl	ALS	|| id:ukb-d-30210_irnt	Inverse variance weighted	551	-0.0115001	0.0235179	0.624846	0.962444
ukb-d-30190_irnt	blUTk2	ALS	|| id:ukb-d-30190_irnt	Inverse variance weighted	475	0.0210717	0.0249305	0.39799	0.921044
ukb-d-30180_irnt	JsvWWA	ALS	|| id:ukb-d-30180_irnt	Inverse variance weighted	438	0.0147199	0.0325567	0.651175	0.962444
ukb-d-30130_irnt	SWmVTt	ALS	|| id:ukb-d-30130_irnt	Inverse variance weighted	527	-0.0349878	0.0250382	0.1623	0.723541
ukb-d-30120_irnt	5Mwwbe	ALS	|| id:ukb-d-30120_irnt	Inverse variance weighted	543	-0.0948018	0.0264353	0.000335554	0.0191545
ukb-d-30110_irnt	gtdk4Z	ALS	|| id:ukb-d-30110_irnt	Inverse variance weighted	575	0.0291151	0.0204773	0.155077	0.712938
ukb-d-30100_irnt	cSlqAZ	ALS	|| id:ukb-d-30100_irnt	Inverse variance weighted	800	0.00582557	0.0169831	0.731582	0.962444
ukb-d-30090_irnt	XJ8gmX	ALS	|| id:ukb-d-30090_irnt	Inverse variance weighted	659	-0.00690784	0.0235914	0.769666	0.962444
ukb-d-30080_irnt	Htw5hd	ALS	|| id:ukb-d-30080_irnt	Inverse variance weighted	781	-0.00749901	0.0208972	0.719705	0.962444
ukb-d-30070_irnt	KtKGrf	ALS	|| id:ukb-d-30070_irnt	Inverse variance weighted	511	0.0130475	0.0229321	0.569383	0.962444
ukb-d-30010_irnt	LRWVeY	ALS	|| id:ukb-d-30010_irnt	Inverse variance weighted	609	-0.0505766	0.0313944	0.107178	0.644354
ukb-d-30000_irnt	n0Y7zM	ALS	|| id:ukb-d-30000_irnt	Inverse variance weighted	552	-0.111359	0.0269193	3.52e-05	0.00482524
prot-c-5102_55_3	RPntYH	ALS	|| id:prot-c-5102_55_3	Inverse variance weighted	19	-0.0142755	0.00774745	0.0653873	0.552967
prot-c-5069_9_3	LCgbWP	ALS	|| id:prot-c-5069_9_3	Inverse variance weighted	2	0.00510489	0.0192753	0.791132	0.962444
prot-c-4481_34_2	FhcvHM	ALS	|| id:prot-c-4481_34_2	Inverse variance weighted	5	-0.0364151	0.0201536	0.0707813	0.567882
prot-c-4234_8_2	BIcrUq	ALS	|| id:prot-c-4234_8_2	Inverse variance weighted	2	-0.0427893	0.014487	0.00314044	0.113221
prot-c-4159_130_1	z68aGP	ALS	|| id:prot-c-4159_130_1	Inverse variance weighted	3	0.0427343	0.0177985	0.0163499	0.254538
prot-c-4139_71_2	sfbdLU	ALS	|| id:prot-c-4139_71_2	Inverse variance weighted	2	0.00914898	0.00923608	0.321896	0.887315
prot-c-3666_17_4	NhFnJE	ALS	|| id:prot-c-3666_17_4	Inverse variance weighted	4	-0.0175251	0.0197541	0.374993	0.910886
prot-c-3647_49_4	6BwBwo	ALS	|| id:prot-c-3647_49_4	Inverse variance weighted	2	-0.0463574	0.0160106	0.00378656	0.118118
prot-c-3640_14_3	UwGwbi	ALS	|| id:prot-c-3640_14_3	Inverse variance weighted	10	-0.0300258	0.00833582	0.000315753	0.0191545
prot-c-3590_8_3	0GcdwP	ALS	|| id:prot-c-3590_8_3	Inverse variance weighted	3	-0.0359979	0.0216396	0.0962077	0.616965
prot-c-3519_3_2	F0j6Bd	ALS	|| id:prot-c-3519_3_2	Inverse variance weighted	2	-0.0115188	0.0245403	0.638796	0.962444
prot-c-3446_7_2	5dKHGf	ALS	|| id:prot-c-3446_7_2	Inverse variance weighted	2	-0.00795785	0.0124291	0.522004	0.946555
prot-c-3310_62_1	Rv4nry	ALS	|| id:prot-c-3310_62_1	Inverse variance weighted	2	-0.0179213	0.0113164	0.11327	0.654757
prot-c-3290_50_2	xbNNPj	ALS	|| id:prot-c-3290_50_2	Inverse variance weighted	2	-0.00957289	0.0375782	0.798919	0.962444
prot-c-3029_52_2	plsh04	ALS	|| id:prot-c-3029_52_2	Inverse variance weighted	2	-0.000763666	0.0132854	0.954161	0.983721
prot-c-2977_7_2	aPpRyq	ALS	|| id:prot-c-2977_7_2	Inverse variance weighted	3	-0.00022271	0.0217941	0.991847	0.998168
prot-c-2888_49_2	Q5YDsJ	ALS	|| id:prot-c-2888_49_2	Inverse variance weighted	3	0.00754369	0.0180583	0.676137	0.962444
prot-c-2785_15_2	LfOgSj	ALS	|| id:prot-c-2785_15_2	Inverse variance weighted	2	0.0137848	0.0268872	0.608169	0.962444
prot-c-2730_58_2	MsNM1y	ALS	|| id:prot-c-2730_58_2	Inverse variance weighted	15	-0.00517768	0.0103276	0.616131	0.962444
prot-c-2182_54_1	CSxoLi	ALS	|| id:prot-c-2182_54_1	Inverse variance weighted	4	-0.0754943	0.0209734	0.0003188	0.0191545
prot-b-83	LxwlVj	ALS	|| id:prot-b-83	Inverse variance weighted	15	0.00713484	0.0134468	0.595697	0.962444
prot-b-79	GaXLgJ	ALS	|| id:prot-b-79	Inverse variance weighted	2	-0.0690084	0.0446675	0.122363	0.675986
prot-b-74	WjWsV2	ALS	|| id:prot-b-74	Inverse variance weighted	2	-0.00153564	0.0023896	0.520461	0.946555
prot-b-50	hmtET5	ALS	|| id:prot-b-50	Inverse variance weighted	9	0.0198366	0.0166374	0.233148	0.80469
prot-b-42	TFyUtL	ALS	|| id:prot-b-42	Inverse variance weighted	2	0.0370236	0.029493	0.209356	0.781362
prot-b-38	xr1GlO	ALS	|| id:prot-b-38	Inverse variance weighted	4	-0.0446105	0.016057	0.00546518	0.149777
prot-b-23	vK9Ms3	ALS	|| id:prot-b-23	Inverse variance weighted	5	0.00406449	0.0177186	0.818565	0.962444
prot-b-21	uS9RdS	ALS	|| id:prot-b-21	Inverse variance weighted	3	-0.0478478	0.0317359	0.131635	0.699574
prot-b-14	CD4XnZ	ALS	|| id:prot-b-14	Inverse variance weighted	2	-0.0388125	0.023608	0.100168	0.629495
prot-b-11	hsM7MT	ALS	|| id:prot-b-11	Inverse variance weighted	16	-0.000381189	0.000853271	0.655064	0.962444
prot-a-888	rjc1NN	ALS	|| id:prot-a-888	Inverse variance weighted	4	-0.0203287	0.0391763	0.603829	0.962444
prot-a-887	naaKnZ	ALS	|| id:prot-a-887	Inverse variance weighted	4	-0.128939	0.0392982	0.00103426	0.050605
prot-a-872	DNMfTW	ALS	|| id:prot-a-872	Inverse variance weighted	2	0.0228271	0.0434807	0.599587	0.962444
prot-a-854	DYDDCl	ALS	|| id:prot-a-854	Inverse variance weighted	4	-0.0516503	0.0266397	0.0525201	0.49967
prot-a-80	czFKQY	ALS	|| id:prot-a-80	Inverse variance weighted	2	0.0343678	0.0316056	0.276863	0.846657
prot-a-766	xFCYhv	ALS	|| id:prot-a-766	Inverse variance weighted	6	-0.0295552	0.0273818	0.280421	0.849546
prot-a-748	Pn05C2	ALS	|| id:prot-a-748	Inverse variance weighted	2	0.0266699	0.0560869	0.634423	0.962444
prot-a-745	gzKX4q	ALS	|| id:prot-a-745	Inverse variance weighted	3	7.03e-05	0.0476699	0.998823	0.998823
prot-a-74	JffYvz	ALS	|| id:prot-a-74	Inverse variance weighted	3	-0.012668	0.0419202	0.762505	0.962444
prot-a-739	LhAXrH	ALS	|| id:prot-a-739	Inverse variance weighted	2	-0.0289285	0.0408795	0.479161	0.946555
prot-a-663	hJRTAP	ALS	|| id:prot-a-663	Inverse variance weighted	3	0.000932852	0.0376568	0.980236	0.996234
prot-a-522	dhIaIx	ALS	|| id:prot-a-522	Inverse variance weighted	6	0.0083444	0.0319694	0.794083	0.962444
prot-a-521	gCLbcm	ALS	|| id:prot-a-521	Inverse variance weighted	7	0.0391653	0.019057	0.0398628	0.440419
prot-a-520	dioOGD	ALS	|| id:prot-a-520	Inverse variance weighted	3	0.0363414	0.0353459	0.303872	0.870932
prot-a-518	zmtZfj	ALS	|| id:prot-a-518	Inverse variance weighted	9	0.0154867	0.0208841	0.458357	0.928107
prot-a-502	fGvcTb	ALS	|| id:prot-a-502	Inverse variance weighted	2	-0.10682	0.0564594	0.0584931	0.519642
prot-a-471	eBbF4c	ALS	|| id:prot-a-471	Inverse variance weighted	2	-0.014169	0.0437233	0.745893	0.962444
prot-a-467	0juZHm	ALS	|| id:prot-a-467	Inverse variance weighted	3	-0.00318411	0.0419722	0.939529	0.979569
prot-a-456	cwSuSm	ALS	|| id:prot-a-456	Inverse variance weighted	3	-0.0130173	0.0432625	0.763498	0.962444
prot-a-455	Nr2D5Q	ALS	|| id:prot-a-455	Inverse variance weighted	2	0.0227119	0.0398816	0.569028	0.962444
prot-a-453	9UVnig	ALS	|| id:prot-a-453	Inverse variance weighted	2	-0.00507527	0.0207687	0.806944	0.962444
prot-a-441	G7VZqc	ALS	|| id:prot-a-441	Inverse variance weighted	3	-0.0273098	0.0190196	0.151037	0.712938
prot-a-439	vmg1IF	ALS	|| id:prot-a-439	Inverse variance weighted	2	-0.0160899	0.0127936	0.208518	0.781362
prot-a-427	TtJ1k5	ALS	|| id:prot-a-427	Inverse variance weighted	2	-0.0179665	0.044896	0.689024	0.962444
prot-a-424	NkShh5	ALS	|| id:prot-a-424	Inverse variance weighted	2	-0.0852638	0.0380913	0.0251945	0.338396
prot-a-423	08x3Zo	ALS	|| id:prot-a-423	Inverse variance weighted	2	0.108182	0.0518527	0.0369486	0.43044
prot-a-418	XXT6jB	ALS	|| id:prot-a-418	Inverse variance weighted	2	-0.0100048	0.0578527	0.862702	0.97356
prot-a-409	AOpNA3	ALS	|| id:prot-a-409	Inverse variance weighted	2	-0.0556194	0.0506648	0.272295	0.842797
prot-a-408	RXKXuS	ALS	|| id:prot-a-408	Inverse variance weighted	3	-0.00232307	0.0286681	0.935415	0.979569
prot-a-407	GVDRq1	ALS	|| id:prot-a-407	Inverse variance weighted	2	-0.00850529	0.0226633	0.707445	0.962444
prot-a-406	UrB65s	ALS	|| id:prot-a-406	Inverse variance weighted	3	-0.00505098	0.0314034	0.872218	0.974436
prot-a-405	FRzYv0	ALS	|| id:prot-a-405	Inverse variance weighted	2	-0.0109539	0.0510642	0.830147	0.962444
prot-a-403	pwMylc	ALS	|| id:prot-a-403	Inverse variance weighted	5	0.0134819	0.0178508	0.450096	0.925334
prot-a-402	t03Qj0	ALS	|| id:prot-a-402	Inverse variance weighted	5	-0.0163896	0.0229751	0.475621	0.946555
prot-a-399	2zGiNC	ALS	|| id:prot-a-399	Inverse variance weighted	2	0.00426326	0.0494845	0.931344	0.978483
prot-a-398	zXHi7I	ALS	|| id:prot-a-398	Inverse variance weighted	3	-0.0311303	0.0564749	0.58148	0.962444
prot-a-395	mh3NIb	ALS	|| id:prot-a-395	Inverse variance weighted	2	0.027117	0.0765118	0.723027	0.962444
prot-a-394	4j4bvj	ALS	|| id:prot-a-394	Inverse variance weighted	6	-0.00599242	0.0216392	0.781838	0.962444
prot-a-393	nSiXar	ALS	|| id:prot-a-393	Inverse variance weighted	2	0.0146236	0.0131813	0.267247	0.839743
prot-a-392	JA33Wj	ALS	|| id:prot-a-392	Inverse variance weighted	4	-0.0211383	0.0129279	0.10203	0.635369
prot-a-391	5UV7p9	ALS	|| id:prot-a-391	Inverse variance weighted	5	-0.0231598	0.016748	0.166714	0.73453
prot-a-390	TMbWZd	ALS	|| id:prot-a-390	Inverse variance weighted	3	-0.0220751	0.0243379	0.364392	0.907405
prot-a-388	ON3fHi	ALS	|| id:prot-a-388	Inverse variance weighted	2	-0.0185499	0.0526799	0.724745	0.962444
prot-a-322	FlpeiN	ALS	|| id:prot-a-322	Inverse variance weighted	3	-0.0199956	0.0416431	0.63111	0.962444
prot-a-3208	AgW7MS	ALS	|| id:prot-a-3208	Inverse variance weighted	2	0.0305366	0.0394386	0.438764	0.921811
prot-a-3191	LRE0v8	ALS	|| id:prot-a-3191	Inverse variance weighted	3	0.0142428	0.0177442	0.422161	0.921811
prot-a-315	nSanRU	ALS	|| id:prot-a-315	Inverse variance weighted	28	-0.0348105	0.0177962	0.050458	0.496087
prot-a-3098	nJUIja	ALS	|| id:prot-a-3098	Inverse variance weighted	2	0.0336609	0.0227647	0.139234	0.71172
prot-a-306	1sYodX	ALS	|| id:prot-a-306	Inverse variance weighted	2	-0.0136669	0.0375896	0.71617	0.962444
prot-a-3053	kxy9Vl	ALS	|| id:prot-a-3053	Inverse variance weighted	2	-0.00748079	0.0608461	0.90215	0.977277
prot-a-305	n6C0rj	ALS	|| id:prot-a-305	Inverse variance weighted	7	-0.0428856	0.0236084	0.0692879	0.565026
prot-a-3048	3xwevv	ALS	|| id:prot-a-3048	Inverse variance weighted	3	-0.0149754	0.0488478	0.759169	0.962444
prot-a-3039	69dnFc	ALS	|| id:prot-a-3039	Inverse variance weighted	2	-0.0776775	0.113646	0.49429	0.946555
prot-a-3038	eHz5wV	ALS	|| id:prot-a-3038	Inverse variance weighted	2	-0.0195904	0.0478056	0.681957	0.962444
prot-a-3031	uJqNRa	ALS	|| id:prot-a-3031	Inverse variance weighted	4	0.0142835	0.0185136	0.440402	0.921811
prot-a-303	hkE2br	ALS	|| id:prot-a-303	Inverse variance weighted	6	0.00389555	0.0210959	0.853496	0.966355
prot-a-301	ZmHvW6	ALS	|| id:prot-a-301	Inverse variance weighted	4	0.0123874	0.0253786	0.625475	0.962444
prot-a-300	k2be2g	ALS	|| id:prot-a-300	Inverse variance weighted	2	0.125787	0.0723408	0.0820684	0.602049
prot-a-2991	3rQZWE	ALS	|| id:prot-a-2991	Inverse variance weighted	3	-0.0505243	0.021027	0.0162687	0.254538
prot-a-2982	xK4QEx	ALS	|| id:prot-a-2982	Inverse variance weighted	2	0.00999844	0.0252077	0.691631	0.962444
prot-a-2979	MO4Hev	ALS	|| id:prot-a-2979	Inverse variance weighted	2	0.0347444	0.0742007	0.639607	0.962444
prot-a-2966	IjTz5w	ALS	|| id:prot-a-2966	Inverse variance weighted	3	0.0184915	0.0210167	0.378941	0.914707
prot-a-2965	Pt0URU	ALS	|| id:prot-a-2965	Inverse variance weighted	2	-0.0638637	0.0539766	0.236741	0.80469
prot-a-2882	Guwec3	ALS	|| id:prot-a-2882	Inverse variance weighted	7	0.0265133	0.0261253	0.310177	0.874366
prot-a-281	sdv7lP	ALS	|| id:prot-a-281	Inverse variance weighted	2	0.0110188	0.08052	0.891153	0.975144
prot-a-2797	tgailf	ALS	|| id:prot-a-2797	Inverse variance weighted	3	-0.00809448	0.0171268	0.636484	0.962444
prot-a-2780	K4zW9n	ALS	|| id:prot-a-2780	Inverse variance weighted	2	0.0154248	0.0133481	0.247853	0.817185
prot-a-2722	Tz7Jyf	ALS	|| id:prot-a-2722	Inverse variance weighted	8	-0.00629948	0.00944779	0.50492	0.946555
prot-a-2573	kDwCzt	ALS	|| id:prot-a-2573	Inverse variance weighted	4	0.0821575	0.0487097	0.0916655	0.610027
prot-a-2563	ebU7tM	ALS	|| id:prot-a-2563	Inverse variance weighted	3	0.0643486	0.0240912	0.00756156	0.19184
prot-a-2562	BFdaMw	ALS	|| id:prot-a-2562	Inverse variance weighted	2	0.0797024	0.0777855	0.305532	0.872038
prot-a-2494	0cx3p2	ALS	|| id:prot-a-2494	Inverse variance weighted	2	0.0149396	0.0640211	0.815486	0.962444
prot-a-2493	1I4bmq	ALS	|| id:prot-a-2493	Inverse variance weighted	11	0.00797994	0.0105913	0.451185	0.925334
prot-a-2428	lJ0TGg	ALS	|| id:prot-a-2428	Inverse variance weighted	6	-0.0165886	0.0209219	0.427845	0.921811
prot-a-2427	2QIZ4A	ALS	|| id:prot-a-2427	Inverse variance weighted	2	-0.00373929	0.0159879	0.815076	0.962444
prot-a-2337	z3mSXO	ALS	|| id:prot-a-2337	Inverse variance weighted	3	-0.0277507	0.038887	0.47546	0.946555
prot-a-2291	UffrI9	ALS	|| id:prot-a-2291	Inverse variance weighted	5	0.0330896	0.0156318	0.0342759	0.415757
prot-a-2286	1yQjMi	ALS	|| id:prot-a-2286	Inverse variance weighted	3	-0.00271482	0.013307	0.838342	0.962444
prot-a-2284	fKoWca	ALS	|| id:prot-a-2284	Inverse variance weighted	2	-0.00371601	0.0292115	0.898774	0.975689
prot-a-2251	zJFYqS	ALS	|| id:prot-a-2251	Inverse variance weighted	2	0.0470308	0.023438	0.0447917	0.47151
prot-a-2245	X5PYaB	ALS	|| id:prot-a-2245	Inverse variance weighted	3	-0.0207227	0.0420517	0.62216	0.962444
prot-a-2243	4PKLLK	ALS	|| id:prot-a-2243	Inverse variance weighted	4	-0.0771127	0.0302044	0.0106789	0.231212
prot-a-2229	UKANeL	ALS	|| id:prot-a-2229	Inverse variance weighted	5	-0.0130124	0.016563	0.432082	0.921811
prot-a-2228	2HuISw	ALS	|| id:prot-a-2228	Inverse variance weighted	2	-0.0612697	0.0305927	0.0452034	0.47151
prot-a-2226	Pa1xcr	ALS	|| id:prot-a-2226	Inverse variance weighted	2	-0.0537675	0.0444845	0.226786	0.79666
prot-a-2215	MLPEtL	ALS	|| id:prot-a-2215	Inverse variance weighted	3	-0.0337532	0.02578	0.19044	0.767362
prot-a-2166	ot2xMg	ALS	|| id:prot-a-2166	Inverse variance weighted	3	0.000215525	0.0464322	0.996296	0.998823
prot-a-2043	I5RMZN	ALS	|| id:prot-a-2043	Inverse variance weighted	3	-0.0477245	0.0724123	0.509853	0.946555
prot-a-2016	GuXUFF	ALS	|| id:prot-a-2016	Inverse variance weighted	7	-0.0359376	0.0434067	0.407711	0.921044
prot-a-1962	w2p295	ALS	|| id:prot-a-1962	Inverse variance weighted	2	0.00526875	0.023247	0.820702	0.962444
prot-a-1955	hxtTNf	ALS	|| id:prot-a-1955	Inverse variance weighted	2	-0.0167996	0.0485315	0.729223	0.962444
prot-a-1912	VdHe21	ALS	|| id:prot-a-1912	Inverse variance weighted	4	-0.0538187	0.0187898	0.00417991	0.124489
prot-a-1898	d5jX1E	ALS	|| id:prot-a-1898	Inverse variance weighted	26	-0.0187161	0.0122695	0.127157	0.69682
prot-a-1865	T4NIM1	ALS	|| id:prot-a-1865	Inverse variance weighted	3	-0.0110767	0.0337896	0.743052	0.962444
prot-a-1827	NDl7Lg	ALS	|| id:prot-a-1827	Inverse variance weighted	2	0.079706	0.0707311	0.25979	0.825899
prot-a-1807	Vbhupi	ALS	|| id:prot-a-1807	Inverse variance weighted	2	-0.0142971	0.042115	0.73425	0.962444
prot-a-179	p2DEIn	ALS	|| id:prot-a-179	Inverse variance weighted	5	-0.0525507	0.0306409	0.0863354	0.610027
prot-a-1782	BtrRTo	ALS	|| id:prot-a-1782	Inverse variance weighted	10	-0.0429648	0.0148419	0.00379358	0.118118
prot-a-1781	DeVwKm	ALS	|| id:prot-a-1781	Inverse variance weighted	17	-0.0347488	0.00956088	0.000278544	0.0191545
prot-a-1746	AHYR3c	ALS	|| id:prot-a-1746	Inverse variance weighted	3	-0.0268804	0.0401471	0.503147	0.946555
prot-a-1744	9OA9un	ALS	|| id:prot-a-1744	Inverse variance weighted	2	0.0242609	0.0197704	0.219773	0.787742
prot-a-1742	51egOE	ALS	|| id:prot-a-1742	Inverse variance weighted	4	0.0102479	0.0415206	0.805051	0.962444
prot-a-1739	BRFlX7	ALS	|| id:prot-a-1739	Inverse variance weighted	2	-0.00822403	0.0302686	0.785851	0.962444
prot-a-1738	uwqbY0	ALS	|| id:prot-a-1738	Inverse variance weighted	3	0.0256897	0.0650601	0.692945	0.962444
prot-a-1719	4ed5DC	ALS	|| id:prot-a-1719	Inverse variance weighted	3	0.0147171	0.0428211	0.731081	0.962444
prot-a-1711	jqAY0E	ALS	|| id:prot-a-1711	Inverse variance weighted	2	-0.0600081	0.0615964	0.32995	0.887315
prot-a-1693	Gh6tP3	ALS	|| id:prot-a-1693	Inverse variance weighted	2	-0.131097	0.0643836	0.0417319	0.453751
prot-a-1645	VTqhZu	ALS	|| id:prot-a-1645	Inverse variance weighted	10	-0.0461857	0.0153458	0.00261533	0.101798
prot-a-1640	yZOavc	ALS	|| id:prot-a-1640	Inverse variance weighted	2	0.0975304	0.0500678	0.0514192	0.496087
prot-a-1544	u3g8WQ	ALS	|| id:prot-a-1544	Inverse variance weighted	2	-0.0801524	0.0328228	0.0146073	0.254538
prot-a-1542	CLyGwN	ALS	|| id:prot-a-1542	Inverse variance weighted	4	0.0199262	0.0602966	0.741046	0.962444
prot-a-1541	iLuYGP	ALS	|| id:prot-a-1541	Inverse variance weighted	5	-0.0145978	0.014534	0.31519	0.881437
prot-a-1540	8GyhqX	ALS	|| id:prot-a-1540	Inverse variance weighted	6	-0.0188049	0.0170016	0.268697	0.840444
prot-a-1539	yOBpve	ALS	|| id:prot-a-1539	Inverse variance weighted	3	-0.0595381	0.0494216	0.22832	0.797956
prot-a-1537	ykLAKX	ALS	|| id:prot-a-1537	Inverse variance weighted	3	-0.00861145	0.0300171	0.7742	0.962444
prot-a-1536	NH4GCg	ALS	|| id:prot-a-1536	Inverse variance weighted	2	0.029671	0.0473973	0.531311	0.947782
prot-a-1535	FTyyVu	ALS	|| id:prot-a-1535	Inverse variance weighted	3	-0.0825802	0.0323548	0.0107004	0.231212
prot-a-1530	qDGF75	ALS	|| id:prot-a-1530	Inverse variance weighted	5	-0.0342994	0.0148194	0.0206408	0.290445
prot-a-1529	zygH97	ALS	|| id:prot-a-1529	Inverse variance weighted	2	-0.0177324	0.0448733	0.69272	0.962444
prot-a-1526	KHa850	ALS	|| id:prot-a-1526	Inverse variance weighted	4	0.0822393	0.0445607	0.0649565	0.552967
prot-a-1524	trrdRE	ALS	|| id:prot-a-1524	Inverse variance weighted	2	-0.0144458	0.0417447	0.729303	0.962444
prot-a-1521	WVf16M	ALS	|| id:prot-a-1521	Inverse variance weighted	2	0.0887028	0.044337	0.0454302	0.47151
prot-a-1515	R0MtrF	ALS	|| id:prot-a-1515	Inverse variance weighted	3	-0.0349443	0.0177611	0.04913	0.496087
prot-a-1513	2mr8Ys	ALS	|| id:prot-a-1513	Inverse variance weighted	2	-0.0927676	0.0475567	0.0510959	0.496087
prot-a-1511	IcyEwJ	ALS	|| id:prot-a-1511	Inverse variance weighted	3	0.0327215	0.0449685	0.466825	0.940515
prot-a-1510	PqK2uH	ALS	|| id:prot-a-1510	Inverse variance weighted	2	0.0395455	0.0546987	0.469698	0.943527
prot-a-1506	4goydd	ALS	|| id:prot-a-1506	Inverse variance weighted	10	0.0764011	0.0175163	1.29e-05	0.00220982
prot-a-1504	Uf3PAO	ALS	|| id:prot-a-1504	Inverse variance weighted	2	0.0227311	0.0627515	0.717173	0.962444
prot-a-1503	4jvmuM	ALS	|| id:prot-a-1503	Inverse variance weighted	2	-0.0398286	0.0595193	0.503387	0.946555
prot-a-1500	aXYDSP	ALS	|| id:prot-a-1500	Inverse variance weighted	3	0.00253831	0.0131582	0.847032	0.965419
prot-a-1499	OoOwKM	ALS	|| id:prot-a-1499	Inverse variance weighted	3	0.00254932	0.0136409	0.851749	0.966355
prot-a-1497	it4JT8	ALS	|| id:prot-a-1497	Inverse variance weighted	5	-0.0397485	0.0390692	0.30897	0.874366
prot-a-1492	5OF1Xi	ALS	|| id:prot-a-1492	Inverse variance weighted	4	-0.0176472	0.0130844	0.177426	0.741079
prot-a-1491	k5XI7p	ALS	|| id:prot-a-1491	Inverse variance weighted	3	-0.0571777	0.0637722	0.369937	0.907405
prot-a-1489	HVcUC0	ALS	|| id:prot-a-1489	Inverse variance weighted	3	0.00766019	0.0454552	0.866173	0.974436
prot-a-1487	DX1pZj	ALS	|| id:prot-a-1487	Inverse variance weighted	2	0.0324295	0.0279768	0.246392	0.817185
prot-a-1486	Ty6QR7	ALS	|| id:prot-a-1486	Inverse variance weighted	2	-0.0021679	0.0332404	0.948	0.983721
prot-a-1479	ENxfUz	ALS	|| id:prot-a-1479	Inverse variance weighted	2	0.02697	0.0219706	0.219617	0.787742
prot-a-1477	FTm9iA	ALS	|| id:prot-a-1477	Inverse variance weighted	2	0.00930629	0.0226737	0.681481	0.962444
prot-a-1474	gu5cq4	ALS	|| id:prot-a-1474	Inverse variance weighted	2	-0.03279	0.0388817	0.399045	0.921044
prot-a-1471	s44XeT	ALS	|| id:prot-a-1471	Inverse variance weighted	3	-0.0481196	0.0284601	0.0908808	0.610027
prot-a-1458	Ye5fqi	ALS	|| id:prot-a-1458	Inverse variance weighted	5	0.017858	0.0421628	0.671895	0.962444
prot-a-1442	OeOUu3	ALS	|| id:prot-a-1442	Inverse variance weighted	2	-0.0210712	0.0417631	0.613882	0.962444
prot-a-1440	Vy07Sn	ALS	|| id:prot-a-1440	Inverse variance weighted	2	0.000895914	0.0341666	0.97908	0.996234
prot-a-1432	GyOuCB	ALS	|| id:prot-a-1432	Inverse variance weighted	2	-0.0341753	0.0565758	0.545802	0.9504
prot-a-1428	6KRFMW	ALS	|| id:prot-a-1428	Inverse variance weighted	2	0.0149837	0.0806696	0.852648	0.966355
prot-a-1414	2McpUr	ALS	|| id:prot-a-1414	Inverse variance weighted	4	0.012218	0.0186566	0.51254	0.946555
prot-a-1406	i9jdC6	ALS	|| id:prot-a-1406	Inverse variance weighted	2	-0.00938705	0.0219008	0.668203	0.962444
prot-a-1405	FZ9dY5	ALS	|| id:prot-a-1405	Inverse variance weighted	2	-0.00556602	0.0381514	0.884006	0.975144
prot-a-1371	MtMKQj	ALS	|| id:prot-a-1371	Inverse variance weighted	3	0.0489929	0.0193487	0.011338	0.231212
prot-a-1370	wZHrWP	ALS	|| id:prot-a-1370	Inverse variance weighted	3	-0.0811993	0.0564613	0.150394	0.712938
prot-a-1347	icl8HT	ALS	|| id:prot-a-1347	Inverse variance weighted	11	0.00994936	0.0199342	0.617702	0.962444
prot-a-1346	0Usrhm	ALS	|| id:prot-a-1346	Inverse variance weighted	2	0.054263	0.0522429	0.298959	0.865554
prot-a-1242	M8CEXp	ALS	|| id:prot-a-1242	Inverse variance weighted	3	-0.0624168	0.0426433	0.143277	0.712938
prot-a-1076	9yAlgO	ALS	|| id:prot-a-1076	Inverse variance weighted	4	0.0225212	0.0435924	0.605414	0.962444
prot-a-1075	KiWmrY	ALS	|| id:prot-a-1075	Inverse variance weighted	3	0.0091491	0.0153108	0.550133	0.95162
prot-a-1074	cIfAvf	ALS	|| id:prot-a-1074	Inverse variance weighted	3	-0.00144508	0.0139409	0.917441	0.977277
met-d-Sphingomyelins	4AqmQA	ALS	|| id:met-d-Sphingomyelins	Inverse variance weighted	88	0.11247	0.0372564	0.00253761	0.101798
met-c-935	sfgRAs	ALS	|| id:met-c-935	Inverse variance weighted	9	0.0261915	0.0472779	0.579585	0.962444
met-b-159	bFwo8T	ALS	|| id:met-b-159	Inverse variance weighted	6	0.0715356	0.0439285	0.103428	0.637363
met-b-147	AG8lHX	ALS	|| id:met-b-147	Inverse variance weighted	2	-0.0579767	0.164408	0.72436	0.962444
met-a-751	CZJADw	ALS	|| id:met-a-751	Inverse variance weighted	2	0.906071	0.688125	0.187931	0.761731
met-a-682	Ld2G1J	ALS	|| id:met-a-682	Inverse variance weighted	3	-0.200832	0.306731	0.51263	0.946555
met-a-634	VyWnZK	ALS	|| id:met-a-634	Inverse variance weighted	4	-0.121775	0.277865	0.661204	0.962444
met-a-558	K3RC9x	ALS	|| id:met-a-558	Inverse variance weighted	3	-0.161268	0.193617	0.404888	0.921044
ieu-b-33	GxuGm7	ALS	|| id:ieu-b-33	Inverse variance weighted	899	-0.0453502	0.0220182	0.0394302	0.440419
ieu-b-32	fc41UX	ALS	|| id:ieu-b-32	Inverse variance weighted	1080	-0.0880882	0.0216505	4.73e-05	0.00506703
ieu-b-31	cTrxVr	ALS	|| id:ieu-b-31	Inverse variance weighted	1046	-0.0250874	0.0207308	0.226222	0.79666
ieu-b-29	a5fl7S	ALS	|| id:ieu-b-29	Inverse variance weighted	313	-0.0783508	0.0459008	0.0878294	0.610027
ieu-a-1008	vGsHQi	ALS	|| id:ieu-a-1008	Inverse variance weighted	35	0.000278674	0.000763901	0.715258	0.962444
ieu-a-1006	yoG6ZE	ALS	|| id:ieu-a-1006	Inverse variance weighted	27	0.0275749	0.234201	0.906273	0.977277
ebi-a-GCST90002121	AS5lYC	ALS	|| id:ebi-a-GCST90002121	Inverse variance weighted	11	0.00486481	0.0337876	0.885515	0.975144
ebi-a-GCST90002120	MiBnSq	ALS	|| id:ebi-a-GCST90002120	Inverse variance weighted	2	0.012809	0.0739111	0.862414	0.97356
ebi-a-GCST90002119	1LQ9G8	ALS	|| id:ebi-a-GCST90002119	Inverse variance weighted	15	0.0181479	0.0135162	0.179376	0.741249
ebi-a-GCST90002118	11c0Zi	ALS	|| id:ebi-a-GCST90002118	Inverse variance weighted	8	0.00425742	0.0202679	0.833623	0.962444
ebi-a-GCST90002117	hcoFt3	ALS	|| id:ebi-a-GCST90002117	Inverse variance weighted	10	-0.0180558	0.037923	0.633992	0.962444
ebi-a-GCST90002116	OBgABO	ALS	|| id:ebi-a-GCST90002116	Inverse variance weighted	17	0.0413605	0.0212313	0.0514041	0.496087
ebi-a-GCST90002112	wI2URx	ALS	|| id:ebi-a-GCST90002112	Inverse variance weighted	11	0.00690335	0.0222678	0.75655	0.962444
ebi-a-GCST90002111	bKDkzd	ALS	|| id:ebi-a-GCST90002111	Inverse variance weighted	12	0.022316	0.0273906	0.415226	0.921044
ebi-a-GCST90002110	3JefQ4	ALS	|| id:ebi-a-GCST90002110	Inverse variance weighted	9	0.00450969	0.0225517	0.841503	0.962444
ebi-a-GCST90002109	ujbOpY	ALS	|| id:ebi-a-GCST90002109	Inverse variance weighted	7	-0.0542889	0.0421988	0.198268	0.771667
ebi-a-GCST90002108	B8Qsfs	ALS	|| id:ebi-a-GCST90002108	Inverse variance weighted	15	-0.0243774	0.019761	0.217348	0.787742
ebi-a-GCST90002106	SRdTJf	ALS	|| id:ebi-a-GCST90002106	Inverse variance weighted	25	-0.0262083	0.0180599	0.146727	0.712938
ebi-a-GCST90002105	SosbCX	ALS	|| id:ebi-a-GCST90002105	Inverse variance weighted	31	0.00527268	0.0129979	0.684995	0.962444
ebi-a-GCST90002104	riwQra	ALS	|| id:ebi-a-GCST90002104	Inverse variance weighted	26	-0.0224003	0.0156985	0.153606	0.712938
ebi-a-GCST90002103	KAdBBi	ALS	|| id:ebi-a-GCST90002103	Inverse variance weighted	3	-0.00577496	0.0179312	0.747406	0.962444
ebi-a-GCST90002102	Lds82w	ALS	|| id:ebi-a-GCST90002102	Inverse variance weighted	15	0.0175821	0.00980535	0.0729542	0.567882
ebi-a-GCST90002100	RSjChL	ALS	|| id:ebi-a-GCST90002100	Inverse variance weighted	2	0.0142577	0.0374405	0.703345	0.962444
ebi-a-GCST90002099	XZ4Zyp	ALS	|| id:ebi-a-GCST90002099	Inverse variance weighted	7	0.00871872	0.0133742	0.514461	0.946555
ebi-a-GCST90002098	PXRo4D	ALS	|| id:ebi-a-GCST90002098	Inverse variance weighted	23	0.0152136	0.0087651	0.0826169	0.602049
ebi-a-GCST90002090	Zmwez1	ALS	|| id:ebi-a-GCST90002090	Inverse variance weighted	3	-0.0298269	0.0559957	0.594266	0.962444
ebi-a-GCST90002089	xFB4mr	ALS	|| id:ebi-a-GCST90002089	Inverse variance weighted	2	-0.00653786	0.0659289	0.921007	0.977277
ebi-a-GCST90002088	TISV3n	ALS	|| id:ebi-a-GCST90002088	Inverse variance weighted	3	0.0597475	0.0263306	0.0232603	0.318666
ebi-a-GCST90002087	mkV8ar	ALS	|| id:ebi-a-GCST90002087	Inverse variance weighted	5	0.0703805	0.0384472	0.0671638	0.554303
ebi-a-GCST90002084	ygQ41Y	ALS	|| id:ebi-a-GCST90002084	Inverse variance weighted	2	0.0132404	0.101946	0.896664	0.975689
ebi-a-GCST90002081	Di1tIJ	ALS	|| id:ebi-a-GCST90002081	Inverse variance weighted	6	-0.0430095	0.0506122	0.395445	0.921044
ebi-a-GCST90002077	kfcNJ4	ALS	|| id:ebi-a-GCST90002077	Inverse variance weighted	4	-0.0237555	0.0439295	0.58867	0.962444
ebi-a-GCST90002074	l8A0vT	ALS	|| id:ebi-a-GCST90002074	Inverse variance weighted	11	0.0120511	0.0153038	0.431016	0.921811
ebi-a-GCST90002073	1bgzbo	ALS	|| id:ebi-a-GCST90002073	Inverse variance weighted	14	0.012406	0.0119568	0.299469	0.865554
ebi-a-GCST90002072	Nu7zoY	ALS	|| id:ebi-a-GCST90002072	Inverse variance weighted	5	0.0382994	0.0447205	0.391767	0.921044
ebi-a-GCST90002071	iwUG0r	ALS	|| id:ebi-a-GCST90002071	Inverse variance weighted	7	0.0829939	0.034374	0.0157594	0.254538
ebi-a-GCST90002070	xx1bd5	ALS	|| id:ebi-a-GCST90002070	Inverse variance weighted	2	0.050663	0.0413775	0.220798	0.787742
ebi-a-GCST90002069	i9oODS	ALS	|| id:ebi-a-GCST90002069	Inverse variance weighted	3	-0.0189147	0.0287204	0.510165	0.946555
ebi-a-GCST90002067	nZxAqA	ALS	|| id:ebi-a-GCST90002067	Inverse variance weighted	8	-0.0119417	0.0372676	0.748642	0.962444
ebi-a-GCST90002066	R2TYgW	ALS	|| id:ebi-a-GCST90002066	Inverse variance weighted	3	0.0290489	0.0480369	0.545364	0.9504
ebi-a-GCST90002062	ujypSz	ALS	|| id:ebi-a-GCST90002062	Inverse variance weighted	2	0.00233826	0.0428038	0.956435	0.983721
ebi-a-GCST90002061	vzqpL6	ALS	|| id:ebi-a-GCST90002061	Inverse variance weighted	12	-0.0127466	0.0146479	0.384192	0.921044
ebi-a-GCST90002060	WlFcxv	ALS	|| id:ebi-a-GCST90002060	Inverse variance weighted	2	0.0332926	0.0408854	0.415478	0.921044
ebi-a-GCST90002058	PzwDLU	ALS	|| id:ebi-a-GCST90002058	Inverse variance weighted	6	0.0117017	0.0347462	0.736286	0.962444
ebi-a-GCST90002057	TlWdU1	ALS	|| id:ebi-a-GCST90002057	Inverse variance weighted	4	0.0456105	0.0236754	0.0540422	0.507109
ebi-a-GCST90002056	9wsSvV	ALS	|| id:ebi-a-GCST90002056	Inverse variance weighted	8	0.0143911	0.0169807	0.396716	0.921044
ebi-a-GCST90002055	uOpB3t	ALS	|| id:ebi-a-GCST90002055	Inverse variance weighted	6	0.0197569	0.030566	0.518041	0.946555
ebi-a-GCST90002054	uTCceu	ALS	|| id:ebi-a-GCST90002054	Inverse variance weighted	7	0.00573746	0.0274547	0.834464	0.962444
ebi-a-GCST90002046	Own8sw	ALS	|| id:ebi-a-GCST90002046	Inverse variance weighted	2	-0.00274911	0.0479749	0.954304	0.983721
ebi-a-GCST90002045	5HmdiS	ALS	|| id:ebi-a-GCST90002045	Inverse variance weighted	2	0.0515524	0.0360174	0.15234	0.712938
ebi-a-GCST90002040	QGToXV	ALS	|| id:ebi-a-GCST90002040	Inverse variance weighted	3	0.0167055	0.0360021	0.642637	0.962444
ebi-a-GCST90002039	UHejnf	ALS	|| id:ebi-a-GCST90002039	Inverse variance weighted	10	0.0155331	0.0172427	0.367668	0.907405
ebi-a-GCST90002038	bt9CuR	ALS	|| id:ebi-a-GCST90002038	Inverse variance weighted	2	0.0287707	0.0836945	0.731027	0.962444
ebi-a-GCST90002037	X5C6ey	ALS	|| id:ebi-a-GCST90002037	Inverse variance weighted	2	0.0289277	0.0828531	0.726981	0.962444
ebi-a-GCST90002036	fiLT4r	ALS	|| id:ebi-a-GCST90002036	Inverse variance weighted	5	0.0264147	0.0289047	0.360793	0.907405
ebi-a-GCST90002035	VqvwqQ	ALS	|| id:ebi-a-GCST90002035	Inverse variance weighted	5	0.0229742	0.0280025	0.411968	0.921044
ebi-a-GCST90002034	02koXC	ALS	|| id:ebi-a-GCST90002034	Inverse variance weighted	2	-0.0781151	0.0809814	0.334743	0.888755
ebi-a-GCST90002032	fNRtE8	ALS	|| id:ebi-a-GCST90002032	Inverse variance weighted	23	0.00576111	0.00748543	0.441511	0.921811
ebi-a-GCST90002031	hVpEzL	ALS	|| id:ebi-a-GCST90002031	Inverse variance weighted	21	0.00807342	0.00758133	0.286917	0.849546
ebi-a-GCST90002030	bGaOpN	ALS	|| id:ebi-a-GCST90002030	Inverse variance weighted	35	0.00966711	0.008649	0.263689	0.832382
ebi-a-GCST90002029	2MGKyw	ALS	|| id:ebi-a-GCST90002029	Inverse variance weighted	4	0.0352664	0.0286992	0.219137	0.787742
ebi-a-GCST90002027	g7qq8r	ALS	|| id:ebi-a-GCST90002027	Inverse variance weighted	2	0.00821989	0.0309269	0.790405	0.962444
ebi-a-GCST90002025	bzfCYo	ALS	|| id:ebi-a-GCST90002025	Inverse variance weighted	2	0.0132471	0.0314235	0.673341	0.962444
ebi-a-GCST90002024	83dcb3	ALS	|| id:ebi-a-GCST90002024	Inverse variance weighted	7	-0.00312817	0.0306236	0.918638	0.977277
ebi-a-GCST90002023	SgeqeM	ALS	|| id:ebi-a-GCST90002023	Inverse variance weighted	2	0.00908645	0.0334806	0.786088	0.962444
ebi-a-GCST90002022	XIXrNj	ALS	|| id:ebi-a-GCST90002022	Inverse variance weighted	4	0.0125465	0.0290043	0.665324	0.962444
ebi-a-GCST90002018	zCU1CZ	ALS	|| id:ebi-a-GCST90002018	Inverse variance weighted	2	0.0145532	0.0465005	0.754305	0.962444
ebi-a-GCST90002017	yakC6o	ALS	|| id:ebi-a-GCST90002017	Inverse variance weighted	3	0.00695795	0.0274942	0.800214	0.962444
ebi-a-GCST90002016	oYXo5R	ALS	|| id:ebi-a-GCST90002016	Inverse variance weighted	2	0.0109103	0.0256578	0.670673	0.962444
ebi-a-GCST90002015	obXTiQ	ALS	|| id:ebi-a-GCST90002015	Inverse variance weighted	2	0.0109146	0.0256083	0.669951	0.962444
ebi-a-GCST90002014	TdHF31	ALS	|| id:ebi-a-GCST90002014	Inverse variance weighted	4	0.0042058	0.02624	0.872659	0.974436
ebi-a-GCST90002013	oTya9W	ALS	|| id:ebi-a-GCST90002013	Inverse variance weighted	3	-0.00972741	0.0295124	0.741699	0.962444
ebi-a-GCST90002012	X2peFL	ALS	|| id:ebi-a-GCST90002012	Inverse variance weighted	2	0.0674323	0.0450589	0.134514	0.704811
ebi-a-GCST90002011	8fq1Ar	ALS	|| id:ebi-a-GCST90002011	Inverse variance weighted	2	-0.0571433	0.072505	0.430621	0.921811
ebi-a-GCST90002010	CADRoX	ALS	|| id:ebi-a-GCST90002010	Inverse variance weighted	19	-0.0123942	0.0255125	0.627103	0.962444
ebi-a-GCST90002009	d0UYvV	ALS	|| id:ebi-a-GCST90002009	Inverse variance weighted	26	-0.0100009	0.0190074	0.598776	0.962444
ebi-a-GCST90002008	e3eYnw	ALS	|| id:ebi-a-GCST90002008	Inverse variance weighted	3	0.00764565	0.046126	0.868349	0.974436
ebi-a-GCST90002007	hHkxnd	ALS	|| id:ebi-a-GCST90002007	Inverse variance weighted	16	-0.046292	0.0200223	0.0207763	0.290445
ebi-a-GCST90002006	iSNE9H	ALS	|| id:ebi-a-GCST90002006	Inverse variance weighted	14	-0.00766037	0.0146179	0.60025	0.962444
ebi-a-GCST90002005	vt7ueu	ALS	|| id:ebi-a-GCST90002005	Inverse variance weighted	10	-0.010837	0.0174551	0.534697	0.949626
ebi-a-GCST90002004	iKqpNM	ALS	|| id:ebi-a-GCST90002004	Inverse variance weighted	5	-0.00266253	0.032684	0.935074	0.979569
ebi-a-GCST90002003	5sYaPn	ALS	|| id:ebi-a-GCST90002003	Inverse variance weighted	3	0.0395397	0.0477128	0.407274	0.921044
ebi-a-GCST90001999	jD0Iqd	ALS	|| id:ebi-a-GCST90001999	Inverse variance weighted	2	-0.0311511	0.0263845	0.237738	0.80469
ebi-a-GCST90001997	cERkfd	ALS	|| id:ebi-a-GCST90001997	Inverse variance weighted	4	-0.00852926	0.0279479	0.760226	0.962444
ebi-a-GCST90001996	YEtcwY	ALS	|| id:ebi-a-GCST90001996	Inverse variance weighted	3	0.00432304	0.0407326	0.915477	0.977277
ebi-a-GCST90001995	aA92LC	ALS	|| id:ebi-a-GCST90001995	Inverse variance weighted	4	-0.00794829	0.0306669	0.795495	0.962444
ebi-a-GCST90001992	W1NJ5B	ALS	|| id:ebi-a-GCST90001992	Inverse variance weighted	2	0.0156953	0.121774	0.897445	0.975689
ebi-a-GCST90001991	vixOKc	ALS	|| id:ebi-a-GCST90001991	Inverse variance weighted	19	0.00448835	0.0224586	0.841598	0.962444
ebi-a-GCST90001989	oGiKks	ALS	|| id:ebi-a-GCST90001989	Inverse variance weighted	14	0.00787868	0.0118624	0.506579	0.946555
ebi-a-GCST90001988	TKE7oh	ALS	|| id:ebi-a-GCST90001988	Inverse variance weighted	20	0.00117961	0.0211951	0.955617	0.983721
ebi-a-GCST90001987	1QLSLQ	ALS	|| id:ebi-a-GCST90001987	Inverse variance weighted	13	-0.0104745	0.014087	0.457144	0.928107
ebi-a-GCST90001985	7D6rI9	ALS	|| id:ebi-a-GCST90001985	Inverse variance weighted	9	0.000651997	0.0128588	0.959561	0.985456
ebi-a-GCST90001984	UpQqL7	ALS	|| id:ebi-a-GCST90001984	Inverse variance weighted	17	0.00320687	0.0232741	0.890409	0.975144
ebi-a-GCST90001983	rMTmBJ	ALS	|| id:ebi-a-GCST90001983	Inverse variance weighted	3	-0.0243359	0.0426031	0.567848	0.962444
ebi-a-GCST90001981	0JyiLM	ALS	|| id:ebi-a-GCST90001981	Inverse variance weighted	7	0.000601012	0.0138725	0.965443	0.990013
ebi-a-GCST90001980	xjRAnA	ALS	|| id:ebi-a-GCST90001980	Inverse variance weighted	5	-0.00389984	0.0177981	0.82656	0.962444
ebi-a-GCST90001979	cjxemW	ALS	|| id:ebi-a-GCST90001979	Inverse variance weighted	19	-0.000321377	0.0109268	0.976536	0.996234
ebi-a-GCST90001976	eucVQ8	ALS	|| id:ebi-a-GCST90001976	Inverse variance weighted	2	-0.0925839	0.062228	0.136799	0.709904
ebi-a-GCST90001973	jqIwl5	ALS	|| id:ebi-a-GCST90001973	Inverse variance weighted	4	0.0168747	0.0761713	0.824674	0.962444
ebi-a-GCST90001970	Tz0VFE	ALS	|| id:ebi-a-GCST90001970	Inverse variance weighted	5	-0.00564562	0.0217203	0.794923	0.962444
ebi-a-GCST90001969	ltKxy7	ALS	|| id:ebi-a-GCST90001969	Inverse variance weighted	3	-0.0347279	0.0455694	0.446007	0.921826
ebi-a-GCST90001965	4wUFuo	ALS	|| id:ebi-a-GCST90001965	Inverse variance weighted	2	0.0887507	0.0531058	0.094681	0.616965
ebi-a-GCST90001964	1hZ9kG	ALS	|| id:ebi-a-GCST90001964	Inverse variance weighted	2	-0.022976	0.0579407	0.691704	0.962444
ebi-a-GCST90001963	NZINoN	ALS	|| id:ebi-a-GCST90001963	Inverse variance weighted	5	0.0458052	0.033221	0.167955	0.73453
ebi-a-GCST90001961	2eD4xt	ALS	|| id:ebi-a-GCST90001961	Inverse variance weighted	22	0.00505685	0.00976959	0.60473	0.962444
ebi-a-GCST90001959	ZhsPGo	ALS	|| id:ebi-a-GCST90001959	Inverse variance weighted	3	-0.0358572	0.0390608	0.358626	0.907405
ebi-a-GCST90001957	MN9LSX	ALS	|| id:ebi-a-GCST90001957	Inverse variance weighted	5	-0.0027647	0.00895197	0.757445	0.962444
ebi-a-GCST90001956	1rOKpP	ALS	|| id:ebi-a-GCST90001956	Inverse variance weighted	5	-0.00282738	0.0089933	0.753226	0.962444
ebi-a-GCST90001954	YQQ3yE	ALS	|| id:ebi-a-GCST90001954	Inverse variance weighted	6	-0.00377179	0.0106924	0.724273	0.962444
ebi-a-GCST90001953	jUURNh	ALS	|| id:ebi-a-GCST90001953	Inverse variance weighted	6	-0.00321117	0.0106191	0.762351	0.962444
ebi-a-GCST90001951	B4EXsG	ALS	|| id:ebi-a-GCST90001951	Inverse variance weighted	5	-0.00262608	0.0117451	0.823077	0.962444
ebi-a-GCST90001949	HhvmvK	ALS	|| id:ebi-a-GCST90001949	Inverse variance weighted	7	0.000171413	0.009257	0.985226	0.998168
ebi-a-GCST90001948	FXgzlx	ALS	|| id:ebi-a-GCST90001948	Inverse variance weighted	7	0.00059939	0.00935008	0.948886	0.983721
ebi-a-GCST90001947	cezDJ4	ALS	|| id:ebi-a-GCST90001947	Inverse variance weighted	6	-0.00189121	0.00891721	0.832041	0.962444
ebi-a-GCST90001946	i1YAeI	ALS	|| id:ebi-a-GCST90001946	Inverse variance weighted	7	-0.00364828	0.00928292	0.694312	0.962444
ebi-a-GCST90001945	ZE10Oe	ALS	|| id:ebi-a-GCST90001945	Inverse variance weighted	2	0.0279358	0.0786892	0.722578	0.962444
ebi-a-GCST90001944	Qx2ngZ	ALS	|| id:ebi-a-GCST90001944	Inverse variance weighted	2	0.027988	0.0778707	0.719283	0.962444
ebi-a-GCST90001942	T8DHZJ	ALS	|| id:ebi-a-GCST90001942	Inverse variance weighted	2	-0.0118042	0.0264715	0.655654	0.962444
ebi-a-GCST90001941	h6FNAY	ALS	|| id:ebi-a-GCST90001941	Inverse variance weighted	2	-0.0107697	0.0250076	0.666718	0.962444
ebi-a-GCST90001933	fbr1bn	ALS	|| id:ebi-a-GCST90001933	Inverse variance weighted	3	-0.0460441	0.0290388	0.112828	0.654757
ebi-a-GCST90001932	uyw2WU	ALS	|| id:ebi-a-GCST90001932	Inverse variance weighted	5	0.0402308	0.0669734	0.548041	0.9504
ebi-a-GCST90001926	Hrcqrc	ALS	|| id:ebi-a-GCST90001926	Inverse variance weighted	9	0.0462707	0.0272382	0.0893673	0.610027
ebi-a-GCST90001924	qnX7Ld	ALS	|| id:ebi-a-GCST90001924	Inverse variance weighted	3	0.0875694	0.0627214	0.162665	0.723541
ebi-a-GCST90001920	sG6eFN	ALS	|| id:ebi-a-GCST90001920	Inverse variance weighted	2	0.0455737	0.0691985	0.510157	0.946555
ebi-a-GCST90001917	MccY1j	ALS	|| id:ebi-a-GCST90001917	Inverse variance weighted	2	0.0181791	0.0161081	0.259082	0.825899
ebi-a-GCST90001911	eluL04	ALS	|| id:ebi-a-GCST90001911	Inverse variance weighted	2	0.00206626	0.0716642	0.976998	0.996234
ebi-a-GCST90001910	Wdy0lV	ALS	|| id:ebi-a-GCST90001910	Inverse variance weighted	2	0.040028	0.0598531	0.503642	0.946555
ebi-a-GCST90001908	nI99Fd	ALS	|| id:ebi-a-GCST90001908	Inverse variance weighted	2	0.127575	0.077225	0.0985371	0.624981
ebi-a-GCST90001907	aSypX5	ALS	|| id:ebi-a-GCST90001907	Inverse variance weighted	4	0.0326518	0.0534468	0.541252	0.9504
ebi-a-GCST90001906	sovwHZ	ALS	|| id:ebi-a-GCST90001906	Inverse variance weighted	2	-0.0162253	0.0566596	0.774599	0.962444
ebi-a-GCST90001903	ql32uo	ALS	|| id:ebi-a-GCST90001903	Inverse variance weighted	2	0.0220586	0.0323355	0.495126	0.946555
ebi-a-GCST90001902	pJWZI3	ALS	|| id:ebi-a-GCST90001902	Inverse variance weighted	2	0.0333784	0.0343723	0.331506	0.887315
ebi-a-GCST90001901	gJVaxo	ALS	|| id:ebi-a-GCST90001901	Inverse variance weighted	2	-0.0259859	0.113714	0.819242	0.962444
ebi-a-GCST90001900	xkBZ9n	ALS	|| id:ebi-a-GCST90001900	Inverse variance weighted	5	0.0263598	0.0228246	0.248138	0.817185
ebi-a-GCST90001899	cneTXe	ALS	|| id:ebi-a-GCST90001899	Inverse variance weighted	2	0.0297029	0.0350376	0.39658	0.921044
ebi-a-GCST90001896	dCi6Lb	ALS	|| id:ebi-a-GCST90001896	Inverse variance weighted	3	0.0365821	0.0258085	0.156354	0.714015
ebi-a-GCST90001894	vIxZEB	ALS	|| id:ebi-a-GCST90001894	Inverse variance weighted	5	0.0388286	0.0246785	0.115632	0.660065
ebi-a-GCST90001893	XS37T4	ALS	|| id:ebi-a-GCST90001893	Inverse variance weighted	4	0.0106511	0.0238171	0.654728	0.962444
ebi-a-GCST90001892	Uj2x9Q	ALS	|| id:ebi-a-GCST90001892	Inverse variance weighted	10	-0.00635306	0.0152142	0.676259	0.962444
ebi-a-GCST90001891	OsH3KN	ALS	|| id:ebi-a-GCST90001891	Inverse variance weighted	4	0.0329337	0.0241426	0.172527	0.73453
ebi-a-GCST90001889	83asht	ALS	|| id:ebi-a-GCST90001889	Inverse variance weighted	3	0.0305267	0.0288813	0.290524	0.854117
ebi-a-GCST90001888	GHGHry	ALS	|| id:ebi-a-GCST90001888	Inverse variance weighted	6	-0.022537	0.0205221	0.272126	0.842797
ebi-a-GCST90001887	gLC1Rt	ALS	|| id:ebi-a-GCST90001887	Inverse variance weighted	5	0.0749034	0.0361065	0.0380319	0.434198
ebi-a-GCST90001886	yrkN39	ALS	|| id:ebi-a-GCST90001886	Inverse variance weighted	5	0.0332793	0.0250812	0.184555	0.757006
ebi-a-GCST90001884	clpC8P	ALS	|| id:ebi-a-GCST90001884	Inverse variance weighted	12	-0.0211958	0.0163483	0.194796	0.771667
ebi-a-GCST90001883	G5j9lk	ALS	|| id:ebi-a-GCST90001883	Inverse variance weighted	10	-0.0139888	0.0222407	0.529366	0.947782
ebi-a-GCST90001882	sPACM0	ALS	|| id:ebi-a-GCST90001882	Inverse variance weighted	2	0.0811043	0.0321372	0.011613	0.231212
ebi-a-GCST90001876	phnOrr	ALS	|| id:ebi-a-GCST90001876	Inverse variance weighted	2	0.0773672	0.0330664	0.0192965	0.28735
ebi-a-GCST90001875	THurXL	ALS	|| id:ebi-a-GCST90001875	Inverse variance weighted	2	0.0875967	0.0337539	0.00945469	0.231212
ebi-a-GCST90001872	ogfsCh	ALS	|| id:ebi-a-GCST90001872	Inverse variance weighted	3	0.109603	0.0498475	0.0278954	0.360535
ebi-a-GCST90001869	KMl5Sw	ALS	|| id:ebi-a-GCST90001869	Inverse variance weighted	10	0.0227681	0.0168459	0.17652	0.741079
ebi-a-GCST90001868	15hrhe	ALS	|| id:ebi-a-GCST90001868	Inverse variance weighted	8	-0.0416924	0.0193642	0.031314	0.390001
ebi-a-GCST90001867	lhOtvR	ALS	|| id:ebi-a-GCST90001867	Inverse variance weighted	2	0.0153045	0.106845	0.8861	0.975144
ebi-a-GCST90001866	yr4PwP	ALS	|| id:ebi-a-GCST90001866	Inverse variance weighted	2	-0.112547	0.0898834	0.210519	0.781362
ebi-a-GCST90001865	9uncgD	ALS	|| id:ebi-a-GCST90001865	Inverse variance weighted	2	-0.177199	0.0389519	5.39e-06	0.0012297
ebi-a-GCST90001864	grM0h5	ALS	|| id:ebi-a-GCST90001864	Inverse variance weighted	9	-0.0451405	0.0180495	0.0123869	0.235696
ebi-a-GCST90001863	VMTpyV	ALS	|| id:ebi-a-GCST90001863	Inverse variance weighted	8	-0.0568043	0.0300886	0.059039	0.519642
ebi-a-GCST90001861	2RLqsQ	ALS	|| id:ebi-a-GCST90001861	Inverse variance weighted	2	-0.0828034	0.0696109	0.234236	0.80469
ebi-a-GCST90001860	XMNaqI	ALS	|| id:ebi-a-GCST90001860	Inverse variance weighted	7	-0.0463458	0.0207867	0.0257745	0.33953
ebi-a-GCST90001859	CLCNzD	ALS	|| id:ebi-a-GCST90001859	Inverse variance weighted	4	-0.059828	0.0507323	0.238283	0.80469
ebi-a-GCST90001858	J2JHnQ	ALS	|| id:ebi-a-GCST90001858	Inverse variance weighted	9	-0.0326043	0.022721	0.151291	0.712938
ebi-a-GCST90001857	Zi27Vc	ALS	|| id:ebi-a-GCST90001857	Inverse variance weighted	6	-0.0380626	0.0246374	0.122368	0.675986
ebi-a-GCST90001856	eHQrfy	ALS	|| id:ebi-a-GCST90001856	Inverse variance weighted	6	-0.0623833	0.0268405	0.0201135	0.290445
ebi-a-GCST90001855	suNnHG	ALS	|| id:ebi-a-GCST90001855	Inverse variance weighted	7	-0.0392957	0.0236336	0.0963726	0.616965
ebi-a-GCST90001854	am9qIN	ALS	|| id:ebi-a-GCST90001854	Inverse variance weighted	8	-0.0437915	0.0207242	0.0345958	0.415757
ebi-a-GCST90001853	bcfrKf	ALS	|| id:ebi-a-GCST90001853	Inverse variance weighted	7	-0.040954	0.0217689	0.0599295	0.519642
ebi-a-GCST90001851	m5pv6L	ALS	|| id:ebi-a-GCST90001851	Inverse variance weighted	2	0.0455098	0.0401522	0.257033	0.825899
ebi-a-GCST90001850	4xgqmo	ALS	|| id:ebi-a-GCST90001850	Inverse variance weighted	2	-0.131096	0.0868342	0.131113	0.699574
ebi-a-GCST90001849	bri3k6	ALS	|| id:ebi-a-GCST90001849	Inverse variance weighted	3	-0.115478	0.0238601	1.3e-06	0.000541932
ebi-a-GCST90001847	8o27E3	ALS	|| id:ebi-a-GCST90001847	Inverse variance weighted	2	-0.107607	0.0617871	0.0815837	0.602049
ebi-a-GCST90001846	z5xLm7	ALS	|| id:ebi-a-GCST90001846	Inverse variance weighted	3	-0.0917925	0.0485762	0.0588033	0.519642
ebi-a-GCST90001845	pudzCG	ALS	|| id:ebi-a-GCST90001845	Inverse variance weighted	4	-0.0794719	0.0257999	0.00206776	0.0944277
ebi-a-GCST90001843	hSgJXX	ALS	|| id:ebi-a-GCST90001843	Inverse variance weighted	3	-0.098005	0.0289169	0.000700967	0.0369356
ebi-a-GCST90001842	fzE3XJ	ALS	|| id:ebi-a-GCST90001842	Inverse variance weighted	11	-0.0363437	0.0192157	0.0585776	0.519642
ebi-a-GCST90001841	PTDzrC	ALS	|| id:ebi-a-GCST90001841	Inverse variance weighted	6	-0.0712036	0.0279459	0.0108372	0.231212
ebi-a-GCST90001840	uD0buD	ALS	|| id:ebi-a-GCST90001840	Inverse variance weighted	2	-0.205708	0.0428509	1.58e-06	0.000541932
ebi-a-GCST90001839	fvahbU	ALS	|| id:ebi-a-GCST90001839	Inverse variance weighted	3	-0.113271	0.0279858	5.18e-05	0.00506703
ebi-a-GCST90001838	YSciFu	ALS	|| id:ebi-a-GCST90001838	Inverse variance weighted	12	-0.0308285	0.0199292	0.121888	0.675986
ebi-a-GCST90001834	uznak0	ALS	|| id:ebi-a-GCST90001834	Inverse variance weighted	4	0.00538645	0.0208851	0.796477	0.962444
ebi-a-GCST90001833	BFSJf3	ALS	|| id:ebi-a-GCST90001833	Inverse variance weighted	2	-0.114064	0.0967613	0.23847	0.80469
ebi-a-GCST90001832	gEMchJ	ALS	|| id:ebi-a-GCST90001832	Inverse variance weighted	4	0.0125584	0.0261463	0.631005	0.962444
ebi-a-GCST90001831	DAmLKj	ALS	|| id:ebi-a-GCST90001831	Inverse variance weighted	3	-0.0429664	0.0300383	0.152606	0.712938
ebi-a-GCST90001830	ZZJKOH	ALS	|| id:ebi-a-GCST90001830	Inverse variance weighted	3	0.0655919	0.0414725	0.113746	0.654757
ebi-a-GCST90001829	89bQ96	ALS	|| id:ebi-a-GCST90001829	Inverse variance weighted	28	0.00903345	0.00830605	0.276783	0.846657
ebi-a-GCST90001828	v0KRGm	ALS	|| id:ebi-a-GCST90001828	Inverse variance weighted	3	-0.00085555	0.0682859	0.990004	0.998168
ebi-a-GCST90001826	Eeg3qa	ALS	|| id:ebi-a-GCST90001826	Inverse variance weighted	17	0.0770928	0.0511477	0.131745	0.699574
ebi-a-GCST90001825	53xyMn	ALS	|| id:ebi-a-GCST90001825	Inverse variance weighted	3	0.0011315	0.0449037	0.979897	0.996234
ebi-a-GCST90001824	OnQWJp	ALS	|| id:ebi-a-GCST90001824	Inverse variance weighted	3	-0.0307734	0.0567925	0.587917	0.962444
ebi-a-GCST90001823	J9I31N	ALS	|| id:ebi-a-GCST90001823	Inverse variance weighted	2	0.111949	0.0972472	0.249659	0.81826
ebi-a-GCST90001821	USqZsH	ALS	|| id:ebi-a-GCST90001821	Inverse variance weighted	3	0.00283863	0.0454936	0.950247	0.983721
ebi-a-GCST90001820	f0PIDW	ALS	|| id:ebi-a-GCST90001820	Inverse variance weighted	14	0.0912766	0.0543948	0.0933396	0.614785
ebi-a-GCST90001819	KVQmSh	ALS	|| id:ebi-a-GCST90001819	Inverse variance weighted	6	-0.020321	0.0248568	0.413631	0.921044
ebi-a-GCST90001816	Dhn7dD	ALS	|| id:ebi-a-GCST90001816	Inverse variance weighted	5	-0.0206217	0.0308703	0.504126	0.946555
ebi-a-GCST90001815	iJ3NDA	ALS	|| id:ebi-a-GCST90001815	Inverse variance weighted	5	-0.021726	0.0285571	0.446783	0.921826
ebi-a-GCST90001813	vG7jOi	ALS	|| id:ebi-a-GCST90001813	Inverse variance weighted	5	-0.0164342	0.0258598	0.525096	0.946555
ebi-a-GCST90001812	6l9sjT	ALS	|| id:ebi-a-GCST90001812	Inverse variance weighted	3	0.0287455	0.0446958	0.520135	0.946555
ebi-a-GCST90001811	4RdXcD	ALS	|| id:ebi-a-GCST90001811	Inverse variance weighted	3	-0.00995346	0.0523092	0.849089	0.966156
ebi-a-GCST90001808	COJYzn	ALS	|| id:ebi-a-GCST90001808	Inverse variance weighted	12	0.0023613	0.0146245	0.871729	0.974436
ebi-a-GCST90001806	BEDczG	ALS	|| id:ebi-a-GCST90001806	Inverse variance weighted	13	0.00424131	0.0178847	0.812542	0.962444
ebi-a-GCST90001805	6xTkyY	ALS	|| id:ebi-a-GCST90001805	Inverse variance weighted	9	-0.00497819	0.0190183	0.793509	0.962444
ebi-a-GCST90001804	sHabp1	ALS	|| id:ebi-a-GCST90001804	Inverse variance weighted	12	-0.00544713	0.0161055	0.7352	0.962444
ebi-a-GCST90001803	2Zi0n6	ALS	|| id:ebi-a-GCST90001803	Inverse variance weighted	2	-0.0533789	0.0531531	0.315258	0.881437
ebi-a-GCST90001802	CRSINS	ALS	|| id:ebi-a-GCST90001802	Inverse variance weighted	10	-0.00531645	0.0180085	0.767827	0.962444
ebi-a-GCST90001801	DgKL1v	ALS	|| id:ebi-a-GCST90001801	Inverse variance weighted	6	-0.0160952	0.0166214	0.332874	0.887315
ebi-a-GCST90001800	e1HhIX	ALS	|| id:ebi-a-GCST90001800	Inverse variance weighted	8	-0.0151123	0.019401	0.436013	0.921811
ebi-a-GCST90001798	HshkCd	ALS	|| id:ebi-a-GCST90001798	Inverse variance weighted	14	0.000910166	0.0150076	0.95164	0.983721
ebi-a-GCST90001794	vCgnDv	ALS	|| id:ebi-a-GCST90001794	Inverse variance weighted	2	-0.0664431	0.0408938	0.104211	0.637363
ebi-a-GCST90001793	CzGPa6	ALS	|| id:ebi-a-GCST90001793	Inverse variance weighted	2	-0.0327384	0.031443	0.297783	0.865554
ebi-a-GCST90001792	S98Dfr	ALS	|| id:ebi-a-GCST90001792	Inverse variance weighted	4	0.0336941	0.0315387	0.285367	0.849546
ebi-a-GCST90001791	0AbqpI	ALS	|| id:ebi-a-GCST90001791	Inverse variance weighted	4	-0.0456189	0.0308221	0.138855	0.71172
ebi-a-GCST90001790	HluWhz	ALS	|| id:ebi-a-GCST90001790	Inverse variance weighted	4	0.0338564	0.0298065	0.256011	0.825899
ebi-a-GCST90001789	DUpMPv	ALS	|| id:ebi-a-GCST90001789	Inverse variance weighted	3	-0.0268536	0.0299261	0.369543	0.907405
ebi-a-GCST90001787	TnyCjo	ALS	|| id:ebi-a-GCST90001787	Inverse variance weighted	3	0.028236	0.0313315	0.36748	0.907405
ebi-a-GCST90001786	Gybr44	ALS	|| id:ebi-a-GCST90001786	Inverse variance weighted	2	0.013763	0.048933	0.778509	0.962444
ebi-a-GCST90001785	tfE0za	ALS	|| id:ebi-a-GCST90001785	Inverse variance weighted	2	-0.0098201	0.084102	0.907047	0.977277
ebi-a-GCST90001784	yMHypQ	ALS	|| id:ebi-a-GCST90001784	Inverse variance weighted	3	-0.0259997	0.0400959	0.516701	0.946555
ebi-a-GCST90001783	k3E9IB	ALS	|| id:ebi-a-GCST90001783	Inverse variance weighted	2	-0.0203437	0.0509583	0.689729	0.962444
ebi-a-GCST90001781	EvwTkH	ALS	|| id:ebi-a-GCST90001781	Inverse variance weighted	2	-0.0202225	0.0386258	0.600592	0.962444
ebi-a-GCST90001780	LEwDqi	ALS	|| id:ebi-a-GCST90001780	Inverse variance weighted	2	-0.0217081	0.0458475	0.635867	0.962444
ebi-a-GCST90001779	CxExrE	ALS	|| id:ebi-a-GCST90001779	Inverse variance weighted	4	-0.0415642	0.0304775	0.172641	0.73453
ebi-a-GCST90001778	CN44cc	ALS	|| id:ebi-a-GCST90001778	Inverse variance weighted	3	0.0371165	0.0415813	0.372058	0.907405
ebi-a-GCST90001777	BDRFjo	ALS	|| id:ebi-a-GCST90001777	Inverse variance weighted	4	0.0325237	0.0296787	0.27314	0.842797
ebi-a-GCST90001775	2zbEaX	ALS	|| id:ebi-a-GCST90001775	Inverse variance weighted	3	-0.0506226	0.0355378	0.15431	0.712938
ebi-a-GCST90001774	2yhaVy	ALS	|| id:ebi-a-GCST90001774	Inverse variance weighted	2	-0.0267834	0.0424586	0.528164	0.947782
ebi-a-GCST90001773	Waeaed	ALS	|| id:ebi-a-GCST90001773	Inverse variance weighted	2	-0.000165577	0.0285686	0.995376	0.998823
ebi-a-GCST90001772	7B7WsH	ALS	|| id:ebi-a-GCST90001772	Inverse variance weighted	2	0.0143905	0.0281329	0.608989	0.962444
ebi-a-GCST90001771	po39N8	ALS	|| id:ebi-a-GCST90001771	Inverse variance weighted	2	-0.000263235	0.0274167	0.992339	0.998168
ebi-a-GCST90001769	80M40I	ALS	|| id:ebi-a-GCST90001769	Inverse variance weighted	2	0.0121657	0.0345588	0.724816	0.962444
ebi-a-GCST90001768	Oy2idJ	ALS	|| id:ebi-a-GCST90001768	Inverse variance weighted	2	-0.047615	0.06109	0.435731	0.921811
ebi-a-GCST90001767	hmVTRV	ALS	|| id:ebi-a-GCST90001767	Inverse variance weighted	2	0.0110933	0.0227525	0.62586	0.962444
ebi-a-GCST90001766	8Ua1wX	ALS	|| id:ebi-a-GCST90001766	Inverse variance weighted	2	0.0160504	0.0426855	0.706905	0.962444
ebi-a-GCST90001765	twcUwd	ALS	|| id:ebi-a-GCST90001765	Inverse variance weighted	2	0.0137799	0.0259307	0.595133	0.962444
ebi-a-GCST90001763	YwZNgy	ALS	|| id:ebi-a-GCST90001763	Inverse variance weighted	2	0.00630407	0.0428611	0.883068	0.975144
ebi-a-GCST90001762	vOpqzL	ALS	|| id:ebi-a-GCST90001762	Inverse variance weighted	5	0.026393	0.0317551	0.405892	0.921044
ebi-a-GCST90001761	gXLvxY	ALS	|| id:ebi-a-GCST90001761	Inverse variance weighted	8	0.0222661	0.0365271	0.542143	0.9504
ebi-a-GCST90001760	7J0vbD	ALS	|| id:ebi-a-GCST90001760	Inverse variance weighted	4	-0.00543172	0.0558688	0.922549	0.977277
ebi-a-GCST90001759	k58TKJ	ALS	|| id:ebi-a-GCST90001759	Inverse variance weighted	6	0.0258726	0.0301239	0.390411	0.921044
ebi-a-GCST90001758	smH4HN	ALS	|| id:ebi-a-GCST90001758	Inverse variance weighted	7	-0.0226041	0.0431484	0.60037	0.962444
ebi-a-GCST90001757	brbYHd	ALS	|| id:ebi-a-GCST90001757	Inverse variance weighted	8	0.0309635	0.0400821	0.439818	0.921811
ebi-a-GCST90001755	VvlKG8	ALS	|| id:ebi-a-GCST90001755	Inverse variance weighted	4	-0.00907636	0.058273	0.876225	0.975144
ebi-a-GCST90001754	ByTSdN	ALS	|| id:ebi-a-GCST90001754	Inverse variance weighted	3	-0.00634729	0.0451347	0.888162	0.975144
ebi-a-GCST90001752	aPXo7K	ALS	|| id:ebi-a-GCST90001752	Inverse variance weighted	9	-0.0197208	0.0297578	0.507515	0.946555
ebi-a-GCST90001751	bViQJ0	ALS	|| id:ebi-a-GCST90001751	Inverse variance weighted	4	0.0101715	0.0303738	0.737718	0.962444
ebi-a-GCST90001748	8TYxDg	ALS	|| id:ebi-a-GCST90001748	Inverse variance weighted	4	-0.00295771	0.0388967	0.939387	0.979569
ebi-a-GCST90001747	DPI6Yn	ALS	|| id:ebi-a-GCST90001747	Inverse variance weighted	4	0.00545993	0.0342755	0.873436	0.974436
ebi-a-GCST90001746	tBnsCq	ALS	|| id:ebi-a-GCST90001746	Inverse variance weighted	2	0.0337286	0.0510183	0.508542	0.946555
ebi-a-GCST90001745	T98bKr	ALS	|| id:ebi-a-GCST90001745	Inverse variance weighted	7	-0.0312951	0.0350726	0.372235	0.907405
ebi-a-GCST90001743	ABPb6m	ALS	|| id:ebi-a-GCST90001743	Inverse variance weighted	4	0.0335666	0.0354607	0.34385	0.895578
ebi-a-GCST90001742	rMi4TG	ALS	|| id:ebi-a-GCST90001742	Inverse variance weighted	2	0.0299564	0.0846164	0.723319	0.962444
ebi-a-GCST90001741	ZaqUwa	ALS	|| id:ebi-a-GCST90001741	Inverse variance weighted	2	0.0275348	0.0976731	0.778014	0.962444
ebi-a-GCST90001738	Sw8pLm	ALS	|| id:ebi-a-GCST90001738	Inverse variance weighted	2	0.0261613	0.0888998	0.768545	0.962444
ebi-a-GCST90001737	cwQ8eU	ALS	|| id:ebi-a-GCST90001737	Inverse variance weighted	2	-0.0670332	0.123199	0.58637	0.962444
ebi-a-GCST90001736	nHkNll	ALS	|| id:ebi-a-GCST90001736	Inverse variance weighted	2	0.140293	0.167197	0.401421	0.921044
ebi-a-GCST90001735	XdI9i6	ALS	|| id:ebi-a-GCST90001735	Inverse variance weighted	4	0.13665	0.0561081	0.0148724	0.254538
ebi-a-GCST90001730	c8ZEJV	ALS	|| id:ebi-a-GCST90001730	Inverse variance weighted	2	0.0261142	0.0896364	0.770795	0.962444
ebi-a-GCST90001729	Y3Su6v	ALS	|| id:ebi-a-GCST90001729	Inverse variance weighted	2	0.0235798	0.0747106	0.752295	0.962444
ebi-a-GCST90001728	MCmgsa	ALS	|| id:ebi-a-GCST90001728	Inverse variance weighted	2	0.0187603	0.066401	0.777537	0.962444
ebi-a-GCST90001725	mog1O6	ALS	|| id:ebi-a-GCST90001725	Inverse variance weighted	3	0.0290191	0.059085	0.623326	0.962444
ebi-a-GCST90001724	js1VS5	ALS	|| id:ebi-a-GCST90001724	Inverse variance weighted	3	0.121849	0.0960563	0.204614	0.781362
ebi-a-GCST90001723	TLhXf5	ALS	|| id:ebi-a-GCST90001723	Inverse variance weighted	3	0.147711	0.0837758	0.077872	0.592692
ebi-a-GCST90001720	w3gtGs	ALS	|| id:ebi-a-GCST90001720	Inverse variance weighted	26	0.0117518	0.00911274	0.197189	0.771667
ebi-a-GCST90001719	6FQN5U	ALS	|| id:ebi-a-GCST90001719	Inverse variance weighted	27	0.0116393	0.00852885	0.172349	0.73453
ebi-a-GCST90001718	Oiadms	ALS	|| id:ebi-a-GCST90001718	Inverse variance weighted	28	0.00552384	0.00819156	0.5001	0.946555
ebi-a-GCST90001717	NIBiB0	ALS	|| id:ebi-a-GCST90001717	Inverse variance weighted	26	0.00639704	0.00833407	0.442738	0.921811
ebi-a-GCST90001716	xsJQFZ	ALS	|| id:ebi-a-GCST90001716	Inverse variance weighted	27	0.00812655	0.00839277	0.332905	0.887315
ebi-a-GCST90001715	oWzNmc	ALS	|| id:ebi-a-GCST90001715	Inverse variance weighted	27	0.00887561	0.00831864	0.285992	0.849546
ebi-a-GCST90001713	DeDWSQ	ALS	|| id:ebi-a-GCST90001713	Inverse variance weighted	7	0.0318124	0.0235625	0.176975	0.741079
ebi-a-GCST90001712	ndbnvb	ALS	|| id:ebi-a-GCST90001712	Inverse variance weighted	27	0.00654526	0.00817926	0.42358	0.921811
ebi-a-GCST90001711	ylsXOF	ALS	|| id:ebi-a-GCST90001711	Inverse variance weighted	25	0.00760104	0.00864438	0.379236	0.914707
ebi-a-GCST90001710	uNWMND	ALS	|| id:ebi-a-GCST90001710	Inverse variance weighted	28	0.00833874	0.00918634	0.364019	0.907405
ebi-a-GCST90001709	r9nFsv	ALS	|| id:ebi-a-GCST90001709	Inverse variance weighted	28	0.0113151	0.00873289	0.195084	0.771667
ebi-a-GCST90001708	V2TlsU	ALS	|| id:ebi-a-GCST90001708	Inverse variance weighted	29	0.0118841	0.00898966	0.186177	0.759116
ebi-a-GCST90001707	hs2HH6	ALS	|| id:ebi-a-GCST90001707	Inverse variance weighted	17	0.00957464	0.00971703	0.324454	0.887315
ebi-a-GCST90001706	ze7twA	ALS	|| id:ebi-a-GCST90001706	Inverse variance weighted	16	0.00874695	0.0096761	0.366009	0.907405
ebi-a-GCST90001705	Dp2aCI	ALS	|| id:ebi-a-GCST90001705	Inverse variance weighted	26	0.00896144	0.0084182	0.287088	0.849546
ebi-a-GCST90001704	YT5sp9	ALS	|| id:ebi-a-GCST90001704	Inverse variance weighted	27	0.00959848	0.00852913	0.26043	0.825899
ebi-a-GCST90001703	dJiaox	ALS	|| id:ebi-a-GCST90001703	Inverse variance weighted	25	0.00511433	0.00846388	0.545675	0.9504
ebi-a-GCST90001702	UaaayW	ALS	|| id:ebi-a-GCST90001702	Inverse variance weighted	29	0.00628394	0.00801004	0.432742	0.921811
ebi-a-GCST90001701	68Qy93	ALS	|| id:ebi-a-GCST90001701	Inverse variance weighted	4	0.0332861	0.0283357	0.240113	0.806261
ebi-a-GCST90001700	4s4yzu	ALS	|| id:ebi-a-GCST90001700	Inverse variance weighted	55	0.000286149	0.00028929	0.322594	0.887315
ebi-a-GCST90001698	VU4CHL	ALS	|| id:ebi-a-GCST90001698	Inverse variance weighted	484	6.02e-06	4.16e-06	0.148133	0.712938
ebi-a-GCST90001697	A4glvO	ALS	|| id:ebi-a-GCST90001697	Inverse variance weighted	27	-0.00035371	0.000447492	0.429279	0.921811
ebi-a-GCST90001696	GDhYYd	ALS	|| id:ebi-a-GCST90001696	Inverse variance weighted	11	-0.000851137	0.0010909	0.435266	0.921811
ebi-a-GCST90001695	Bkl0EJ	ALS	|| id:ebi-a-GCST90001695	Inverse variance weighted	111	9.59e-06	1.04e-05	0.355657	0.907405
ebi-a-GCST90001694	3GTDnY	ALS	|| id:ebi-a-GCST90001694	Inverse variance weighted	2	-0.00658335	0.0445752	0.882587	0.975144
ebi-a-GCST90001693	joh2WK	ALS	|| id:ebi-a-GCST90001693	Inverse variance weighted	6	0.00159922	0.0123722	0.897153	0.975689
ebi-a-GCST90001692	hvK381	ALS	|| id:ebi-a-GCST90001692	Inverse variance weighted	10	0.0123653	0.0117312	0.291857	0.854366
ebi-a-GCST90001691	7pwkFW	ALS	|| id:ebi-a-GCST90001691	Inverse variance weighted	9	-0.00226708	0.0098294	0.817592	0.962444
ebi-a-GCST90001690	TvfQBX	ALS	|| id:ebi-a-GCST90001690	Inverse variance weighted	3	0.0895354	0.0637023	0.159864	0.723541
ebi-a-GCST90001688	cmDdhE	ALS	|| id:ebi-a-GCST90001688	Inverse variance weighted	26	3.2e-05	0.00259932	0.990187	0.998168
ebi-a-GCST90001687	ncpKyd	ALS	|| id:ebi-a-GCST90001687	Inverse variance weighted	2	0.0638255	0.0505586	0.206803	0.781362
ebi-a-GCST90001686	P2E7UN	ALS	|| id:ebi-a-GCST90001686	Inverse variance weighted	3	0.0353712	0.0478002	0.459312	0.928107
ebi-a-GCST90001684	JHcNET	ALS	|| id:ebi-a-GCST90001684	Inverse variance weighted	2	0.0109966	0.0503526	0.827124	0.962444
ebi-a-GCST90001681	Gdqtin	ALS	|| id:ebi-a-GCST90001681	Inverse variance weighted	3	0.0362445	0.0645254	0.574315	0.962444
ebi-a-GCST90001679	IdFTRr	ALS	|| id:ebi-a-GCST90001679	Inverse variance weighted	2	-0.00302529	0.0449565	0.946348	0.983721
ebi-a-GCST90001672	eicb7a	ALS	|| id:ebi-a-GCST90001672	Inverse variance weighted	31	0.00287996	0.00960047	0.764191	0.962444
ebi-a-GCST90001671	yxR2VW	ALS	|| id:ebi-a-GCST90001671	Inverse variance weighted	32	0.00388321	0.00990996	0.69517	0.962444
ebi-a-GCST90001670	7NgG7f	ALS	|| id:ebi-a-GCST90001670	Inverse variance weighted	32	-0.00140674	0.0100781	0.888989	0.975144
ebi-a-GCST90001669	3LK7yk	ALS	|| id:ebi-a-GCST90001669	Inverse variance weighted	8	-0.0143933	0.0181795	0.428516	0.921811
ebi-a-GCST90001668	hJV8mY	ALS	|| id:ebi-a-GCST90001668	Inverse variance weighted	8	-0.00107498	0.0112978	0.924196	0.977277
ebi-a-GCST90001667	fLYqjK	ALS	|| id:ebi-a-GCST90001667	Inverse variance weighted	8	-0.0135172	0.014604	0.354664	0.907405
ebi-a-GCST90001666	kUqpa7	ALS	|| id:ebi-a-GCST90001666	Inverse variance weighted	13	0.00363228	0.00644938	0.5733	0.962444
ebi-a-GCST90001665	X3LPiJ	ALS	|| id:ebi-a-GCST90001665	Inverse variance weighted	10	-0.0023406	0.0104965	0.823544	0.962444
ebi-a-GCST90001664	7JmiVG	ALS	|| id:ebi-a-GCST90001664	Inverse variance weighted	12	0.00342111	0.0102681	0.738998	0.962444
ebi-a-GCST90001663	uUYDry	ALS	|| id:ebi-a-GCST90001663	Inverse variance weighted	2	0.0177788	0.0905364	0.844319	0.963931
ebi-a-GCST90001661	DFGnoK	ALS	|| id:ebi-a-GCST90001661	Inverse variance weighted	2	-0.0209147	0.0698711	0.764686	0.962444
ebi-a-GCST90001660	jJPFFF	ALS	|| id:ebi-a-GCST90001660	Inverse variance weighted	32	0.0305519	0.0101744	0.00267497	0.101798
ebi-a-GCST90001659	Rgowgs	ALS	|| id:ebi-a-GCST90001659	Inverse variance weighted	28	0.025955	0.0105484	0.0138719	0.254538
ebi-a-GCST90001658	KGMJZJ	ALS	|| id:ebi-a-GCST90001658	Inverse variance weighted	27	0.0198573	0.0105272	0.0592557	0.519642
ebi-a-GCST90001654	9zuN9g	ALS	|| id:ebi-a-GCST90001654	Inverse variance weighted	2	-0.0100681	0.0450289	0.823075	0.962444
ebi-a-GCST90001650	qSTc3q	ALS	|| id:ebi-a-GCST90001650	Inverse variance weighted	7	-0.0135973	0.0225738	0.546942	0.9504
ebi-a-GCST90001649	biGJbg	ALS	|| id:ebi-a-GCST90001649	Inverse variance weighted	7	-0.0142951	0.0176168	0.417109	0.921676
ebi-a-GCST90001648	wNdE43	ALS	|| id:ebi-a-GCST90001648	Inverse variance weighted	4	-0.0326375	0.0263972	0.216309	0.787742
ebi-a-GCST90001647	xdHSYS	ALS	|| id:ebi-a-GCST90001647	Inverse variance weighted	3	-0.0484102	0.0453928	0.28621	0.849546
ebi-a-GCST90001646	sXZo8g	ALS	|| id:ebi-a-GCST90001646	Inverse variance weighted	5	-0.0187516	0.0196869	0.340847	0.894559
ebi-a-GCST90001645	dtAWyJ	ALS	|| id:ebi-a-GCST90001645	Inverse variance weighted	3	-0.0546575	0.0562453	0.331164	0.887315
ebi-a-GCST90001644	PiSTfy	ALS	|| id:ebi-a-GCST90001644	Inverse variance weighted	2	0.0173191	0.0653937	0.79113	0.962444
ebi-a-GCST90001643	AbCyHx	ALS	|| id:ebi-a-GCST90001643	Inverse variance weighted	3	0.0131267	0.0187446	0.483747	0.946555
ebi-a-GCST90001638	HEoJfb	ALS	|| id:ebi-a-GCST90001638	Inverse variance weighted	8	-0.0122034	0.0326393	0.70849	0.962444
ebi-a-GCST90001637	aiUcFQ	ALS	|| id:ebi-a-GCST90001637	Inverse variance weighted	8	-0.0108175	0.0381123	0.776539	0.962444
ebi-a-GCST90001635	dViFmB	ALS	|| id:ebi-a-GCST90001635	Inverse variance weighted	9	0.00674367	0.0337465	0.841611	0.962444
ebi-a-GCST90001634	ZtprOX	ALS	|| id:ebi-a-GCST90001634	Inverse variance weighted	11	-0.00298534	0.0308471	0.922902	0.977277
ebi-a-GCST90001633	vzgyoD	ALS	|| id:ebi-a-GCST90001633	Inverse variance weighted	8	-0.0103734	0.0316813	0.743342	0.962444
ebi-a-GCST90001629	S4yboa	ALS	|| id:ebi-a-GCST90001629	Inverse variance weighted	4	-0.0206964	0.0393421	0.598845	0.962444
ebi-a-GCST90001628	KekXBm	ALS	|| id:ebi-a-GCST90001628	Inverse variance weighted	5	-0.0141984	0.0342616	0.678573	0.962444
ebi-a-GCST90001627	soOgay	ALS	|| id:ebi-a-GCST90001627	Inverse variance weighted	4	-0.0297005	0.0388369	0.444421	0.921826
ebi-a-GCST90001626	fY06KR	ALS	|| id:ebi-a-GCST90001626	Inverse variance weighted	2	-0.00551208	0.0363882	0.879597	0.975144
ebi-a-GCST90001624	7rI8Q4	ALS	|| id:ebi-a-GCST90001624	Inverse variance weighted	2	-0.00837174	0.03715	0.821707	0.962444
ebi-a-GCST90001623	AMIdyV	ALS	|| id:ebi-a-GCST90001623	Inverse variance weighted	6	0.0433635	0.0558673	0.437639	0.921811
ebi-a-GCST90001622	In9KIo	ALS	|| id:ebi-a-GCST90001622	Inverse variance weighted	5	0.012663	0.0632974	0.841438	0.962444
ebi-a-GCST90001621	bQJU5h	ALS	|| id:ebi-a-GCST90001621	Inverse variance weighted	4	0.0817351	0.0484684	0.0917267	0.610027
ebi-a-GCST90001620	Hwg57u	ALS	|| id:ebi-a-GCST90001620	Inverse variance weighted	4	-0.002366	0.0238932	0.921119	0.977277
ebi-a-GCST90001619	LJwSxI	ALS	|| id:ebi-a-GCST90001619	Inverse variance weighted	4	-0.00222995	0.0243986	0.927178	0.977277
ebi-a-GCST90001618	2NoscV	ALS	|| id:ebi-a-GCST90001618	Inverse variance weighted	3	-0.0173237	0.0320406	0.588729	0.962444
ebi-a-GCST90001615	mTI8RR	ALS	|| id:ebi-a-GCST90001615	Inverse variance weighted	2	0.0720085	0.0481507	0.134789	0.704811
ebi-a-GCST90001614	ADWSWt	ALS	|| id:ebi-a-GCST90001614	Inverse variance weighted	3	0.0428294	0.0614356	0.485713	0.946555
ebi-a-GCST90001613	VrfVde	ALS	|| id:ebi-a-GCST90001613	Inverse variance weighted	2	-0.00621781	0.0607489	0.918477	0.977277
ebi-a-GCST90001611	ZqYDK0	ALS	|| id:ebi-a-GCST90001611	Inverse variance weighted	3	0.0248402	0.0358703	0.488622	0.946555
ebi-a-GCST90001610	T08HLt	ALS	|| id:ebi-a-GCST90001610	Inverse variance weighted	5	0.0446993	0.0260562	0.0862548	0.610027
ebi-a-GCST90001609	Rmic6E	ALS	|| id:ebi-a-GCST90001609	Inverse variance weighted	3	0.0247419	0.0389256	0.525024	0.946555
ebi-a-GCST90001604	n0tZvU	ALS	|| id:ebi-a-GCST90001604	Inverse variance weighted	2	0.0746667	0.0425636	0.0793897	0.597604
ebi-a-GCST90001599	jbnbGy	ALS	|| id:ebi-a-GCST90001599	Inverse variance weighted	2	-0.105809	0.102309	0.301036	0.866426
ebi-a-GCST90001598	BOe4Sb	ALS	|| id:ebi-a-GCST90001598	Inverse variance weighted	2	-0.00781947	0.0480445	0.870711	0.974436
ebi-a-GCST90001597	E4ypZb	ALS	|| id:ebi-a-GCST90001597	Inverse variance weighted	3	0.0441338	0.0538925	0.41283	0.921044
ebi-a-GCST90001594	T8TIdu	ALS	|| id:ebi-a-GCST90001594	Inverse variance weighted	2	-0.00420461	0.0363215	0.907842	0.977277
ebi-a-GCST90001592	Pb1aWc	ALS	|| id:ebi-a-GCST90001592	Inverse variance weighted	3	-0.0269008	0.0929589	0.772288	0.962444
ebi-a-GCST90001588	hibdKz	ALS	|| id:ebi-a-GCST90001588	Inverse variance weighted	2	-0.035604	0.0656663	0.587684	0.962444
ebi-a-GCST90001587	rZZdTV	ALS	|| id:ebi-a-GCST90001587	Inverse variance weighted	3	-0.0410205	0.0317172	0.1959	0.771667
ebi-a-GCST90001585	9Wwdax	ALS	|| id:ebi-a-GCST90001585	Inverse variance weighted	4	-0.0137464	0.0344584	0.689946	0.962444
ebi-a-GCST90001584	9qQA7c	ALS	|| id:ebi-a-GCST90001584	Inverse variance weighted	3	-0.0553785	0.0348704	0.112259	0.654757
ebi-a-GCST90001582	p06cJW	ALS	|| id:ebi-a-GCST90001582	Inverse variance weighted	3	0.0377018	0.0458643	0.411061	0.921044
ebi-a-GCST90001581	R2fc6o	ALS	|| id:ebi-a-GCST90001581	Inverse variance weighted	4	0.0102956	0.035257	0.770274	0.962444
ebi-a-GCST90001580	RmJlfl	ALS	|| id:ebi-a-GCST90001580	Inverse variance weighted	4	-0.0177204	0.0377848	0.639083	0.962444
ebi-a-GCST90001579	nwDMa8	ALS	|| id:ebi-a-GCST90001579	Inverse variance weighted	2	-0.0533058	0.0389029	0.170616	0.73453
ebi-a-GCST90001574	5UP8Es	ALS	|| id:ebi-a-GCST90001574	Inverse variance weighted	8	0.00885303	0.0206578	0.668246	0.962444
ebi-a-GCST90001573	MMUM6M	ALS	|| id:ebi-a-GCST90001573	Inverse variance weighted	5	0.000273685	0.0214737	0.989831	0.998168
ebi-a-GCST90001572	CrIla7	ALS	|| id:ebi-a-GCST90001572	Inverse variance weighted	3	0.0627643	0.0402311	0.118738	0.672193
ebi-a-GCST90001571	5poFJ3	ALS	|| id:ebi-a-GCST90001571	Inverse variance weighted	3	-0.0521152	0.0609767	0.392732	0.921044
ebi-a-GCST90001570	h0eJ2E	ALS	|| id:ebi-a-GCST90001570	Inverse variance weighted	10	0.00443793	0.0140128	0.751467	0.962444
ebi-a-GCST90001569	8NpDuC	ALS	|| id:ebi-a-GCST90001569	Inverse variance weighted	3	-0.0215761	0.0425554	0.612147	0.962444
ebi-a-GCST90001562	mZreHz	ALS	|| id:ebi-a-GCST90001562	Inverse variance weighted	4	0.05449	0.0360681	0.130852	0.699574
ebi-a-GCST90001561	ThwMRe	ALS	|| id:ebi-a-GCST90001561	Inverse variance weighted	11	0.00124985	0.0111014	0.910359	0.977277
ebi-a-GCST90001560	9hj2D2	ALS	|| id:ebi-a-GCST90001560	Inverse variance weighted	4	0.0480087	0.0905557	0.596004	0.962444
ebi-a-GCST90001559	YXu9jW	ALS	|| id:ebi-a-GCST90001559	Inverse variance weighted	2	0.0834341	0.0469966	0.0758446	0.583748
ebi-a-GCST90001558	hnG3d2	ALS	|| id:ebi-a-GCST90001558	Inverse variance weighted	9	0.0120369	0.0162205	0.45804	0.928107
ebi-a-GCST90001557	0vBCaz	ALS	|| id:ebi-a-GCST90001557	Inverse variance weighted	2	0.0884901	0.0492377	0.0723037	0.567882
ebi-a-GCST90001556	sTVmFC	ALS	|| id:ebi-a-GCST90001556	Inverse variance weighted	3	-0.0129207	0.022286	0.562072	0.962444
ebi-a-GCST90001555	ovNnxZ	ALS	|| id:ebi-a-GCST90001555	Inverse variance weighted	11	-0.00104518	0.0119456	0.930278	0.978483
ebi-a-GCST90001554	YHpTZA	ALS	|| id:ebi-a-GCST90001554	Inverse variance weighted	2	0.0062828	0.0256802	0.806723	0.962444
ebi-a-GCST90001553	LaPkK5	ALS	|| id:ebi-a-GCST90001553	Inverse variance weighted	3	-0.00097056	0.00647508	0.88085	0.975144
ebi-a-GCST90001551	RiREEg	ALS	|| id:ebi-a-GCST90001551	Inverse variance weighted	2	0.186588	0.103841	0.0723561	0.567882
ebi-a-GCST90001547	UjzR2H	ALS	|| id:ebi-a-GCST90001547	Inverse variance weighted	8	-0.0026275	0.0257107	0.918602	0.977277
ebi-a-GCST90001546	08ZpEJ	ALS	|| id:ebi-a-GCST90001546	Inverse variance weighted	5	-0.0281186	0.0406976	0.489618	0.946555
ebi-a-GCST90001544	Rc5ojF	ALS	|| id:ebi-a-GCST90001544	Inverse variance weighted	7	-0.00186016	0.0203651	0.927222	0.977277
ebi-a-GCST90001543	gkqVh7	ALS	|| id:ebi-a-GCST90001543	Inverse variance weighted	2	0.0296645	0.0759295	0.69603	0.962444
ebi-a-GCST90001542	kdGdc3	ALS	|| id:ebi-a-GCST90001542	Inverse variance weighted	2	0.0110288	0.0269807	0.682711	0.962444
ebi-a-GCST90001541	3Sajro	ALS	|| id:ebi-a-GCST90001541	Inverse variance weighted	4	0.0196775	0.0430067	0.647279	0.962444
ebi-a-GCST90001536	bmSh9o	ALS	|| id:ebi-a-GCST90001536	Inverse variance weighted	5	0.00438721	0.0213696	0.837337	0.962444
ebi-a-GCST90001535	0q4gI3	ALS	|| id:ebi-a-GCST90001535	Inverse variance weighted	9	-0.00357433	0.0137395	0.794749	0.962444
ebi-a-GCST90001534	R73I93	ALS	|| id:ebi-a-GCST90001534	Inverse variance weighted	3	8.83e-05	0.0295541	0.997617	0.998823
ebi-a-GCST90001533	w6BXjN	ALS	|| id:ebi-a-GCST90001533	Inverse variance weighted	3	-0.016987	0.020562	0.408727	0.921044
ebi-a-GCST90001532	mRDJ0E	ALS	|| id:ebi-a-GCST90001532	Inverse variance weighted	2	-0.0197557	0.0218213	0.365287	0.907405
ebi-a-GCST90001531	LvASah	ALS	|| id:ebi-a-GCST90001531	Inverse variance weighted	2	-0.0148371	0.0222559	0.504991	0.946555
ebi-a-GCST90001528	D0GH3V	ALS	|| id:ebi-a-GCST90001528	Inverse variance weighted	3	0.00252603	0.0193935	0.896367	0.975689
ebi-a-GCST90001527	W172F1	ALS	|| id:ebi-a-GCST90001527	Inverse variance weighted	2	-0.0596122	0.0560731	0.28773	0.849546
ebi-a-GCST90001526	13ZeSD	ALS	|| id:ebi-a-GCST90001526	Inverse variance weighted	3	-0.00233287	0.0193185	0.903883	0.977277
ebi-a-GCST90001520	iBZi9r	ALS	|| id:ebi-a-GCST90001520	Inverse variance weighted	2	-0.0385692	0.0330985	0.243903	0.814993
ebi-a-GCST90001516	l9bobR	ALS	|| id:ebi-a-GCST90001516	Inverse variance weighted	2	-0.00764007	0.0314828	0.808258	0.962444
ebi-a-GCST90001512	y2ef3i	ALS	|| id:ebi-a-GCST90001512	Inverse variance weighted	5	-0.00930344	0.0150004	0.535118	0.949626
ebi-a-GCST90001511	SRfdA3	ALS	|| id:ebi-a-GCST90001511	Inverse variance weighted	10	-0.00601294	0.01085	0.579451	0.962444
ebi-a-GCST90001510	MEAzM0	ALS	|| id:ebi-a-GCST90001510	Inverse variance weighted	4	-0.00997478	0.0188509	0.596708	0.962444
ebi-a-GCST90001509	vioFOg	ALS	|| id:ebi-a-GCST90001509	Inverse variance weighted	11	0.00407938	0.00944935	0.665952	0.962444
ebi-a-GCST90001508	SEB4kI	ALS	|| id:ebi-a-GCST90001508	Inverse variance weighted	12	0.00851547	0.00925142	0.357338	0.907405
ebi-a-GCST90001503	JF3eOb	ALS	|| id:ebi-a-GCST90001503	Inverse variance weighted	15	-0.00504953	0.010925	0.643939	0.962444
ebi-a-GCST90001502	gAwl16	ALS	|| id:ebi-a-GCST90001502	Inverse variance weighted	20	-0.0120034	0.00894515	0.179631	0.741249
ebi-a-GCST90001501	1XPRZ4	ALS	|| id:ebi-a-GCST90001501	Inverse variance weighted	9	-0.0148402	0.0152146	0.329367	0.887315
ebi-a-GCST90001500	ogXU1w	ALS	|| id:ebi-a-GCST90001500	Inverse variance weighted	8	0.00375544	0.0119152	0.752625	0.962444
ebi-a-GCST90001499	JFwZCz	ALS	|| id:ebi-a-GCST90001499	Inverse variance weighted	19	0.013116	0.00820039	0.109723	0.653564
ebi-a-GCST90001497	wmxLBv	ALS	|| id:ebi-a-GCST90001497	Inverse variance weighted	24	0.0241655	0.00997405	0.0153998	0.254538
ebi-a-GCST90001496	RsVqzf	ALS	|| id:ebi-a-GCST90001496	Inverse variance weighted	26	0.0244583	0.0097147	0.0118137	0.231212
ebi-a-GCST90001495	8PiAXG	ALS	|| id:ebi-a-GCST90001495	Inverse variance weighted	27	0.0133	0.00778246	0.0874566	0.610027
ebi-a-GCST90001494	IkZFxX	ALS	|| id:ebi-a-GCST90001494	Inverse variance weighted	14	-0.0056997	0.0103343	0.581269	0.962444
ebi-a-GCST90001493	LV4Bxd	ALS	|| id:ebi-a-GCST90001493	Inverse variance weighted	19	-0.0133784	0.00830572	0.107236	0.644354
ebi-a-GCST90001492	U7OxSj	ALS	|| id:ebi-a-GCST90001492	Inverse variance weighted	8	-0.00746263	0.0128757	0.562191	0.962444
ebi-a-GCST90001491	VU4Pa1	ALS	|| id:ebi-a-GCST90001491	Inverse variance weighted	28	0.0119482	0.00824486	0.147289	0.712938
ebi-a-GCST90001489	2oMliy	ALS	|| id:ebi-a-GCST90001489	Inverse variance weighted	26	0.0112935	0.00912653	0.215927	0.787742
ebi-a-GCST90001487	U4ryE4	ALS	|| id:ebi-a-GCST90001487	Inverse variance weighted	5	-0.0221389	0.0194352	0.254656	0.825899
ebi-a-GCST90001486	4XDA1t	ALS	|| id:ebi-a-GCST90001486	Inverse variance weighted	3	-0.0333521	0.0335144	0.319659	0.887315
ebi-a-GCST90001485	mVKePJ	ALS	|| id:ebi-a-GCST90001485	Inverse variance weighted	32	0.0089277	0.00637183	0.161178	0.723541
ebi-a-GCST90001484	pqsYY7	ALS	|| id:ebi-a-GCST90001484	Inverse variance weighted	26	0.0112623	0.00763645	0.140266	0.71172
ebi-a-GCST90001483	HsgOZj	ALS	|| id:ebi-a-GCST90001483	Inverse variance weighted	31	0.00503585	0.00781555	0.519356	0.946555
ebi-a-GCST90001482	2mXh8S	ALS	|| id:ebi-a-GCST90001482	Inverse variance weighted	15	0.0149386	0.0103311	0.148182	0.712938
ebi-a-GCST90001481	ObYrQR	ALS	|| id:ebi-a-GCST90001481	Inverse variance weighted	20	0.0116391	0.0085045	0.17113	0.73453
ebi-a-GCST90001480	GxkVkj	ALS	|| id:ebi-a-GCST90001480	Inverse variance weighted	9	0.0011327	0.0124216	0.927343	0.977277
ebi-a-GCST90001478	R2M8oh	ALS	|| id:ebi-a-GCST90001478	Inverse variance weighted	2	-0.0202575	0.0505758	0.688761	0.962444
ebi-a-GCST90001477	CAwVhB	ALS	|| id:ebi-a-GCST90001477	Inverse variance weighted	2	-0.0675175	0.168682	0.688961	0.962444
ebi-a-GCST90001475	6EQrdl	ALS	|| id:ebi-a-GCST90001475	Inverse variance weighted	6	-0.0260502	0.0581115	0.653951	0.962444
ebi-a-GCST90001474	vvx8QD	ALS	|| id:ebi-a-GCST90001474	Inverse variance weighted	4	-0.0124147	0.0240639	0.605921	0.962444
ebi-a-GCST90001473	tuIRme	ALS	|| id:ebi-a-GCST90001473	Inverse variance weighted	10	0.0181204	0.0149314	0.22491	0.79666
ebi-a-GCST90001472	P2gMCY	ALS	|| id:ebi-a-GCST90001472	Inverse variance weighted	11	0.0148442	0.0145739	0.308417	0.874366
ebi-a-GCST90001471	ySKE88	ALS	|| id:ebi-a-GCST90001471	Inverse variance weighted	3	0.0282106	0.0407947	0.489235	0.946555
ebi-a-GCST90001469	g1dkks	ALS	|| id:ebi-a-GCST90001469	Inverse variance weighted	12	0.0124619	0.0166664	0.454625	0.928107
ebi-a-GCST90001468	4Sxpqs	ALS	|| id:ebi-a-GCST90001468	Inverse variance weighted	9	0.016627	0.019301	0.388985	0.921044
ebi-a-GCST90001465	Fhh3do	ALS	|| id:ebi-a-GCST90001465	Inverse variance weighted	7	0.016892	0.0203037	0.405429	0.921044
ebi-a-GCST90001464	ysfbGb	ALS	|| id:ebi-a-GCST90001464	Inverse variance weighted	6	0.0141582	0.0214997	0.510197	0.946555
ebi-a-GCST90001463	htuPjY	ALS	|| id:ebi-a-GCST90001463	Inverse variance weighted	7	0.0193377	0.0210338	0.357905	0.907405
ebi-a-GCST90001462	ATlXOC	ALS	|| id:ebi-a-GCST90001462	Inverse variance weighted	8	0.0160413	0.0202208	0.427598	0.921811
ebi-a-GCST90001461	hrb4VK	ALS	|| id:ebi-a-GCST90001461	Inverse variance weighted	4	0.0225319	0.037176	0.544458	0.9504
ebi-a-GCST90001459	YO6kxC	ALS	|| id:ebi-a-GCST90001459	Inverse variance weighted	3	0.0115729	0.0241467	0.631743	0.962444
ebi-a-GCST90001458	hXvzgC	ALS	|| id:ebi-a-GCST90001458	Inverse variance weighted	7	0.0222557	0.0240049	0.353858	0.907405
ebi-a-GCST90001451	NjmZue	ALS	|| id:ebi-a-GCST90001451	Inverse variance weighted	5	0.0158919	0.0249192	0.523644	0.946555
ebi-a-GCST90001450	zY0KWJ	ALS	|| id:ebi-a-GCST90001450	Inverse variance weighted	3	-0.0110892	0.0379051	0.769864	0.962444
ebi-a-GCST90001442	aCq7Xe	ALS	|| id:ebi-a-GCST90001442	Inverse variance weighted	3	0.0327477	0.0637252	0.60733	0.962444
ebi-a-GCST90001439	NjqCOE	ALS	|| id:ebi-a-GCST90001439	Inverse variance weighted	2	0.0139709	0.0667586	0.834234	0.962444
ebi-a-GCST90001436	4H40ol	ALS	|| id:ebi-a-GCST90001436	Inverse variance weighted	2	0.0447474	0.0714442	0.531101	0.947782
ebi-a-GCST90001434	CJgxkT	ALS	|| id:ebi-a-GCST90001434	Inverse variance weighted	3	-0.0603456	0.0628226	0.336768	0.890681
ebi-a-GCST90001433	o3CYPF	ALS	|| id:ebi-a-GCST90001433	Inverse variance weighted	2	0.0400467	0.0371952	0.28163	0.849546
ebi-a-GCST90001432	DjQBx5	ALS	|| id:ebi-a-GCST90001432	Inverse variance weighted	4	0.0149145	0.0555586	0.788356	0.962444
ebi-a-GCST90001431	qJgiah	ALS	|| id:ebi-a-GCST90001431	Inverse variance weighted	2	0.113966	0.0896465	0.203627	0.781362
ebi-a-GCST90001426	3hd1Qw	ALS	|| id:ebi-a-GCST90001426	Inverse variance weighted	2	-0.146041	0.0604086	0.0156256	0.254538
ebi-a-GCST90001424	pggFAj	ALS	|| id:ebi-a-GCST90001424	Inverse variance weighted	2	-0.023176	0.0746678	0.756266	0.962444
ebi-a-GCST90001417	Bey0mz	ALS	|| id:ebi-a-GCST90001417	Inverse variance weighted	2	-0.00214744	0.111827	0.984679	0.998168
ebi-a-GCST90001401	x2SZ7b	ALS	|| id:ebi-a-GCST90001401	Inverse variance weighted	2	0.0433736	0.0379072	0.252539	0.823757
ebi-a-GCST90001399	dhGAjX	ALS	|| id:ebi-a-GCST90001399	Inverse variance weighted	3	0.0339814	0.0283107	0.230021	0.799819
ebi-a-GCST90001398	oImTyp	ALS	|| id:ebi-a-GCST90001398	Inverse variance weighted	2	0.0965683	0.106226	0.363304	0.907405
ebi-a-GCST90001392	mYCTfn	ALS	|| id:ebi-a-GCST90001392	Inverse variance weighted	2	-0.0247503	0.10502	0.813687	0.962444
ebi-a-GCST90000499	A0UvvT	ALS	|| id:ebi-a-GCST90000499	Inverse variance weighted	2	-0.0387102	0.0163287	0.0177552	0.270273
ebi-a-GCST90000486	Ctho5x	ALS	|| id:ebi-a-GCST90000486	Inverse variance weighted	2	0.0112967	0.016878	0.503294	0.946555
ebi-a-GCST90000475	qFFB2x	ALS	|| id:ebi-a-GCST90000475	Inverse variance weighted	2	-0.0136151	0.0166493	0.413494	0.921044
ebi-a-GCST90000446	NqUS2o	ALS	|| id:ebi-a-GCST90000446	Inverse variance weighted	2	-0.0112935	0.0281329	0.688101	0.962444
ebi-a-GCST004634	ERjjVL	ALS	|| id:ebi-a-GCST004634	Inverse variance weighted	62	-0.0331762	0.0495476	0.503123	0.946555
ebi-a-GCST004632	mtOFrs	ALS	|| id:ebi-a-GCST004632	Inverse variance weighted	155	0.00308923	0.0404991	0.939197	0.979569
ebi-a-GCST004631	dSv1et	ALS	|| id:ebi-a-GCST004631	Inverse variance weighted	67	-0.0225379	0.0524844	0.667618	0.962444
ebi-a-GCST004627	NX9xe4	ALS	|| id:ebi-a-GCST004627	Inverse variance weighted	258	-0.105562	0.0277442	0.000141897	0.0121499
ebi-a-GCST004625	G80Blj	ALS	|| id:ebi-a-GCST004625	Inverse variance weighted	275	-0.0130542	0.0257783	0.612575	0.962444
ebi-a-GCST004624	7VfrRo	ALS	|| id:ebi-a-GCST004624	Inverse variance weighted	243	-0.0748473	0.0269411	0.0054663	0.149777
ebi-a-GCST004621	9daXmU	ALS	|| id:ebi-a-GCST004621	Inverse variance weighted	242	0.034384	0.0274892	0.211001	0.781362
ebi-a-GCST004620	XGY8i8	ALS	|| id:ebi-a-GCST004620	Inverse variance weighted	183	-0.0779378	0.0307121	0.0111585	0.231212
ebi-a-GCST004618	bD0d0n	ALS	|| id:ebi-a-GCST004618	Inverse variance weighted	95	-0.0931108	0.0446586	0.0370744	0.43044
ebi-a-GCST004617	VsjizB	ALS	|| id:ebi-a-GCST004617	Inverse variance weighted	212	-0.0356259	0.0283297	0.208555	0.781362
ebi-a-GCST004616	5mfdcM	ALS	|| id:ebi-a-GCST004616	Inverse variance weighted	103	0.0588013	0.032065	0.0666817	0.554303
ebi-a-GCST004613	4GN07E	ALS	|| id:ebi-a-GCST004613	Inverse variance weighted	187	-0.0908097	0.0312428	0.00365398	0.118118
ebi-a-GCST004609	KxUzbR	ALS	|| id:ebi-a-GCST004609	Inverse variance weighted	242	0.0370852	0.0255047	0.145932	0.712938
ebi-a-GCST004607	9GutdW	ALS	|| id:ebi-a-GCST004607	Inverse variance weighted	294	-0.0244299	0.0248483	0.325527	0.887315
ebi-a-GCST004606	Fs1xox	ALS	|| id:ebi-a-GCST004606	Inverse variance weighted	244	-0.0730504	0.0267241	0.00626638	0.165095
ebi-a-GCST004603	kYma4m	ALS	|| id:ebi-a-GCST004603	Inverse variance weighted	306	-0.0151327	0.0230219	0.510977	0.946555
ebi-a-GCST004601	yPYEUR	ALS	|| id:ebi-a-GCST004601	Inverse variance weighted	254	-0.0293202	0.0299678	0.32788	0.887315
ebi-a-GCST004600	ETLruT	ALS	|| id:ebi-a-GCST004600	Inverse variance weighted	220	-0.0367753	0.0285056	0.197013	0.771667
ebi-a-GCST004599	V4DSDf	ALS	|| id:ebi-a-GCST004599	Inverse variance weighted	339	0.0307365	0.0181831	0.0909537	0.610027
ebi-a-GCST004444	Um2wnV	ALS	|| id:ebi-a-GCST004444	Inverse variance weighted	2	0.079263	0.0367484	0.0310125	0.390001
ebi-a-GCST004441	5X1pBH	ALS	|| id:ebi-a-GCST004441	Inverse variance weighted	6	-0.0247917	0.0297469	0.404607	0.921044
ebi-a-GCST004440	NakH3E	ALS	|| id:ebi-a-GCST004440	Inverse variance weighted	2	-0.00337837	0.103049	0.973847	0.996234
ebi-a-GCST004439	LCSMd7	ALS	|| id:ebi-a-GCST004439	Inverse variance weighted	2	0.0524137	0.0552036	0.342386	0.895168
ebi-a-GCST004438	Lcwrdu	ALS	|| id:ebi-a-GCST004438	Inverse variance weighted	5	0.0215713	0.035723	0.545943	0.9504
ebi-a-GCST004433	0aAC6r	ALS	|| id:ebi-a-GCST004433	Inverse variance weighted	24	0.0208042	0.0218309	0.340604	0.894559
ebi-a-GCST004432	1eavri	ALS	|| id:ebi-a-GCST004432	Inverse variance weighted	4	-0.0417018	0.0333414	0.211025	0.781362
ebi-a-GCST004430	2JDrWt	ALS	|| id:ebi-a-GCST004430	Inverse variance weighted	3	0.0149696	0.0415197	0.718442	0.962444

## Sheet: ST2-3
Supplementary table 2-3 FDR-adjusted MR results of all immune markers identified in MR-Egger method
id.exposure	id.outcome	outcome	exposure	method	nsnp	b	se	pval	FDR_com
ukb-d-30220_irnt	JqPuqT	ALS	|| id:ukb-d-30220_irnt	MR Egger	135	0.044773	0.10663	0.675241	0.948413
ukb-d-30210_irnt	5kOIYl	ALS	|| id:ukb-d-30210_irnt	MR Egger	551	-0.0481835	0.0501582	0.337161	0.948413
ukb-d-30190_irnt	blUTk2	ALS	|| id:ukb-d-30190_irnt	MR Egger	475	0.0188112	0.0477757	0.693951	0.948413
ukb-d-30180_irnt	JsvWWA	ALS	|| id:ukb-d-30180_irnt	MR Egger	438	0.132895	0.0751218	0.0775825	0.948413
ukb-d-30130_irnt	SWmVTt	ALS	|| id:ukb-d-30130_irnt	MR Egger	527	0.0251495	0.0462402	0.586749	0.948413
ukb-d-30120_irnt	5Mwwbe	ALS	|| id:ukb-d-30120_irnt	MR Egger	543	-0.18818	0.0591959	0.00156272	0.184792
ukb-d-30110_irnt	gtdk4Z	ALS	|| id:ukb-d-30110_irnt	MR Egger	575	0.0162055	0.0353581	0.646892	0.948413
ukb-d-30100_irnt	cSlqAZ	ALS	|| id:ukb-d-30100_irnt	MR Egger	800	0.0405794	0.0287569	0.1586	0.948413
ukb-d-30090_irnt	XJ8gmX	ALS	|| id:ukb-d-30090_irnt	MR Egger	659	-0.010614	0.0457908	0.816772	0.959111
ukb-d-30080_irnt	Htw5hd	ALS	|| id:ukb-d-30080_irnt	MR Egger	781	-0.00750374	0.0409602	0.854692	0.967151
ukb-d-30070_irnt	KtKGrf	ALS	|| id:ukb-d-30070_irnt	MR Egger	511	0.120797	0.0408893	0.00327934	0.310225
ukb-d-30010_irnt	LRWVeY	ALS	|| id:ukb-d-30010_irnt	MR Egger	609	-0.0767148	0.0641687	0.232352	0.948413
ukb-d-30000_irnt	n0Y7zM	ALS	|| id:ukb-d-30000_irnt	MR Egger	552	-0.222699	0.0559607	7.82935e-05	0.0370328
prot-c-5102_55_3	RPntYH	ALS	|| id:prot-c-5102_55_3	MR Egger	19	0.0898138	0.030424	0.00892005	0.659709
prot-c-4481_34_2	FhcvHM	ALS	|| id:prot-c-4481_34_2	MR Egger	5	-0.158307	0.067793	0.10167	0.948413
prot-c-4159_130_1	z68aGP	ALS	|| id:prot-c-4159_130_1	MR Egger	3	0.0253493	0.0628366	0.75589	0.948413
prot-c-3666_17_4	NhFnJE	ALS	|| id:prot-c-3666_17_4	MR Egger	4	0.109516	0.075495	0.28396	0.948413
prot-c-3640_14_3	UwGwbi	ALS	|| id:prot-c-3640_14_3	MR Egger	10	-0.0107423	0.0182667	0.572702	0.948413
prot-c-3590_8_3	0GcdwP	ALS	|| id:prot-c-3590_8_3	MR Egger	3	0.0838663	0.0793447	0.482368	0.948413
prot-c-2977_7_2	aPpRyq	ALS	|| id:prot-c-2977_7_2	MR Egger	3	-0.0950696	0.113087	0.554966	0.948413
prot-c-2888_49_2	Q5YDsJ	ALS	|| id:prot-c-2888_49_2	MR Egger	3	-0.0357746	0.50078	0.954598	0.985917
prot-c-2730_58_2	MsNM1y	ALS	|| id:prot-c-2730_58_2	MR Egger	15	-0.0151484	0.0353592	0.675363	0.948413
prot-c-2182_54_1	CSxoLi	ALS	|| id:prot-c-2182_54_1	MR Egger	4	-0.109164	0.141072	0.519988	0.948413
prot-b-83	LxwlVj	ALS	|| id:prot-b-83	MR Egger	15	0.0304367	0.0140165	0.0489935	0.948413
prot-b-50	hmtET5	ALS	|| id:prot-b-50	MR Egger	9	0.0214982	0.0647028	0.749421	0.948413
prot-b-38	xr1GlO	ALS	|| id:prot-b-38	MR Egger	4	-0.0659864	0.0516868	0.329915	0.948413
prot-b-23	vK9Ms3	ALS	|| id:prot-b-23	MR Egger	5	0.0220839	0.0387865	0.608945	0.948413
prot-b-21	uS9RdS	ALS	|| id:prot-b-21	MR Egger	3	-0.0757981	0.26902	0.825161	0.959111
prot-b-11	hsM7MT	ALS	|| id:prot-b-11	MR Egger	16	-0.00213861	0.00218537	0.344386	0.948413
prot-a-888	rjc1NN	ALS	|| id:prot-a-888	MR Egger	4	-0.00214062	0.0687044	0.977974	0.993929
prot-a-887	naaKnZ	ALS	|| id:prot-a-887	MR Egger	4	-1.62811	1.52147	0.396602	0.948413
prot-a-854	DYDDCl	ALS	|| id:prot-a-854	MR Egger	4	0.280247	0.53366	0.651894	0.948413
prot-a-766	xFCYhv	ALS	|| id:prot-a-766	MR Egger	6	0.0336391	0.138348	0.81985	0.959111
prot-a-745	gzKX4q	ALS	|| id:prot-a-745	MR Egger	3	0.0767114	0.511872	0.905298	0.977031
prot-a-74	JffYvz	ALS	|| id:prot-a-74	MR Egger	3	0.0496538	0.181235	0.82976	0.959111
prot-a-663	hJRTAP	ALS	|| id:prot-a-663	MR Egger	3	0.0206256	0.145628	0.91043	0.977031
prot-a-522	dhIaIx	ALS	|| id:prot-a-522	MR Egger	6	0.08518	0.0352932	0.0732768	0.948413
prot-a-521	gCLbcm	ALS	|| id:prot-a-521	MR Egger	7	0.0348056	0.0372443	0.392935	0.948413
prot-a-520	dioOGD	ALS	|| id:prot-a-520	MR Egger	3	-0.0993872	0.20772	0.715894	0.948413
prot-a-518	zmtZfj	ALS	|| id:prot-a-518	MR Egger	9	-0.0480856	0.0321339	0.178206	0.948413
prot-a-467	0juZHm	ALS	|| id:prot-a-467	MR Egger	3	0.0496914	0.0988797	0.703539	0.948413
prot-a-456	cwSuSm	ALS	|| id:prot-a-456	MR Egger	3	0.0917352	0.346283	0.835138	0.959111
prot-a-441	G7VZqc	ALS	|| id:prot-a-441	MR Egger	3	0.0403902	0.16122	0.843725	0.961644
prot-a-408	RXKXuS	ALS	|| id:prot-a-408	MR Egger	3	-0.0475244	0.0703265	0.621671	0.948413
prot-a-406	UrB65s	ALS	|| id:prot-a-406	MR Egger	3	0.102603	0.248651	0.750855	0.948413
prot-a-403	pwMylc	ALS	|| id:prot-a-403	MR Egger	5	0.0102849	0.0272859	0.731307	0.948413
prot-a-402	t03Qj0	ALS	|| id:prot-a-402	MR Egger	5	-0.0782064	0.0581066	0.271005	0.948413
prot-a-398	zXHi7I	ALS	|| id:prot-a-398	MR Egger	3	-0.0729717	0.220813	0.79681	0.959111
prot-a-394	4j4bvj	ALS	|| id:prot-a-394	MR Egger	6	0.000201117	0.0464532	0.996753	0.998865
prot-a-392	JA33Wj	ALS	|| id:prot-a-392	MR Egger	4	-0.0390754	0.0180025	0.162148	0.948413
prot-a-391	5UV7p9	ALS	|| id:prot-a-391	MR Egger	5	-0.0363449	0.0256244	0.251118	0.948413
prot-a-390	TMbWZd	ALS	|| id:prot-a-390	MR Egger	3	-0.0428712	0.0551704	0.579448	0.948413
prot-a-322	FlpeiN	ALS	|| id:prot-a-322	MR Egger	3	0.00760394	0.0770029	0.937338	0.980887
prot-a-3191	LRE0v8	ALS	|| id:prot-a-3191	MR Egger	3	0.0482226	0.0227698	0.280842	0.948413
prot-a-315	nSanRU	ALS	|| id:prot-a-315	MR Egger	28	0.0321977	0.0494879	0.521001	0.948413
prot-a-305	n6C0rj	ALS	|| id:prot-a-305	MR Egger	7	-0.143539	0.169442	0.435584	0.948413
prot-a-3048	3xwevv	ALS	|| id:prot-a-3048	MR Egger	3	0.026603	0.149481	0.887875	0.976663
prot-a-3031	uJqNRa	ALS	|| id:prot-a-3031	MR Egger	4	0.0683579	0.0476599	0.287928	0.948413
prot-a-303	hkE2br	ALS	|| id:prot-a-303	MR Egger	6	0.0375628	0.04471	0.448113	0.948413
prot-a-301	ZmHvW6	ALS	|| id:prot-a-301	MR Egger	4	0.0381398	0.041084	0.451236	0.948413
prot-a-2991	3rQZWE	ALS	|| id:prot-a-2991	MR Egger	3	-0.0399874	0.0502938	0.572363	0.948413
prot-a-2966	IjTz5w	ALS	|| id:prot-a-2966	MR Egger	3	-0.0193602	0.0504946	0.766918	0.948413
prot-a-2882	Guwec3	ALS	|| id:prot-a-2882	MR Egger	7	-0.276451	0.0937185	0.0318926	0.948413
prot-a-2797	tgailf	ALS	|| id:prot-a-2797	MR Egger	3	-0.00718805	0.045339	0.899903	0.977031
prot-a-2722	Tz7Jyf	ALS	|| id:prot-a-2722	MR Egger	8	-0.00116194	0.0188495	0.952849	0.985917
prot-a-2573	kDwCzt	ALS	|| id:prot-a-2573	MR Egger	4	-0.00919859	0.168536	0.961435	0.98747
prot-a-2563	ebU7tM	ALS	|| id:prot-a-2563	MR Egger	3	0.157052	0.103045	0.369662	0.948413
prot-a-2493	1I4bmq	ALS	|| id:prot-a-2493	MR Egger	11	0.036708	0.01375	0.0256363	0.948413
prot-a-2428	lJ0TGg	ALS	|| id:prot-a-2428	MR Egger	6	-0.10525	0.061625	0.162839	0.948413
prot-a-2337	z3mSXO	ALS	|| id:prot-a-2337	MR Egger	3	-0.400504	0.365641	0.471051	0.948413
prot-a-2291	UffrI9	ALS	|| id:prot-a-2291	MR Egger	5	0.0338908	0.0741055	0.678519	0.948413
prot-a-2286	1yQjMi	ALS	|| id:prot-a-2286	MR Egger	3	-0.0257419	0.040116	0.636803	0.948413
prot-a-2245	X5PYaB	ALS	|| id:prot-a-2245	MR Egger	3	0.0325045	0.117645	0.828388	0.959111
prot-a-2243	4PKLLK	ALS	|| id:prot-a-2243	MR Egger	4	-0.185338	0.0992706	0.202872	0.948413
prot-a-2229	UKANeL	ALS	|| id:prot-a-2229	MR Egger	5	-0.0558127	0.0375685	0.234063	0.948413
prot-a-2215	MLPEtL	ALS	|| id:prot-a-2215	MR Egger	3	-0.0437296	0.0839745	0.694354	0.948413
prot-a-2166	ot2xMg	ALS	|| id:prot-a-2166	MR Egger	3	-0.179731	0.391658	0.726108	0.948413
prot-a-2043	I5RMZN	ALS	|| id:prot-a-2043	MR Egger	3	-2.10908	1.32967	0.358105	0.948413
prot-a-2016	GuXUFF	ALS	|| id:prot-a-2016	MR Egger	7	0.00338513	0.352238	0.992704	0.996919
prot-a-1912	VdHe21	ALS	|| id:prot-a-1912	MR Egger	4	0.0409854	0.112073	0.749644	0.948413
prot-a-1898	d5jX1E	ALS	|| id:prot-a-1898	MR Egger	26	0.198387	0.0447445	0.000175289	0.0414559
prot-a-1865	T4NIM1	ALS	|| id:prot-a-1865	MR Egger	3	0.00985833	0.0712675	0.912493	0.977031
prot-a-179	p2DEIn	ALS	|| id:prot-a-179	MR Egger	5	0.0641789	0.0728591	0.443252	0.948413
prot-a-1782	BtrRTo	ALS	|| id:prot-a-1782	MR Egger	10	0.00389193	0.0308581	0.902746	0.977031
prot-a-1781	DeVwKm	ALS	|| id:prot-a-1781	MR Egger	17	-0.0408327	0.0153424	0.0177806	0.948413
prot-a-1746	AHYR3c	ALS	|| id:prot-a-1746	MR Egger	3	0.118756	0.204017	0.664408	0.948413
prot-a-1742	51egOE	ALS	|| id:prot-a-1742	MR Egger	4	-0.0461066	0.0247851	0.203925	0.948413
prot-a-1738	uwqbY0	ALS	|| id:prot-a-1738	MR Egger	3	0.228006	0.241853	0.518756	0.948413
prot-a-1719	4ed5DC	ALS	|| id:prot-a-1719	MR Egger	3	1.43045	1.75644	0.564893	0.948413
prot-a-1645	VTqhZu	ALS	|| id:prot-a-1645	MR Egger	10	-0.0500507	0.0421754	0.269378	0.948413
prot-a-1542	CLyGwN	ALS	|| id:prot-a-1542	MR Egger	4	-0.172333	0.172955	0.424036	0.948413
prot-a-1541	iLuYGP	ALS	|| id:prot-a-1541	MR Egger	5	0.0160859	0.0481572	0.760345	0.948413
prot-a-1540	8GyhqX	ALS	|| id:prot-a-1540	MR Egger	6	0.0297578	0.0295505	0.370899	0.948413
prot-a-1539	yOBpve	ALS	|| id:prot-a-1539	MR Egger	3	-0.0231475	0.324401	0.954651	0.985917
prot-a-1537	ykLAKX	ALS	|| id:prot-a-1537	MR Egger	3	0.0302683	0.0575656	0.691826	0.948413
prot-a-1535	FTyyVu	ALS	|| id:prot-a-1535	MR Egger	3	-0.0414222	0.127685	0.800294	0.959111
prot-a-1530	qDGF75	ALS	|| id:prot-a-1530	MR Egger	5	-0.0286762	0.0227068	0.295861	0.948413
prot-a-1526	KHa850	ALS	|| id:prot-a-1526	MR Egger	4	0.057826	0.13712	0.714236	0.948413
prot-a-1515	R0MtrF	ALS	|| id:prot-a-1515	MR Egger	3	0.0698665	0.0990263	0.608841	0.948413
prot-a-1511	IcyEwJ	ALS	|| id:prot-a-1511	MR Egger	3	0.184909	0.618487	0.815054	0.959111
prot-a-1506	4goydd	ALS	|| id:prot-a-1506	MR Egger	10	0.152093	0.0559554	0.0263252	0.948413
prot-a-1500	aXYDSP	ALS	|| id:prot-a-1500	MR Egger	3	0.1248	0.195193	0.637849	0.948413
prot-a-1499	OoOwKM	ALS	|| id:prot-a-1499	MR Egger	3	0.105325	0.196788	0.687148	0.948413
prot-a-1497	it4JT8	ALS	|| id:prot-a-1497	MR Egger	5	-0.00990383	0.126919	0.942715	0.982168
prot-a-1492	5OF1Xi	ALS	|| id:prot-a-1492	MR Egger	4	-0.0259118	0.0275061	0.445613	0.948413
prot-a-1491	k5XI7p	ALS	|| id:prot-a-1491	MR Egger	3	0.127554	0.343579	0.773695	0.952005
prot-a-1489	HVcUC0	ALS	|| id:prot-a-1489	MR Egger	3	-0.106748	0.0533381	0.294996	0.948413
prot-a-1471	s44XeT	ALS	|| id:prot-a-1471	MR Egger	3	-0.27364	0.178063	0.367254	0.948413
prot-a-1458	Ye5fqi	ALS	|| id:prot-a-1458	MR Egger	5	0.0286841	0.17976	0.883359	0.97437
prot-a-1414	2McpUr	ALS	|| id:prot-a-1414	MR Egger	4	-0.0346167	0.0528088	0.579464	0.948413
prot-a-1371	MtMKQj	ALS	|| id:prot-a-1371	MR Egger	3	0.0322237	0.0505196	0.638538	0.948413
prot-a-1370	wZHrWP	ALS	|| id:prot-a-1370	MR Egger	3	-0.140216	0.12344	0.459548	0.948413
prot-a-1347	icl8HT	ALS	|| id:prot-a-1347	MR Egger	11	0.0378691	0.087829	0.676489	0.948413
prot-a-1242	M8CEXp	ALS	|| id:prot-a-1242	MR Egger	3	-0.0266133	0.128409	0.8699	0.97395
prot-a-1076	9yAlgO	ALS	|| id:prot-a-1076	MR Egger	4	0.122386	0.0948173	0.325867	0.948413
prot-a-1075	KiWmrY	ALS	|| id:prot-a-1075	MR Egger	3	-0.026469	0.0289581	0.52857	0.948413
prot-a-1074	cIfAvf	ALS	|| id:prot-a-1074	MR Egger	3	-0.0307998	0.0292661	0.483748	0.948413
met-d-Sphingomyelins	4AqmQA	ALS	|| id:met-d-Sphingomyelins	MR Egger	88	0.102384	0.060273	0.0929969	0.948413
met-c-935	sfgRAs	ALS	|| id:met-c-935	MR Egger	9	-0.0927671	0.0997261	0.383217	0.948413
met-b-159	bFwo8T	ALS	|| id:met-b-159	MR Egger	6	0.186144	0.266866	0.523894	0.948413
met-a-682	Ld2G1J	ALS	|| id:met-a-682	MR Egger	3	-1.29855	1.03395	0.428089	0.948413
met-a-634	VyWnZK	ALS	|| id:met-a-634	MR Egger	4	-1.77184	0.960541	0.206393	0.948413
met-a-558	K3RC9x	ALS	|| id:met-a-558	MR Egger	3	-0.389856	0.37624	0.488686	0.948413
ieu-b-33	GxuGm7	ALS	|| id:ieu-b-33	MR Egger	899	-0.0792655	0.0428718	0.0648018	0.948413
ieu-b-32	fc41UX	ALS	|| id:ieu-b-32	MR Egger	1080	-0.0810059	0.0430524	0.060164	0.948413
ieu-b-31	cTrxVr	ALS	|| id:ieu-b-31	MR Egger	1046	-0.0149221	0.0370195	0.686966	0.948413
ieu-b-29	a5fl7S	ALS	|| id:ieu-b-29	MR Egger	313	-0.108477	0.0976997	0.267722	0.948413
ieu-a-1008	vGsHQi	ALS	|| id:ieu-a-1008	MR Egger	35	-0.00242157	0.0022465	0.288881	0.948413
ieu-a-1006	yoG6ZE	ALS	|| id:ieu-a-1006	MR Egger	27	0.518271	0.570705	0.372484	0.948413
ebi-a-GCST90002121	AS5lYC	ALS	|| id:ebi-a-GCST90002121	MR Egger	11	-0.153906	0.110669	0.197744	0.948413
ebi-a-GCST90002119	1LQ9G8	ALS	|| id:ebi-a-GCST90002119	MR Egger	15	0.0354002	0.0372463	0.359227	0.948413
ebi-a-GCST90002118	11c0Zi	ALS	|| id:ebi-a-GCST90002118	MR Egger	8	-0.023792	0.0433469	0.602901	0.948413
ebi-a-GCST90002117	hcoFt3	ALS	|| id:ebi-a-GCST90002117	MR Egger	10	-0.198811	0.127258	0.156852	0.948413
ebi-a-GCST90002116	OBgABO	ALS	|| id:ebi-a-GCST90002116	MR Egger	17	0.126	0.0524828	0.0297795	0.948413
ebi-a-GCST90002112	wI2URx	ALS	|| id:ebi-a-GCST90002112	MR Egger	11	-0.110589	0.130115	0.4174	0.948413
ebi-a-GCST90002111	bKDkzd	ALS	|| id:ebi-a-GCST90002111	MR Egger	12	-0.105571	0.187256	0.585323	0.948413
ebi-a-GCST90002110	3JefQ4	ALS	|| id:ebi-a-GCST90002110	MR Egger	9	-0.0995924	0.12262	0.443413	0.948413
ebi-a-GCST90002109	ujbOpY	ALS	|| id:ebi-a-GCST90002109	MR Egger	7	-0.0217934	0.198993	0.917051	0.977031
ebi-a-GCST90002108	B8Qsfs	ALS	|| id:ebi-a-GCST90002108	MR Egger	15	-0.139701	0.0602263	0.0372769	0.948413
ebi-a-GCST90002106	SRdTJf	ALS	|| id:ebi-a-GCST90002106	MR Egger	25	-0.00805993	0.0507148	0.875114	0.97395
ebi-a-GCST90002105	SosbCX	ALS	|| id:ebi-a-GCST90002105	MR Egger	31	0.0164166	0.0320823	0.612733	0.948413
ebi-a-GCST90002104	riwQra	ALS	|| id:ebi-a-GCST90002104	MR Egger	26	-0.0445876	0.0519322	0.39907	0.948413
ebi-a-GCST90002103	KAdBBi	ALS	|| id:ebi-a-GCST90002103	MR Egger	3	0.0464759	0.145793	0.803541	0.959111
ebi-a-GCST90002102	Lds82w	ALS	|| id:ebi-a-GCST90002102	MR Egger	15	0.0118311	0.0149462	0.44281	0.948413
ebi-a-GCST90002099	XZ4Zyp	ALS	|| id:ebi-a-GCST90002099	MR Egger	7	0.0021798	0.0190267	0.913248	0.977031
ebi-a-GCST90002098	PXRo4D	ALS	|| id:ebi-a-GCST90002098	MR Egger	23	0.0174821	0.0132313	0.20063	0.948413
ebi-a-GCST90002090	Zmwez1	ALS	|| id:ebi-a-GCST90002090	MR Egger	3	-0.526694	0.545659	0.511258	0.948413
ebi-a-GCST90002088	TISV3n	ALS	|| id:ebi-a-GCST90002088	MR Egger	3	0.031111	0.094927	0.798379	0.959111
ebi-a-GCST90002087	mkV8ar	ALS	|| id:ebi-a-GCST90002087	MR Egger	5	0.104045	0.153522	0.546537	0.948413
ebi-a-GCST90002081	Di1tIJ	ALS	|| id:ebi-a-GCST90002081	MR Egger	6	-1.07146	0.484702	0.0915689	0.948413
ebi-a-GCST90002077	kfcNJ4	ALS	|| id:ebi-a-GCST90002077	MR Egger	4	-0.0850568	0.0999191	0.484289	0.948413
ebi-a-GCST90002074	l8A0vT	ALS	|| id:ebi-a-GCST90002074	MR Egger	11	0.00939873	0.0298561	0.760089	0.948413
ebi-a-GCST90002073	1bgzbo	ALS	|| id:ebi-a-GCST90002073	MR Egger	14	0.037352	0.0191344	0.0746564	0.948413
ebi-a-GCST90002072	Nu7zoY	ALS	|| id:ebi-a-GCST90002072	MR Egger	5	0.276421	0.193301	0.248074	0.948413
ebi-a-GCST90002071	iwUG0r	ALS	|| id:ebi-a-GCST90002071	MR Egger	7	-0.0436991	0.131672	0.753441	0.948413
ebi-a-GCST90002069	i9oODS	ALS	|| id:ebi-a-GCST90002069	MR Egger	3	0.0621912	0.130421	0.716732	0.948413
ebi-a-GCST90002067	nZxAqA	ALS	|| id:ebi-a-GCST90002067	MR Egger	8	-0.380998	0.56947	0.528359	0.948413
ebi-a-GCST90002066	R2TYgW	ALS	|| id:ebi-a-GCST90002066	MR Egger	3	-0.296681	0.305936	0.509776	0.948413
ebi-a-GCST90002061	vzqpL6	ALS	|| id:ebi-a-GCST90002061	MR Egger	12	-0.0683494	0.0300684	0.0463236	0.948413
ebi-a-GCST90002058	PzwDLU	ALS	|| id:ebi-a-GCST90002058	MR Egger	6	0.0447846	0.0834189	0.619831	0.948413
ebi-a-GCST90002057	TlWdU1	ALS	|| id:ebi-a-GCST90002057	MR Egger	4	-0.0966438	0.0908164	0.398733	0.948413
ebi-a-GCST90002056	9wsSvV	ALS	|| id:ebi-a-GCST90002056	MR Egger	8	0.0327222	0.103647	0.762916	0.948413
ebi-a-GCST90002055	uOpB3t	ALS	|| id:ebi-a-GCST90002055	MR Egger	6	0.0575267	0.0913338	0.562979	0.948413
ebi-a-GCST90002054	uTCceu	ALS	|| id:ebi-a-GCST90002054	MR Egger	7	0.0345179	0.0918402	0.722449	0.948413
ebi-a-GCST90002040	QGToXV	ALS	|| id:ebi-a-GCST90002040	MR Egger	3	-0.0593223	0.0894334	0.627147	0.948413
ebi-a-GCST90002039	UHejnf	ALS	|| id:ebi-a-GCST90002039	MR Egger	10	-0.00943779	0.0442882	0.836579	0.959111
ebi-a-GCST90002036	fiLT4r	ALS	|| id:ebi-a-GCST90002036	MR Egger	5	-0.0681457	0.10303	0.555608	0.948413
ebi-a-GCST90002035	VqvwqQ	ALS	|| id:ebi-a-GCST90002035	MR Egger	5	-0.0822175	0.104201	0.487705	0.948413
ebi-a-GCST90002032	fNRtE8	ALS	|| id:ebi-a-GCST90002032	MR Egger	23	-0.0128893	0.0139471	0.365902	0.948413
ebi-a-GCST90002031	hVpEzL	ALS	|| id:ebi-a-GCST90002031	MR Egger	21	-0.00643609	0.0141387	0.654116	0.948413
ebi-a-GCST90002030	bGaOpN	ALS	|| id:ebi-a-GCST90002030	MR Egger	35	0.0124597	0.0188517	0.513244	0.948413
ebi-a-GCST90002029	2MGKyw	ALS	|| id:ebi-a-GCST90002029	MR Egger	4	0.0621261	0.115053	0.643295	0.948413
ebi-a-GCST90002024	83dcb3	ALS	|| id:ebi-a-GCST90002024	MR Egger	7	0.0544601	0.104308	0.62389	0.948413
ebi-a-GCST90002022	XIXrNj	ALS	|| id:ebi-a-GCST90002022	MR Egger	4	0.0604929	0.13597	0.699909	0.948413
ebi-a-GCST90002017	yakC6o	ALS	|| id:ebi-a-GCST90002017	MR Egger	3	0.0279796	0.239721	0.92603	0.977031
ebi-a-GCST90002014	TdHF31	ALS	|| id:ebi-a-GCST90002014	MR Egger	4	0.0473065	0.0797885	0.613361	0.948413
ebi-a-GCST90002013	oTya9W	ALS	|| id:ebi-a-GCST90002013	MR Egger	3	-0.129598	0.173869	0.592222	0.948413
ebi-a-GCST90002010	CADRoX	ALS	|| id:ebi-a-GCST90002010	MR Egger	19	0.0722889	0.125355	0.571716	0.948413
ebi-a-GCST90002009	d0UYvV	ALS	|| id:ebi-a-GCST90002009	MR Egger	26	-0.0525608	0.0652581	0.42848	0.948413
ebi-a-GCST90002008	e3eYnw	ALS	|| id:ebi-a-GCST90002008	MR Egger	3	-0.138267	0.210143	0.629517	0.948413
ebi-a-GCST90002007	hHkxnd	ALS	|| id:ebi-a-GCST90002007	MR Egger	16	-0.042248	0.108197	0.702063	0.948413
ebi-a-GCST90002006	iSNE9H	ALS	|| id:ebi-a-GCST90002006	MR Egger	14	0.010192	0.0316827	0.753222	0.948413
ebi-a-GCST90002005	vt7ueu	ALS	|| id:ebi-a-GCST90002005	MR Egger	10	-0.0158386	0.0334937	0.648931	0.948413
ebi-a-GCST90002004	iKqpNM	ALS	|| id:ebi-a-GCST90002004	MR Egger	5	-0.169212	0.113658	0.233292	0.948413
ebi-a-GCST90002003	5sYaPn	ALS	|| id:ebi-a-GCST90002003	MR Egger	3	-0.0424982	0.182457	0.854315	0.967151
ebi-a-GCST90001997	cERkfd	ALS	|| id:ebi-a-GCST90001997	MR Egger	4	0.149461	0.0908525	0.241684	0.948413
ebi-a-GCST90001996	YEtcwY	ALS	|| id:ebi-a-GCST90001996	MR Egger	3	0.133278	0.0547158	0.248001	0.948413
ebi-a-GCST90001995	aA92LC	ALS	|| id:ebi-a-GCST90001995	MR Egger	4	0.158189	0.0844911	0.202054	0.948413
ebi-a-GCST90001991	vixOKc	ALS	|| id:ebi-a-GCST90001991	MR Egger	19	0.024251	0.0982784	0.80805	0.959111
ebi-a-GCST90001989	oGiKks	ALS	|| id:ebi-a-GCST90001989	MR Egger	14	-0.00303319	0.0255769	0.907562	0.977031
ebi-a-GCST90001988	TKE7oh	ALS	|| id:ebi-a-GCST90001988	MR Egger	20	0.0213936	0.0942693	0.823026	0.959111
ebi-a-GCST90001987	1QLSLQ	ALS	|| id:ebi-a-GCST90001987	MR Egger	13	0.00662343	0.0299476	0.829014	0.959111
ebi-a-GCST90001985	7D6rI9	ALS	|| id:ebi-a-GCST90001985	MR Egger	9	0.0027508	0.0273592	0.922732	0.977031
ebi-a-GCST90001984	UpQqL7	ALS	|| id:ebi-a-GCST90001984	MR Egger	17	0.040656	0.0853597	0.640731	0.948413
ebi-a-GCST90001983	rMTmBJ	ALS	|| id:ebi-a-GCST90001983	MR Egger	3	-0.145919	0.489083	0.815416	0.959111
ebi-a-GCST90001981	0JyiLM	ALS	|| id:ebi-a-GCST90001981	MR Egger	7	0.0239568	0.0383088	0.559164	0.948413
ebi-a-GCST90001980	xjRAnA	ALS	|| id:ebi-a-GCST90001980	MR Egger	5	0.0152772	0.0541843	0.796315	0.959111
ebi-a-GCST90001979	cjxemW	ALS	|| id:ebi-a-GCST90001979	MR Egger	19	-0.0150155	0.0184655	0.427368	0.948413
ebi-a-GCST90001973	jqIwl5	ALS	|| id:ebi-a-GCST90001973	MR Egger	4	-1.00226	0.488886	0.176854	0.948413
ebi-a-GCST90001970	Tz0VFE	ALS	|| id:ebi-a-GCST90001970	MR Egger	5	-0.054147	0.0471378	0.333964	0.948413
ebi-a-GCST90001969	ltKxy7	ALS	|| id:ebi-a-GCST90001969	MR Egger	3	-0.0829571	0.14583	0.670734	0.948413
ebi-a-GCST90001963	NZINoN	ALS	|| id:ebi-a-GCST90001963	MR Egger	5	-0.104363	0.205821	0.647038	0.948413
ebi-a-GCST90001961	2eD4xt	ALS	|| id:ebi-a-GCST90001961	MR Egger	22	0.0255032	0.0201347	0.219842	0.948413
ebi-a-GCST90001959	ZhsPGo	ALS	|| id:ebi-a-GCST90001959	MR Egger	3	0.129997	0.920338	0.910669	0.977031
ebi-a-GCST90001957	MN9LSX	ALS	|| id:ebi-a-GCST90001957	MR Egger	5	-0.0286337	0.0162478	0.176224	0.948413
ebi-a-GCST90001956	1rOKpP	ALS	|| id:ebi-a-GCST90001956	MR Egger	5	-0.0287357	0.0162749	0.175633	0.948413
ebi-a-GCST90001954	YQQ3yE	ALS	|| id:ebi-a-GCST90001954	MR Egger	6	-0.0340052	0.0174849	0.123689	0.948413
ebi-a-GCST90001953	jUURNh	ALS	|| id:ebi-a-GCST90001953	MR Egger	6	-0.0327118	0.0174018	0.133312	0.948413
ebi-a-GCST90001951	B4EXsG	ALS	|| id:ebi-a-GCST90001951	MR Egger	5	-0.0368855	0.0207235	0.173138	0.948413
ebi-a-GCST90001949	HhvmvK	ALS	|| id:ebi-a-GCST90001949	MR Egger	7	-0.0255192	0.0159391	0.170266	0.948413
ebi-a-GCST90001948	FXgzlx	ALS	|| id:ebi-a-GCST90001948	MR Egger	7	-0.0310644	0.01587	0.107643	0.948413
ebi-a-GCST90001947	cezDJ4	ALS	|| id:ebi-a-GCST90001947	MR Egger	6	-0.0286976	0.0159779	0.146907	0.948413
ebi-a-GCST90001946	i1YAeI	ALS	|| id:ebi-a-GCST90001946	MR Egger	7	-0.0290979	0.0165701	0.13943	0.948413
ebi-a-GCST90001933	fbr1bn	ALS	|| id:ebi-a-GCST90001933	MR Egger	3	0.144968	0.332399	0.738186	0.948413
ebi-a-GCST90001932	uyw2WU	ALS	|| id:ebi-a-GCST90001932	MR Egger	5	0.278377	0.46798	0.593826	0.948413
ebi-a-GCST90001926	Hrcqrc	ALS	|| id:ebi-a-GCST90001926	MR Egger	9	0.160715	0.045693	0.00976314	0.659709
ebi-a-GCST90001924	qnX7Ld	ALS	|| id:ebi-a-GCST90001924	MR Egger	3	0.0150571	0.436484	0.978048	0.993929
ebi-a-GCST90001907	aSypX5	ALS	|| id:ebi-a-GCST90001907	MR Egger	4	-0.081113	0.151295	0.645519	0.948413
ebi-a-GCST90001900	xkBZ9n	ALS	|| id:ebi-a-GCST90001900	MR Egger	5	0.0401851	0.0504595	0.484007	0.948413
ebi-a-GCST90001896	dCi6Lb	ALS	|| id:ebi-a-GCST90001896	MR Egger	3	0.00199447	0.0874755	0.985487	0.993929
ebi-a-GCST90001894	vIxZEB	ALS	|| id:ebi-a-GCST90001894	MR Egger	5	0.0584599	0.0835324	0.53441	0.948413
ebi-a-GCST90001893	XS37T4	ALS	|| id:ebi-a-GCST90001893	MR Egger	4	0.0628037	0.052085	0.351193	0.948413
ebi-a-GCST90001892	Uj2x9Q	ALS	|| id:ebi-a-GCST90001892	MR Egger	10	-0.0066605	0.0403126	0.872868	0.97395
ebi-a-GCST90001891	OsH3KN	ALS	|| id:ebi-a-GCST90001891	MR Egger	4	0.0161178	0.0638841	0.824372	0.959111
ebi-a-GCST90001889	83asht	ALS	|| id:ebi-a-GCST90001889	MR Egger	3	0.0477131	0.0706653	0.62192	0.948413
ebi-a-GCST90001888	GHGHry	ALS	|| id:ebi-a-GCST90001888	MR Egger	6	-0.102823	0.0481447	0.0995673	0.948413
ebi-a-GCST90001887	gLC1Rt	ALS	|| id:ebi-a-GCST90001887	MR Egger	5	-0.0102237	0.0803859	0.906842	0.977031
ebi-a-GCST90001886	yrkN39	ALS	|| id:ebi-a-GCST90001886	MR Egger	5	0.0273215	0.0969306	0.796372	0.959111
ebi-a-GCST90001884	clpC8P	ALS	|| id:ebi-a-GCST90001884	MR Egger	12	-0.0069616	0.0360831	0.850874	0.967151
ebi-a-GCST90001883	G5j9lk	ALS	|| id:ebi-a-GCST90001883	MR Egger	10	-0.0451203	0.0675079	0.52271	0.948413
ebi-a-GCST90001872	ogfsCh	ALS	|| id:ebi-a-GCST90001872	MR Egger	3	-0.215611	0.718067	0.814298	0.959111
ebi-a-GCST90001869	KMl5Sw	ALS	|| id:ebi-a-GCST90001869	MR Egger	10	0.0574356	0.0311238	0.102197	0.948413
ebi-a-GCST90001868	15hrhe	ALS	|| id:ebi-a-GCST90001868	MR Egger	8	-0.0798513	0.0384721	0.0832441	0.948413
ebi-a-GCST90001864	grM0h5	ALS	|| id:ebi-a-GCST90001864	MR Egger	9	-0.0537736	0.0563796	0.371963	0.948413
ebi-a-GCST90001863	VMTpyV	ALS	|| id:ebi-a-GCST90001863	MR Egger	8	-0.117808	0.0965244	0.26806	0.948413
ebi-a-GCST90001860	XMNaqI	ALS	|| id:ebi-a-GCST90001860	MR Egger	7	-0.0905023	0.0487782	0.122697	0.948413
ebi-a-GCST90001859	CLCNzD	ALS	|| id:ebi-a-GCST90001859	MR Egger	4	0.0433065	0.931854	0.967156	0.988045
ebi-a-GCST90001858	J2JHnQ	ALS	|| id:ebi-a-GCST90001858	MR Egger	9	-0.099114	0.0418517	0.0497361	0.948413
ebi-a-GCST90001857	Zi27Vc	ALS	|| id:ebi-a-GCST90001857	MR Egger	6	-0.11462	0.128529	0.422909	0.948413
ebi-a-GCST90001856	eHQrfy	ALS	|| id:ebi-a-GCST90001856	MR Egger	6	-0.124849	0.0603006	0.107175	0.948413
ebi-a-GCST90001855	suNnHG	ALS	|| id:ebi-a-GCST90001855	MR Egger	7	-0.0710173	0.0755119	0.390152	0.948413
ebi-a-GCST90001854	am9qIN	ALS	|| id:ebi-a-GCST90001854	MR Egger	8	-0.086777	0.039531	0.0705709	0.948413
ebi-a-GCST90001853	bcfrKf	ALS	|| id:ebi-a-GCST90001853	MR Egger	7	-0.0782442	0.046679	0.154543	0.948413
ebi-a-GCST90001849	bri3k6	ALS	|| id:ebi-a-GCST90001849	MR Egger	3	-0.161713	0.0657327	0.245784	0.948413
ebi-a-GCST90001846	z5xLm7	ALS	|| id:ebi-a-GCST90001846	MR Egger	3	-0.347155	0.69062	0.703474	0.948413
ebi-a-GCST90001845	pudzCG	ALS	|| id:ebi-a-GCST90001845	MR Egger	4	-0.131416	0.0635774	0.17468	0.948413
ebi-a-GCST90001843	hSgJXX	ALS	|| id:ebi-a-GCST90001843	MR Egger	3	-0.190593	0.0861679	0.27031	0.948413
ebi-a-GCST90001842	fzE3XJ	ALS	|| id:ebi-a-GCST90001842	MR Egger	11	-0.0867479	0.0359003	0.0388421	0.948413
ebi-a-GCST90001841	PTDzrC	ALS	|| id:ebi-a-GCST90001841	MR Egger	6	-0.105253	0.0670423	0.191513	0.948413
ebi-a-GCST90001839	fvahbU	ALS	|| id:ebi-a-GCST90001839	MR Egger	3	-0.102589	0.104789	0.506755	0.948413
ebi-a-GCST90001838	YSciFu	ALS	|| id:ebi-a-GCST90001838	MR Egger	12	-0.0903834	0.0371319	0.0352014	0.948413
ebi-a-GCST90001834	uznak0	ALS	|| id:ebi-a-GCST90001834	MR Egger	4	-0.0405238	0.0574002	0.553354	0.948413
ebi-a-GCST90001832	gEMchJ	ALS	|| id:ebi-a-GCST90001832	MR Egger	4	-0.0620638	0.16788	0.747088	0.948413
ebi-a-GCST90001831	DAmLKj	ALS	|| id:ebi-a-GCST90001831	MR Egger	3	0.102725	0.130941	0.576504	0.948413
ebi-a-GCST90001830	ZZJKOH	ALS	|| id:ebi-a-GCST90001830	MR Egger	3	-0.0664111	0.101466	0.631053	0.948413
ebi-a-GCST90001829	89bQ96	ALS	|| id:ebi-a-GCST90001829	MR Egger	28	0.0102431	0.0120121	0.401594	0.948413
ebi-a-GCST90001828	v0KRGm	ALS	|| id:ebi-a-GCST90001828	MR Egger	3	0.644189	0.285037	0.265202	0.948413
ebi-a-GCST90001826	Eeg3qa	ALS	|| id:ebi-a-GCST90001826	MR Egger	17	0.169761	0.254836	0.515426	0.948413
ebi-a-GCST90001825	53xyMn	ALS	|| id:ebi-a-GCST90001825	MR Egger	3	-0.453954	0.266713	0.338174	0.948413
ebi-a-GCST90001824	OnQWJp	ALS	|| id:ebi-a-GCST90001824	MR Egger	3	0.304118	0.183335	0.345371	0.948413
ebi-a-GCST90001821	USqZsH	ALS	|| id:ebi-a-GCST90001821	MR Egger	3	-0.531918	0.315246	0.340594	0.948413
ebi-a-GCST90001820	f0PIDW	ALS	|| id:ebi-a-GCST90001820	MR Egger	14	0.148138	0.327184	0.658794	0.948413
ebi-a-GCST90001819	KVQmSh	ALS	|| id:ebi-a-GCST90001819	MR Egger	6	-0.0207542	0.0418952	0.64631	0.948413
ebi-a-GCST90001816	Dhn7dD	ALS	|| id:ebi-a-GCST90001816	MR Egger	5	-0.0735398	0.0816671	0.434231	0.948413
ebi-a-GCST90001815	iJ3NDA	ALS	|| id:ebi-a-GCST90001815	MR Egger	5	-0.0721552	0.0671428	0.361271	0.948413
ebi-a-GCST90001813	vG7jOi	ALS	|| id:ebi-a-GCST90001813	MR Egger	5	-0.0602024	0.0719438	0.464121	0.948413
ebi-a-GCST90001812	6l9sjT	ALS	|| id:ebi-a-GCST90001812	MR Egger	3	-0.0260547	0.123912	0.868061	0.97395
ebi-a-GCST90001811	4RdXcD	ALS	|| id:ebi-a-GCST90001811	MR Egger	3	-0.171053	0.128903	0.411124	0.948413
ebi-a-GCST90001808	COJYzn	ALS	|| id:ebi-a-GCST90001808	MR Egger	12	-0.0566446	0.0352188	0.138834	0.948413
ebi-a-GCST90001806	BEDczG	ALS	|| id:ebi-a-GCST90001806	MR Egger	13	-0.0774842	0.0410661	0.085843	0.948413
ebi-a-GCST90001805	6xTkyY	ALS	|| id:ebi-a-GCST90001805	MR Egger	9	-0.06072	0.0484688	0.250518	0.948413
ebi-a-GCST90001804	sHabp1	ALS	|| id:ebi-a-GCST90001804	MR Egger	12	-0.042164	0.030264	0.193749	0.948413
ebi-a-GCST90001802	CRSINS	ALS	|| id:ebi-a-GCST90001802	MR Egger	10	-0.0664472	0.0421165	0.153286	0.948413
ebi-a-GCST90001801	DgKL1v	ALS	|| id:ebi-a-GCST90001801	MR Egger	6	-0.0511538	0.0481173	0.347655	0.948413
ebi-a-GCST90001800	e1HhIX	ALS	|| id:ebi-a-GCST90001800	MR Egger	8	-0.0577279	0.0489908	0.283272	0.948413
ebi-a-GCST90001798	HshkCd	ALS	|| id:ebi-a-GCST90001798	MR Egger	14	-0.0496664	0.0300393	0.124156	0.948413
ebi-a-GCST90001792	S98Dfr	ALS	|| id:ebi-a-GCST90001792	MR Egger	4	-0.00477872	0.0943463	0.964207	0.98747
ebi-a-GCST90001791	0AbqpI	ALS	|| id:ebi-a-GCST90001791	MR Egger	4	-0.0829986	0.0693534	0.354024	0.948413
ebi-a-GCST90001790	HluWhz	ALS	|| id:ebi-a-GCST90001790	MR Egger	4	0.00460065	0.0915958	0.964506	0.98747
ebi-a-GCST90001789	DUpMPv	ALS	|| id:ebi-a-GCST90001789	MR Egger	3	-0.0495716	0.0661446	0.590561	0.948413
ebi-a-GCST90001787	TnyCjo	ALS	|| id:ebi-a-GCST90001787	MR Egger	3	-0.0607028	0.111024	0.68147	0.948413
ebi-a-GCST90001784	yMHypQ	ALS	|| id:ebi-a-GCST90001784	MR Egger	3	0.191403	0.123212	0.364118	0.948413
ebi-a-GCST90001779	CxExrE	ALS	|| id:ebi-a-GCST90001779	MR Egger	4	-0.0676258	0.065812	0.412187	0.948413
ebi-a-GCST90001778	CN44cc	ALS	|| id:ebi-a-GCST90001778	MR Egger	3	-0.0103184	0.136259	0.951883	0.985917
ebi-a-GCST90001777	BDRFjo	ALS	|| id:ebi-a-GCST90001777	MR Egger	4	-0.000982464	0.0901794	0.992297	0.996919
ebi-a-GCST90001775	2zbEaX	ALS	|| id:ebi-a-GCST90001775	MR Egger	3	-0.10653	0.0775173	0.400463	0.948413
ebi-a-GCST90001762	vOpqzL	ALS	|| id:ebi-a-GCST90001762	MR Egger	5	-0.0540212	0.200579	0.805141	0.959111
ebi-a-GCST90001761	gXLvxY	ALS	|| id:ebi-a-GCST90001761	MR Egger	8	-0.0424523	0.152887	0.790584	0.959111
ebi-a-GCST90001760	7J0vbD	ALS	|| id:ebi-a-GCST90001760	MR Egger	4	-0.390706	1.67169	0.836947	0.959111
ebi-a-GCST90001759	k58TKJ	ALS	|| id:ebi-a-GCST90001759	MR Egger	6	-0.0460336	0.151859	0.7769	0.952005
ebi-a-GCST90001758	smH4HN	ALS	|| id:ebi-a-GCST90001758	MR Egger	7	0.272604	0.367899	0.492018	0.948413
ebi-a-GCST90001757	brbYHd	ALS	|| id:ebi-a-GCST90001757	MR Egger	8	-0.0242456	0.17608	0.894985	0.977031
ebi-a-GCST90001755	VvlKG8	ALS	|| id:ebi-a-GCST90001755	MR Egger	4	0.0519855	0.308782	0.881789	0.97437
ebi-a-GCST90001754	ByTSdN	ALS	|| id:ebi-a-GCST90001754	MR Egger	3	2.10191	4.82937	0.738663	0.948413
ebi-a-GCST90001752	aPXo7K	ALS	|| id:ebi-a-GCST90001752	MR Egger	9	0.0602357	0.150935	0.701727	0.948413
ebi-a-GCST90001751	bViQJ0	ALS	|| id:ebi-a-GCST90001751	MR Egger	4	-0.0924124	0.0940958	0.429597	0.948413
ebi-a-GCST90001748	8TYxDg	ALS	|| id:ebi-a-GCST90001748	MR Egger	4	0.271676	0.247481	0.386819	0.948413
ebi-a-GCST90001747	DPI6Yn	ALS	|| id:ebi-a-GCST90001747	MR Egger	4	-0.084867	0.225008	0.742306	0.948413
ebi-a-GCST90001745	T98bKr	ALS	|| id:ebi-a-GCST90001745	MR Egger	7	0.0499885	0.146394	0.746636	0.948413
ebi-a-GCST90001743	ABPb6m	ALS	|| id:ebi-a-GCST90001743	MR Egger	4	-0.273981	0.346541	0.512028	0.948413
ebi-a-GCST90001735	XdI9i6	ALS	|| id:ebi-a-GCST90001735	MR Egger	4	-0.0863701	0.10849	0.509451	0.948413
ebi-a-GCST90001725	mog1O6	ALS	|| id:ebi-a-GCST90001725	MR Egger	3	0.0298703	0.254952	0.925752	0.977031
ebi-a-GCST90001724	js1VS5	ALS	|| id:ebi-a-GCST90001724	MR Egger	3	-0.0597954	0.122491	0.71089	0.948413
ebi-a-GCST90001723	TLhXf5	ALS	|| id:ebi-a-GCST90001723	MR Egger	3	-0.181767	0.14322	0.424841	0.948413
ebi-a-GCST90001720	w3gtGs	ALS	|| id:ebi-a-GCST90001720	MR Egger	26	0.0134406	0.0143125	0.357045	0.948413
ebi-a-GCST90001719	6FQN5U	ALS	|| id:ebi-a-GCST90001719	MR Egger	27	0.00712454	0.0125997	0.576806	0.948413
ebi-a-GCST90001718	Oiadms	ALS	|| id:ebi-a-GCST90001718	MR Egger	28	0.00854484	0.0122573	0.491912	0.948413
ebi-a-GCST90001717	NIBiB0	ALS	|| id:ebi-a-GCST90001717	MR Egger	26	0.0140123	0.0126004	0.277132	0.948413
ebi-a-GCST90001716	xsJQFZ	ALS	|| id:ebi-a-GCST90001716	MR Egger	27	0.0105704	0.0122435	0.396155	0.948413
ebi-a-GCST90001715	oWzNmc	ALS	|| id:ebi-a-GCST90001715	MR Egger	27	0.0100087	0.0126537	0.436404	0.948413
ebi-a-GCST90001713	DeDWSQ	ALS	|| id:ebi-a-GCST90001713	MR Egger	7	0.0552182	0.0521154	0.337833	0.948413
ebi-a-GCST90001712	ndbnvb	ALS	|| id:ebi-a-GCST90001712	MR Egger	27	0.00871679	0.0126581	0.497394	0.948413
ebi-a-GCST90001711	ylsXOF	ALS	|| id:ebi-a-GCST90001711	MR Egger	25	0.00952935	0.0126884	0.460252	0.948413
ebi-a-GCST90001710	uNWMND	ALS	|| id:ebi-a-GCST90001710	MR Egger	28	0.00964934	0.0136929	0.487264	0.948413
ebi-a-GCST90001709	r9nFsv	ALS	|| id:ebi-a-GCST90001709	MR Egger	28	0.00675032	0.0126517	0.598186	0.948413
ebi-a-GCST90001708	V2TlsU	ALS	|| id:ebi-a-GCST90001708	MR Egger	29	0.00932616	0.0132013	0.485956	0.948413
ebi-a-GCST90001707	hs2HH6	ALS	|| id:ebi-a-GCST90001707	MR Egger	17	0.016212	0.0187318	0.400406	0.948413
ebi-a-GCST90001706	ze7twA	ALS	|| id:ebi-a-GCST90001706	MR Egger	16	0.0162402	0.0180581	0.383686	0.948413
ebi-a-GCST90001705	Dp2aCI	ALS	|| id:ebi-a-GCST90001705	MR Egger	26	0.00992683	0.0125777	0.437699	0.948413
ebi-a-GCST90001704	YT5sp9	ALS	|| id:ebi-a-GCST90001704	MR Egger	27	0.0100594	0.0126063	0.432405	0.948413
ebi-a-GCST90001703	dJiaox	ALS	|| id:ebi-a-GCST90001703	MR Egger	25	0.0160933	0.0127175	0.218379	0.948413
ebi-a-GCST90001702	UaaayW	ALS	|| id:ebi-a-GCST90001702	MR Egger	29	0.00899777	0.0118827	0.45548	0.948413
ebi-a-GCST90001701	68Qy93	ALS	|| id:ebi-a-GCST90001701	MR Egger	4	-0.0569319	0.139805	0.723293	0.948413
ebi-a-GCST90001700	4s4yzu	ALS	|| id:ebi-a-GCST90001700	MR Egger	55	6.51255e-05	0.000666688	0.922551	0.977031
ebi-a-GCST90001698	VU4CHL	ALS	|| id:ebi-a-GCST90001698	MR Egger	484	6.79976e-06	5.3495e-06	0.204305	0.948413
ebi-a-GCST90001697	A4glvO	ALS	|| id:ebi-a-GCST90001697	MR Egger	27	-0.000280911	0.000545411	0.611046	0.948413
ebi-a-GCST90001696	GDhYYd	ALS	|| id:ebi-a-GCST90001696	MR Egger	11	-0.00130431	0.00147905	0.400793	0.948413
ebi-a-GCST90001695	Bkl0EJ	ALS	|| id:ebi-a-GCST90001695	MR Egger	111	5.67515e-06	1.37332e-05	0.680241	0.948413
ebi-a-GCST90001693	joh2WK	ALS	|| id:ebi-a-GCST90001693	MR Egger	6	-0.0345519	0.0599784	0.595427	0.948413
ebi-a-GCST90001692	hvK381	ALS	|| id:ebi-a-GCST90001692	MR Egger	10	-0.0132075	0.0149985	0.40422	0.948413
ebi-a-GCST90001691	7pwkFW	ALS	|| id:ebi-a-GCST90001691	MR Egger	9	-0.0406748	0.0440175	0.386201	0.948413
ebi-a-GCST90001690	TvfQBX	ALS	|| id:ebi-a-GCST90001690	MR Egger	3	-0.423927	0.390001	0.47348	0.948413
ebi-a-GCST90001688	cmDdhE	ALS	|| id:ebi-a-GCST90001688	MR Egger	26	-0.00919314	0.00532413	0.0970743	0.948413
ebi-a-GCST90001686	P2E7UN	ALS	|| id:ebi-a-GCST90001686	MR Egger	3	-0.115298	0.257954	0.732408	0.948413
ebi-a-GCST90001681	Gdqtin	ALS	|| id:ebi-a-GCST90001681	MR Egger	3	0.0572733	0.144524	0.759801	0.948413
ebi-a-GCST90001672	eicb7a	ALS	|| id:ebi-a-GCST90001672	MR Egger	31	-0.0163968	0.0249709	0.516592	0.948413
ebi-a-GCST90001671	yxR2VW	ALS	|| id:ebi-a-GCST90001671	MR Egger	32	-0.0279697	0.0233019	0.239408	0.948413
ebi-a-GCST90001670	7NgG7f	ALS	|| id:ebi-a-GCST90001670	MR Egger	32	-0.0160429	0.0248225	0.522994	0.948413
ebi-a-GCST90001669	3LK7yk	ALS	|| id:ebi-a-GCST90001669	MR Egger	8	0.00901852	0.0925514	0.925548	0.977031
ebi-a-GCST90001668	hJV8mY	ALS	|| id:ebi-a-GCST90001668	MR Egger	8	-0.0510721	0.0665777	0.472115	0.948413
ebi-a-GCST90001667	fLYqjK	ALS	|| id:ebi-a-GCST90001667	MR Egger	8	0.089951	0.079274	0.299796	0.948413
ebi-a-GCST90001666	kUqpa7	ALS	|| id:ebi-a-GCST90001666	MR Egger	13	0.00125304	0.00772832	0.874139	0.97395
ebi-a-GCST90001665	X3LPiJ	ALS	|| id:ebi-a-GCST90001665	MR Egger	10	-0.01044	0.0139418	0.475402	0.948413
ebi-a-GCST90001664	7JmiVG	ALS	|| id:ebi-a-GCST90001664	MR Egger	12	-0.00276259	0.0133931	0.840719	0.960531
ebi-a-GCST90001660	jJPFFF	ALS	|| id:ebi-a-GCST90001660	MR Egger	32	-0.0149873	0.027693	0.592369	0.948413
ebi-a-GCST90001659	Rgowgs	ALS	|| id:ebi-a-GCST90001659	MR Egger	28	0.0183836	0.0274949	0.509633	0.948413
ebi-a-GCST90001658	KGMJZJ	ALS	|| id:ebi-a-GCST90001658	MR Egger	27	0.0148598	0.0246189	0.551553	0.948413
ebi-a-GCST90001650	qSTc3q	ALS	|| id:ebi-a-GCST90001650	MR Egger	7	-0.038095	0.0452768	0.438511	0.948413
ebi-a-GCST90001649	biGJbg	ALS	|| id:ebi-a-GCST90001649	MR Egger	7	-0.041683	0.0321344	0.251206	0.948413
ebi-a-GCST90001648	wNdE43	ALS	|| id:ebi-a-GCST90001648	MR Egger	4	-0.0214832	0.063552	0.767519	0.948413
ebi-a-GCST90001647	xdHSYS	ALS	|| id:ebi-a-GCST90001647	MR Egger	3	0.376874	0.399864	0.518838	0.948413
ebi-a-GCST90001646	sXZo8g	ALS	|| id:ebi-a-GCST90001646	MR Egger	5	-0.00126502	0.0226139	0.958907	0.98747
ebi-a-GCST90001645	dtAWyJ	ALS	|| id:ebi-a-GCST90001645	MR Egger	3	0.438194	0.304876	0.386984	0.948413
ebi-a-GCST90001643	AbCyHx	ALS	|| id:ebi-a-GCST90001643	MR Egger	3	0.0091645	0.0218987	0.747677	0.948413
ebi-a-GCST90001638	HEoJfb	ALS	|| id:ebi-a-GCST90001638	MR Egger	8	-0.0812436	0.0693894	0.286056	0.948413
ebi-a-GCST90001637	aiUcFQ	ALS	|| id:ebi-a-GCST90001637	MR Egger	8	-0.0569298	0.108506	0.618623	0.948413
ebi-a-GCST90001635	dViFmB	ALS	|| id:ebi-a-GCST90001635	MR Egger	9	-0.104954	0.0631112	0.140261	0.948413
ebi-a-GCST90001634	ZtprOX	ALS	|| id:ebi-a-GCST90001634	MR Egger	11	-0.116831	0.0664074	0.112384	0.948413
ebi-a-GCST90001633	vzgyoD	ALS	|| id:ebi-a-GCST90001633	MR Egger	8	-0.0851871	0.0754656	0.302076	0.948413
ebi-a-GCST90001629	S4yboa	ALS	|| id:ebi-a-GCST90001629	MR Egger	4	0.161532	0.0885855	0.209801	0.948413
ebi-a-GCST90001628	KekXBm	ALS	|| id:ebi-a-GCST90001628	MR Egger	5	0.0153033	0.0817669	0.863479	0.972442
ebi-a-GCST90001627	soOgay	ALS	|| id:ebi-a-GCST90001627	MR Egger	4	0.0399199	0.0978562	0.72284	0.948413
ebi-a-GCST90001623	AMIdyV	ALS	|| id:ebi-a-GCST90001623	MR Egger	6	-0.182761	0.100177	0.142153	0.948413
ebi-a-GCST90001622	In9KIo	ALS	|| id:ebi-a-GCST90001622	MR Egger	5	-0.193815	0.103352	0.157428	0.948413
ebi-a-GCST90001621	bQJU5h	ALS	|| id:ebi-a-GCST90001621	MR Egger	4	-0.101411	0.126981	0.508271	0.948413
ebi-a-GCST90001620	Hwg57u	ALS	|| id:ebi-a-GCST90001620	MR Egger	4	0.0234221	0.053452	0.704034	0.948413
ebi-a-GCST90001619	LJwSxI	ALS	|| id:ebi-a-GCST90001619	MR Egger	4	0.0236116	0.0534201	0.70169	0.948413
ebi-a-GCST90001618	2NoscV	ALS	|| id:ebi-a-GCST90001618	MR Egger	3	0.0561913	0.0538287	0.486331	0.948413
ebi-a-GCST90001614	ADWSWt	ALS	|| id:ebi-a-GCST90001614	MR Egger	3	-0.710825	0.584214	0.437957	0.948413
ebi-a-GCST90001611	ZqYDK0	ALS	|| id:ebi-a-GCST90001611	MR Egger	3	-0.0705884	0.185006	0.767954	0.948413
ebi-a-GCST90001610	T08HLt	ALS	|| id:ebi-a-GCST90001610	MR Egger	5	-0.0900231	0.110181	0.47375	0.948413
ebi-a-GCST90001609	Rmic6E	ALS	|| id:ebi-a-GCST90001609	MR Egger	3	-0.0967536	0.178828	0.684274	0.948413
ebi-a-GCST90001597	E4ypZb	ALS	|| id:ebi-a-GCST90001597	MR Egger	3	-0.141623	0.249811	0.67167	0.948413
ebi-a-GCST90001592	Pb1aWc	ALS	|| id:ebi-a-GCST90001592	MR Egger	3	-2.39154	3.85801	0.64673	0.948413
ebi-a-GCST90001587	rZZdTV	ALS	|| id:ebi-a-GCST90001587	MR Egger	3	-0.0982635	0.108311	0.530941	0.948413
ebi-a-GCST90001585	9Wwdax	ALS	|| id:ebi-a-GCST90001585	MR Egger	4	-0.0453193	0.0736827	0.601173	0.948413
ebi-a-GCST90001584	9qQA7c	ALS	|| id:ebi-a-GCST90001584	MR Egger	3	-0.0694297	0.0920643	0.588649	0.948413
ebi-a-GCST90001582	p06cJW	ALS	|| id:ebi-a-GCST90001582	MR Egger	3	-0.306623	0.608537	0.702865	0.948413
ebi-a-GCST90001581	R2fc6o	ALS	|| id:ebi-a-GCST90001581	MR Egger	4	0.0858582	0.168922	0.661779	0.948413
ebi-a-GCST90001580	RmJlfl	ALS	|| id:ebi-a-GCST90001580	MR Egger	4	-0.0560152	0.0772492	0.54374	0.948413
ebi-a-GCST90001574	5UP8Es	ALS	|| id:ebi-a-GCST90001574	MR Egger	8	-0.0175818	0.0344416	0.627945	0.948413
ebi-a-GCST90001573	MMUM6M	ALS	|| id:ebi-a-GCST90001573	MR Egger	5	-0.0307355	0.0238625	0.288094	0.948413
ebi-a-GCST90001572	CrIla7	ALS	|| id:ebi-a-GCST90001572	MR Egger	3	-0.189871	0.398342	0.716834	0.948413
ebi-a-GCST90001571	5poFJ3	ALS	|| id:ebi-a-GCST90001571	MR Egger	3	-0.256952	0.263411	0.507901	0.948413
ebi-a-GCST90001570	h0eJ2E	ALS	|| id:ebi-a-GCST90001570	MR Egger	10	0.0309187	0.0198941	0.158751	0.948413
ebi-a-GCST90001569	8NpDuC	ALS	|| id:ebi-a-GCST90001569	MR Egger	3	-0.0602544	0.115557	0.694015	0.948413
ebi-a-GCST90001562	mZreHz	ALS	|| id:ebi-a-GCST90001562	MR Egger	4	-0.0211012	0.0545799	0.736301	0.948413
ebi-a-GCST90001561	ThwMRe	ALS	|| id:ebi-a-GCST90001561	MR Egger	11	-0.0152137	0.0160513	0.367976	0.948413
ebi-a-GCST90001560	9hj2D2	ALS	|| id:ebi-a-GCST90001560	MR Egger	4	0.0610921	0.667752	0.935442	0.980887
ebi-a-GCST90001558	hnG3d2	ALS	|| id:ebi-a-GCST90001558	MR Egger	9	-0.0151486	0.0237564	0.543977	0.948413
ebi-a-GCST90001556	sTVmFC	ALS	|| id:ebi-a-GCST90001556	MR Egger	3	-0.0212125	0.0289402	0.597327	0.948413
ebi-a-GCST90001555	ovNnxZ	ALS	|| id:ebi-a-GCST90001555	MR Egger	11	0.0170581	0.0172924	0.349686	0.948413
ebi-a-GCST90001553	LaPkK5	ALS	|| id:ebi-a-GCST90001553	MR Egger	3	-0.00274978	0.00718602	0.767337	0.948413
ebi-a-GCST90001547	UjzR2H	ALS	|| id:ebi-a-GCST90001547	MR Egger	8	0.03453	0.0385195	0.404553	0.948413
ebi-a-GCST90001546	08ZpEJ	ALS	|| id:ebi-a-GCST90001546	MR Egger	5	0.0229783	0.0695392	0.762802	0.948413
ebi-a-GCST90001544	Rc5ojF	ALS	|| id:ebi-a-GCST90001544	MR Egger	7	0.0219422	0.0301957	0.500012	0.948413
ebi-a-GCST90001541	3Sajro	ALS	|| id:ebi-a-GCST90001541	MR Egger	4	-0.0252684	0.0522393	0.676375	0.948413
ebi-a-GCST90001536	bmSh9o	ALS	|| id:ebi-a-GCST90001536	MR Egger	5	0.0451003	0.0275049	0.199595	0.948413
ebi-a-GCST90001535	0q4gI3	ALS	|| id:ebi-a-GCST90001535	MR Egger	9	0.0203696	0.0188706	0.316176	0.948413
ebi-a-GCST90001534	R73I93	ALS	|| id:ebi-a-GCST90001534	MR Egger	3	0.0339892	0.0327264	0.487952	0.948413
ebi-a-GCST90001533	w6BXjN	ALS	|| id:ebi-a-GCST90001533	MR Egger	3	-0.0692018	0.0652844	0.481461	0.948413
ebi-a-GCST90001528	D0GH3V	ALS	|| id:ebi-a-GCST90001528	MR Egger	3	0.127748	0.0869338	0.380395	0.948413
ebi-a-GCST90001526	13ZeSD	ALS	|| id:ebi-a-GCST90001526	MR Egger	3	-0.133156	0.0902591	0.379236	0.948413
ebi-a-GCST90001512	y2ef3i	ALS	|| id:ebi-a-GCST90001512	MR Egger	5	0.0370135	0.0456666	0.476973	0.948413
ebi-a-GCST90001511	SRfdA3	ALS	|| id:ebi-a-GCST90001511	MR Egger	10	0.016551	0.0343448	0.64278	0.948413
ebi-a-GCST90001510	MEAzM0	ALS	|| id:ebi-a-GCST90001510	MR Egger	4	0.0305546	0.0445457	0.563604	0.948413
ebi-a-GCST90001509	vioFOg	ALS	|| id:ebi-a-GCST90001509	MR Egger	11	-0.0118005	0.0126765	0.376203	0.948413
ebi-a-GCST90001508	SEB4kI	ALS	|| id:ebi-a-GCST90001508	MR Egger	12	-0.00726932	0.0123769	0.570006	0.948413
ebi-a-GCST90001503	JF3eOb	ALS	|| id:ebi-a-GCST90001503	MR Egger	15	-0.00344545	0.0151929	0.824121	0.959111
ebi-a-GCST90001502	gAwl16	ALS	|| id:ebi-a-GCST90001502	MR Egger	20	-0.0115264	0.0125638	0.371046	0.948413
ebi-a-GCST90001501	1XPRZ4	ALS	|| id:ebi-a-GCST90001501	MR Egger	9	0.00331642	0.0330903	0.922977	0.977031
ebi-a-GCST90001500	ogXU1w	ALS	|| id:ebi-a-GCST90001500	MR Egger	8	-0.00405737	0.016855	0.817785	0.959111
ebi-a-GCST90001499	JFwZCz	ALS	|| id:ebi-a-GCST90001499	MR Egger	19	0.0043581	0.0114432	0.708035	0.948413
ebi-a-GCST90001497	wmxLBv	ALS	|| id:ebi-a-GCST90001497	MR Egger	24	0.0270905	0.0286541	0.354708	0.948413
ebi-a-GCST90001496	RsVqzf	ALS	|| id:ebi-a-GCST90001496	MR Egger	26	0.0314661	0.0276328	0.266058	0.948413
ebi-a-GCST90001495	8PiAXG	ALS	|| id:ebi-a-GCST90001495	MR Egger	27	-0.0149332	0.0155842	0.347125	0.948413
ebi-a-GCST90001494	IkZFxX	ALS	|| id:ebi-a-GCST90001494	MR Egger	14	0.0079474	0.0138769	0.577416	0.948413
ebi-a-GCST90001493	LV4Bxd	ALS	|| id:ebi-a-GCST90001493	MR Egger	19	-0.00452286	0.011648	0.702618	0.948413
ebi-a-GCST90001492	U7OxSj	ALS	|| id:ebi-a-GCST90001492	MR Egger	8	0.011504	0.0272628	0.687749	0.948413
ebi-a-GCST90001491	VU4Pa1	ALS	|| id:ebi-a-GCST90001491	MR Egger	28	-0.00719678	0.0148521	0.632042	0.948413
ebi-a-GCST90001489	2oMliy	ALS	|| id:ebi-a-GCST90001489	MR Egger	26	-0.0161759	0.0182538	0.384323	0.948413
ebi-a-GCST90001487	U4ryE4	ALS	|| id:ebi-a-GCST90001487	MR Egger	5	-0.0794653	0.0895111	0.440057	0.948413
ebi-a-GCST90001486	4XDA1t	ALS	|| id:ebi-a-GCST90001486	MR Egger	3	-0.103289	0.167077	0.647502	0.948413
ebi-a-GCST90001485	mVKePJ	ALS	|| id:ebi-a-GCST90001485	MR Egger	32	-0.000711688	0.00961885	0.94151	0.982168
ebi-a-GCST90001484	pqsYY7	ALS	|| id:ebi-a-GCST90001484	MR Egger	26	-0.000298017	0.0142475	0.983485	0.993929
ebi-a-GCST90001483	HsgOZj	ALS	|| id:ebi-a-GCST90001483	MR Egger	31	-0.0131843	0.0109164	0.236898	0.948413
ebi-a-GCST90001482	2mXh8S	ALS	|| id:ebi-a-GCST90001482	MR Egger	15	0.00189298	0.0154162	0.90415	0.977031
ebi-a-GCST90001481	ObYrQR	ALS	|| id:ebi-a-GCST90001481	MR Egger	20	0.0111394	0.0118778	0.360745	0.948413
ebi-a-GCST90001480	GxkVkj	ALS	|| id:ebi-a-GCST90001480	MR Egger	9	0.00166127	0.0176029	0.927456	0.977031
ebi-a-GCST90001475	6EQrdl	ALS	|| id:ebi-a-GCST90001475	MR Egger	6	0.0631399	0.394542	0.880611	0.97437
ebi-a-GCST90001474	vvx8QD	ALS	|| id:ebi-a-GCST90001474	MR Egger	4	-0.0420661	0.0515451	0.500181	0.948413
ebi-a-GCST90001473	tuIRme	ALS	|| id:ebi-a-GCST90001473	MR Egger	10	0.00903536	0.0262145	0.739228	0.948413
ebi-a-GCST90001472	P2gMCY	ALS	|| id:ebi-a-GCST90001472	MR Egger	11	0.0140702	0.025838	0.59929	0.948413
ebi-a-GCST90001471	ySKE88	ALS	|| id:ebi-a-GCST90001471	MR Egger	3	-0.00929753	0.408793	0.985523	0.993929
ebi-a-GCST90001469	g1dkks	ALS	|| id:ebi-a-GCST90001469	MR Egger	12	0.000761407	0.0302389	0.980407	0.993929
ebi-a-GCST90001468	4Sxpqs	ALS	|| id:ebi-a-GCST90001468	MR Egger	9	0.00797128	0.0374358	0.837448	0.959111
ebi-a-GCST90001465	Fhh3do	ALS	|| id:ebi-a-GCST90001465	MR Egger	7	0.0251153	0.036185	0.518551	0.948413
ebi-a-GCST90001464	ysfbGb	ALS	|| id:ebi-a-GCST90001464	MR Egger	6	0.0242778	0.0394092	0.571194	0.948413
ebi-a-GCST90001463	htuPjY	ALS	|| id:ebi-a-GCST90001463	MR Egger	7	0.0121402	0.0432551	0.790211	0.959111
ebi-a-GCST90001462	ATlXOC	ALS	|| id:ebi-a-GCST90001462	MR Egger	8	0.0223564	0.0392272	0.589417	0.948413
ebi-a-GCST90001461	hrb4VK	ALS	|| id:ebi-a-GCST90001461	MR Egger	4	0.0425786	0.0847577	0.665271	0.948413
ebi-a-GCST90001459	YO6kxC	ALS	|| id:ebi-a-GCST90001459	MR Egger	3	0.108114	0.0749203	0.38579	0.948413
ebi-a-GCST90001458	hXvzgC	ALS	|| id:ebi-a-GCST90001458	MR Egger	7	0.018736	0.0501221	0.723874	0.948413
ebi-a-GCST90001451	NjmZue	ALS	|| id:ebi-a-GCST90001451	MR Egger	5	0.0419481	0.0861289	0.659599	0.948413
ebi-a-GCST90001450	zY0KWJ	ALS	|| id:ebi-a-GCST90001450	MR Egger	3	0.0749211	0.196312	0.7679	0.948413
ebi-a-GCST90001442	aCq7Xe	ALS	|| id:ebi-a-GCST90001442	MR Egger	3	0.147279	0.176482	0.557267	0.948413
ebi-a-GCST90001434	CJgxkT	ALS	|| id:ebi-a-GCST90001434	MR Egger	3	1.87565	1.58357	0.446374	0.948413
ebi-a-GCST90001432	DjQBx5	ALS	|| id:ebi-a-GCST90001432	MR Egger	4	0.20479	0.150278	0.306118	0.948413
ebi-a-GCST90001399	dhGAjX	ALS	|| id:ebi-a-GCST90001399	MR Egger	3	0.0250841	0.0680606	0.775204	0.952005
ebi-a-GCST004634	ERjjVL	ALS	|| id:ebi-a-GCST004634	MR Egger	62	-0.0527406	0.103004	0.610512	0.948413
ebi-a-GCST004632	mtOFrs	ALS	|| id:ebi-a-GCST004632	MR Egger	155	0.0975555	0.122569	0.42731	0.948413
ebi-a-GCST004631	dSv1et	ALS	|| id:ebi-a-GCST004631	MR Egger	67	-0.0396965	0.11178	0.72364	0.948413
ebi-a-GCST004627	NX9xe4	ALS	|| id:ebi-a-GCST004627	MR Egger	258	-0.240049	0.0649559	0.000268315	0.0423043
ebi-a-GCST004625	G80Blj	ALS	|| id:ebi-a-GCST004625	MR Egger	275	0.00440412	0.0511427	0.931439	0.979046
ebi-a-GCST004624	7VfrRo	ALS	|| id:ebi-a-GCST004624	MR Egger	243	-0.113748	0.0643391	0.0783344	0.948413
ebi-a-GCST004621	9daXmU	ALS	|| id:ebi-a-GCST004621	MR Egger	242	0.109654	0.0547342	0.0462601	0.948413
ebi-a-GCST004620	XGY8i8	ALS	|| id:ebi-a-GCST004620	MR Egger	183	-0.14198	0.0695243	0.0425865	0.948413
ebi-a-GCST004618	bD0d0n	ALS	|| id:ebi-a-GCST004618	MR Egger	95	-0.0436267	0.11658	0.709092	0.948413
ebi-a-GCST004617	VsjizB	ALS	|| id:ebi-a-GCST004617	MR Egger	212	0.0213877	0.071912	0.766444	0.948413
ebi-a-GCST004616	5mfdcM	ALS	|| id:ebi-a-GCST004616	MR Egger	103	0.0544851	0.0598912	0.365129	0.948413
ebi-a-GCST004613	4GN07E	ALS	|| id:ebi-a-GCST004613	MR Egger	187	-0.16043	0.0714018	0.0258304	0.948413
ebi-a-GCST004609	KxUzbR	ALS	|| id:ebi-a-GCST004609	MR Egger	242	0.040132	0.0529004	0.448817	0.948413
ebi-a-GCST004607	9GutdW	ALS	|| id:ebi-a-GCST004607	MR Egger	294	-0.0216748	0.0517868	0.67586	0.948413
ebi-a-GCST004606	Fs1xox	ALS	|| id:ebi-a-GCST004606	MR Egger	244	-0.108559	0.0649146	0.0957495	0.948413
ebi-a-GCST004603	kYma4m	ALS	|| id:ebi-a-GCST004603	MR Egger	306	-0.0500994	0.0488758	0.306161	0.948413
ebi-a-GCST004601	yPYEUR	ALS	|| id:ebi-a-GCST004601	MR Egger	254	-0.00951783	0.0650169	0.883731	0.97437
ebi-a-GCST004600	ETLruT	ALS	|| id:ebi-a-GCST004600	MR Egger	220	-0.0307739	0.0715159	0.667397	0.948413
ebi-a-GCST004599	V4DSDf	ALS	|| id:ebi-a-GCST004599	MR Egger	339	0.005383	0.0307995	0.861361	0.972372
ebi-a-GCST004441	5X1pBH	ALS	|| id:ebi-a-GCST004441	MR Egger	6	0.129923	0.104084	0.280017	0.948413
ebi-a-GCST004438	Lcwrdu	ALS	|| id:ebi-a-GCST004438	MR Egger	5	0.0812255	0.129415	0.574768	0.948413
ebi-a-GCST004433	0aAC6r	ALS	|| id:ebi-a-GCST004433	MR Egger	24	-0.0127027	0.0355165	0.724009	0.948413
ebi-a-GCST004432	1eavri	ALS	|| id:ebi-a-GCST004432	MR Egger	4	-8.17706e-05	0.0675202	0.999144	0.999144
ebi-a-GCST004430	2JDrWt	ALS	|| id:ebi-a-GCST004430	MR Egger	3	0.0405012	0.0847777	0.716274	0.948413

## Sheet: ST2-4
Supplementary table 2-4 FDR-adjusted MR results of all immune markers identified in Weighted median method
id.exposure	id.outcome	outcome	exposure	method	nsnp	b	se	pval	FDR_com
ukb-d-30220_irnt	JqPuqT	ALS	|| id:ukb-d-30220_irnt	Weighted median	135	0.0508418	0.0740846	0.492545	0.931895
ukb-d-30210_irnt	5kOIYl	ALS	|| id:ukb-d-30210_irnt	Weighted median	551	-0.0361257	0.0372898	0.332654	0.845207
ukb-d-30190_irnt	blUTk2	ALS	|| id:ukb-d-30190_irnt	Weighted median	475	0.0706297	0.040827	0.0836348	0.56204
ukb-d-30180_irnt	JsvWWA	ALS	|| id:ukb-d-30180_irnt	Weighted median	438	0.0295047	0.0453272	0.515093	0.94217
ukb-d-30130_irnt	SWmVTt	ALS	|| id:ukb-d-30130_irnt	Weighted median	527	0.0290088	0.0383677	0.449605	0.875157
ukb-d-30120_irnt	5Mwwbe	ALS	|| id:ukb-d-30120_irnt	Weighted median	543	-0.165373	0.0376415	1.11605e-05	0.00131973
ukb-d-30110_irnt	gtdk4Z	ALS	|| id:ukb-d-30110_irnt	Weighted median	575	0.0360524	0.0324287	0.266247	0.845207
ukb-d-30100_irnt	cSlqAZ	ALS	|| id:ukb-d-30100_irnt	Weighted median	800	0.033131	0.026924	0.218496	0.845207
ukb-d-30090_irnt	XJ8gmX	ALS	|| id:ukb-d-30090_irnt	Weighted median	659	-0.00377576	0.0388819	0.92264	0.990329
ukb-d-30080_irnt	Htw5hd	ALS	|| id:ukb-d-30080_irnt	Weighted median	781	0	0.0347452	1	1
ukb-d-30070_irnt	KtKGrf	ALS	|| id:ukb-d-30070_irnt	Weighted median	511	0.0413459	0.0344249	0.229734	0.845207
ukb-d-30010_irnt	LRWVeY	ALS	|| id:ukb-d-30010_irnt	Weighted median	609	-0.0201724	0.0569952	0.72339	0.94217
ukb-d-30000_irnt	n0Y7zM	ALS	|| id:ukb-d-30000_irnt	Weighted median	552	-0.136118	0.0415324	0.0010477	0.0291508
prot-c-5102_55_3	RPntYH	ALS	|| id:prot-c-5102_55_3	Weighted median	19	-0.00418798	0.00942778	0.656886	0.94217
prot-c-4481_34_2	FhcvHM	ALS	|| id:prot-c-4481_34_2	Weighted median	5	-0.0318883	0.0209506	0.12799	0.703938
prot-c-4159_130_1	z68aGP	ALS	|| id:prot-c-4159_130_1	Weighted median	3	0.040279	0.0191293	0.0352374	0.370384
prot-c-3666_17_4	NhFnJE	ALS	|| id:prot-c-3666_17_4	Weighted median	4	-0.0191327	0.0201027	0.341226	0.845207
prot-c-3640_14_3	UwGwbi	ALS	|| id:prot-c-3640_14_3	Weighted median	10	-0.0305797	0.0108648	0.00488431	0.110013
prot-c-3590_8_3	0GcdwP	ALS	|| id:prot-c-3590_8_3	Weighted median	3	-0.0276349	0.0180938	0.126682	0.703938
prot-c-2977_7_2	aPpRyq	ALS	|| id:prot-c-2977_7_2	Weighted median	3	-0.00787751	0.0245319	0.748124	0.94217
prot-c-2888_49_2	Q5YDsJ	ALS	|| id:prot-c-2888_49_2	Weighted median	3	0.00909521	0.0209283	0.663861	0.94217
prot-c-2730_58_2	MsNM1y	ALS	|| id:prot-c-2730_58_2	Weighted median	15	-0.0143235	0.0114999	0.212934	0.845207
prot-c-2182_54_1	CSxoLi	ALS	|| id:prot-c-2182_54_1	Weighted median	4	-0.0680037	0.0190918	0.000368145	0.0131494
prot-b-83	LxwlVj	ALS	|| id:prot-b-83	Weighted median	15	0.0022955	0.0147638	0.876442	0.984696
prot-b-50	hmtET5	ALS	|| id:prot-b-50	Weighted median	9	0.0218326	0.0218299	0.31725	0.845207
prot-b-38	xr1GlO	ALS	|| id:prot-b-38	Weighted median	4	-0.0469868	0.0178356	0.00842776	0.173319
prot-b-23	vK9Ms3	ALS	|| id:prot-b-23	Weighted median	5	0.00952805	0.0135137	0.480769	0.924406
prot-b-21	uS9RdS	ALS	|| id:prot-b-21	Weighted median	3	-0.0323274	0.0358146	0.366722	0.849636
prot-b-11	hsM7MT	ALS	|| id:prot-b-11	Weighted median	16	-0.000227165	0.000918766	0.804714	0.94684
prot-a-888	rjc1NN	ALS	|| id:prot-a-888	Weighted median	4	-0.013759	0.0243171	0.571518	0.94217
prot-a-887	naaKnZ	ALS	|| id:prot-a-887	Weighted median	4	-0.106735	0.0485723	0.027989	0.30788
prot-a-854	DYDDCl	ALS	|| id:prot-a-854	Weighted median	4	-0.0238496	0.0311925	0.444513	0.875157
prot-a-766	xFCYhv	ALS	|| id:prot-a-766	Weighted median	6	-0.0154494	0.0309483	0.617639	0.94217
prot-a-745	gzKX4q	ALS	|| id:prot-a-745	Weighted median	3	-0.0164403	0.0619444	0.790698	0.94217
prot-a-74	JffYvz	ALS	|| id:prot-a-74	Weighted median	3	-0.0171177	0.0480458	0.721632	0.94217
prot-a-663	hJRTAP	ALS	|| id:prot-a-663	Weighted median	3	0.0100337	0.0416799	0.809763	0.948064
prot-a-522	dhIaIx	ALS	|| id:prot-a-522	Weighted median	6	0.0216539	0.0275686	0.432188	0.875157
prot-a-521	gCLbcm	ALS	|| id:prot-a-521	Weighted median	7	0.0375653	0.0245989	0.126733	0.703938
prot-a-520	dioOGD	ALS	|| id:prot-a-520	Weighted median	3	0.0516964	0.0255188	0.0427834	0.404731
prot-a-518	zmtZfj	ALS	|| id:prot-a-518	Weighted median	9	0.0003533	0.0209873	0.986569	1
prot-a-467	0juZHm	ALS	|| id:prot-a-467	Weighted median	3	0.00839245	0.0492238	0.86462	0.979545
prot-a-456	cwSuSm	ALS	|| id:prot-a-456	Weighted median	3	-0.0101168	0.0387866	0.794221	0.94217
prot-a-441	G7VZqc	ALS	|| id:prot-a-441	Weighted median	3	-0.0233819	0.0203054	0.249522	0.845207
prot-a-408	RXKXuS	ALS	|| id:prot-a-408	Weighted median	3	-0.00694796	0.0297133	0.815115	0.951973
prot-a-406	UrB65s	ALS	|| id:prot-a-406	Weighted median	3	-0.00159581	0.0359953	0.964638	0.995226
prot-a-403	pwMylc	ALS	|| id:prot-a-403	Weighted median	5	0.0103541	0.0203828	0.611465	0.94217
prot-a-402	t03Qj0	ALS	|| id:prot-a-402	Weighted median	5	-0.025614	0.0275331	0.352216	0.845207
prot-a-398	zXHi7I	ALS	|| id:prot-a-398	Weighted median	3	-0.0240731	0.0496587	0.627839	0.94217
prot-a-394	4j4bvj	ALS	|| id:prot-a-394	Weighted median	6	-0.0105823	0.0279809	0.705283	0.94217
prot-a-392	JA33Wj	ALS	|| id:prot-a-392	Weighted median	4	-0.0245703	0.0128748	0.0563404	0.491957
prot-a-391	5UV7p9	ALS	|| id:prot-a-391	Weighted median	5	-0.0232793	0.0130575	0.0746129	0.542952
prot-a-390	TMbWZd	ALS	|| id:prot-a-390	Weighted median	3	-0.0231365	0.0206308	0.262094	0.845207
prot-a-322	FlpeiN	ALS	|| id:prot-a-322	Weighted median	3	-0.0240868	0.04604	0.600856	0.94217
prot-a-3191	LRE0v8	ALS	|| id:prot-a-3191	Weighted median	3	0.0164516	0.0142878	0.24955	0.845207
prot-a-315	nSanRU	ALS	|| id:prot-a-315	Weighted median	28	-0.0344999	0.019499	0.0768414	0.550697
prot-a-305	n6C0rj	ALS	|| id:prot-a-305	Weighted median	7	-0.0174657	0.031565	0.580041	0.94217
prot-a-3048	3xwevv	ALS	|| id:prot-a-3048	Weighted median	3	0.00802879	0.0560847	0.886168	0.987546
prot-a-3031	uJqNRa	ALS	|| id:prot-a-3031	Weighted median	4	0.0156477	0.0190625	0.411722	0.875157
prot-a-303	hkE2br	ALS	|| id:prot-a-303	Weighted median	6	-0.00193751	0.0195395	0.921012	0.990329
prot-a-301	ZmHvW6	ALS	|| id:prot-a-301	Weighted median	4	0.0152127	0.0246675	0.537427	0.94217
prot-a-2991	3rQZWE	ALS	|| id:prot-a-2991	Weighted median	3	-0.0555681	0.0220627	0.0117809	0.209869
prot-a-2966	IjTz5w	ALS	|| id:prot-a-2966	Weighted median	3	0.0174702	0.0219528	0.426144	0.875157
prot-a-2882	Guwec3	ALS	|| id:prot-a-2882	Weighted median	7	0.0133366	0.0237251	0.574028	0.94217
prot-a-2797	tgailf	ALS	|| id:prot-a-2797	Weighted median	3	-0.00856908	0.0175213	0.624795	0.94217
prot-a-2722	Tz7Jyf	ALS	|| id:prot-a-2722	Weighted median	8	-0.00444852	0.0109953	0.685782	0.94217
prot-a-2573	kDwCzt	ALS	|| id:prot-a-2573	Weighted median	4	0.0677476	0.0299134	0.0235254	0.285321
prot-a-2563	ebU7tM	ALS	|| id:prot-a-2563	Weighted median	3	0.063315	0.0253384	0.0124624	0.210525
prot-a-2493	1I4bmq	ALS	|| id:prot-a-2493	Weighted median	11	0.01104	0.00944211	0.242311	0.845207
prot-a-2428	lJ0TGg	ALS	|| id:prot-a-2428	Weighted median	6	-0.0395462	0.0255838	0.122165	0.700861
prot-a-2337	z3mSXO	ALS	|| id:prot-a-2337	Weighted median	3	-0.0211371	0.0486738	0.6641	0.94217
prot-a-2291	UffrI9	ALS	|| id:prot-a-2291	Weighted median	5	0.0314118	0.0192577	0.102862	0.640183
prot-a-2286	1yQjMi	ALS	|| id:prot-a-2286	Weighted median	3	-0.00395095	0.0135316	0.770303	0.94217
prot-a-2245	X5PYaB	ALS	|| id:prot-a-2245	Weighted median	3	-0.0273751	0.0495662	0.580747	0.94217
prot-a-2243	4PKLLK	ALS	|| id:prot-a-2243	Weighted median	4	-0.0682597	0.0352522	0.0528283	0.475109
prot-a-2229	UKANeL	ALS	|| id:prot-a-2229	Weighted median	5	-0.0226929	0.0189201	0.230369	0.845207
prot-a-2215	MLPEtL	ALS	|| id:prot-a-2215	Weighted median	3	-0.0388692	0.0272391	0.15359	0.748948
prot-a-2166	ot2xMg	ALS	|| id:prot-a-2166	Weighted median	3	0.0108614	0.0503726	0.829283	0.961399
prot-a-2043	I5RMZN	ALS	|| id:prot-a-2043	Weighted median	3	-0.0483148	0.0423	0.253373	0.845207
prot-a-2016	GuXUFF	ALS	|| id:prot-a-2016	Weighted median	7	-0.0679869	0.0299584	0.0232452	0.285321
prot-a-1912	VdHe21	ALS	|| id:prot-a-1912	Weighted median	4	-0.0453372	0.0195953	0.0206854	0.264437
prot-a-1898	d5jX1E	ALS	|| id:prot-a-1898	Weighted median	26	0.0128293	0.0135554	0.343927	0.845207
prot-a-1865	T4NIM1	ALS	|| id:prot-a-1865	Weighted median	3	0.00182866	0.0377067	0.96132	0.995226
prot-a-179	p2DEIn	ALS	|| id:prot-a-179	Weighted median	5	-0.026591	0.0325885	0.414521	0.875157
prot-a-1782	BtrRTo	ALS	|| id:prot-a-1782	Weighted median	10	-0.0329493	0.0190911	0.0843655	0.56204
prot-a-1781	DeVwKm	ALS	|| id:prot-a-1781	Weighted median	17	-0.0290828	0.0130625	0.0259845	0.299773
prot-a-1746	AHYR3c	ALS	|| id:prot-a-1746	Weighted median	3	-0.00694186	0.0462627	0.880723	0.986226
prot-a-1742	51egOE	ALS	|| id:prot-a-1742	Weighted median	4	0.00179524	0.0133342	0.892901	0.987546
prot-a-1738	uwqbY0	ALS	|| id:prot-a-1738	Weighted median	3	-0.0127313	0.0404227	0.752797	0.94217
prot-a-1719	4ed5DC	ALS	|| id:prot-a-1719	Weighted median	3	0.0374853	0.0537125	0.485247	0.928693
prot-a-1645	VTqhZu	ALS	|| id:prot-a-1645	Weighted median	10	-0.0489713	0.0193536	0.0113949	0.209869
prot-a-1542	CLyGwN	ALS	|| id:prot-a-1542	Weighted median	4	0.00108438	0.0391634	0.977911	0.998313
prot-a-1541	iLuYGP	ALS	|| id:prot-a-1541	Weighted median	5	-0.00615741	0.0132801	0.642894	0.94217
prot-a-1540	8GyhqX	ALS	|| id:prot-a-1540	Weighted median	6	-0.00623658	0.01349	0.643859	0.94217
prot-a-1539	yOBpve	ALS	|| id:prot-a-1539	Weighted median	3	-0.0640188	0.0579143	0.268984	0.845207
prot-a-1537	ykLAKX	ALS	|| id:prot-a-1537	Weighted median	3	0.00312701	0.0322086	0.922658	0.990329
prot-a-1535	FTyyVu	ALS	|| id:prot-a-1535	Weighted median	3	-0.0884054	0.0351829	0.0119798	0.209869
prot-a-1530	qDGF75	ALS	|| id:prot-a-1530	Weighted median	5	-0.0302864	0.0159255	0.0572043	0.491957
prot-a-1526	KHa850	ALS	|| id:prot-a-1526	Weighted median	4	0.0735452	0.0311261	0.0181367	0.25816
prot-a-1515	R0MtrF	ALS	|| id:prot-a-1515	Weighted median	3	-0.030732	0.0170698	0.0718012	0.539079
prot-a-1511	IcyEwJ	ALS	|| id:prot-a-1511	Weighted median	3	0.054842	0.0550052	0.318748	0.845207
prot-a-1506	4goydd	ALS	|| id:prot-a-1506	Weighted median	10	0.0813489	0.023051	0.000417001	0.0131494
prot-a-1500	aXYDSP	ALS	|| id:prot-a-1500	Weighted median	3	0.00359359	0.0132802	0.7867	0.94217
prot-a-1499	OoOwKM	ALS	|| id:prot-a-1499	Weighted median	3	0.00361443	0.0138951	0.794769	0.94217
prot-a-1497	it4JT8	ALS	|| id:prot-a-1497	Weighted median	5	-0.0480688	0.0235708	0.0414159	0.404731
prot-a-1492	5OF1Xi	ALS	|| id:prot-a-1492	Weighted median	4	-0.0148985	0.0134264	0.267152	0.845207
prot-a-1491	k5XI7p	ALS	|| id:prot-a-1491	Weighted median	3	-0.076047	0.0531191	0.152249	0.748948
prot-a-1489	HVcUC0	ALS	|| id:prot-a-1489	Weighted median	3	-0.00443065	0.0244833	0.856394	0.978441
prot-a-1471	s44XeT	ALS	|| id:prot-a-1471	Weighted median	3	-0.0597174	0.0330353	0.0706557	0.539035
prot-a-1458	Ye5fqi	ALS	|| id:prot-a-1458	Weighted median	5	0.00604058	0.0451604	0.893594	0.987546
prot-a-1414	2McpUr	ALS	|| id:prot-a-1414	Weighted median	4	0.00576672	0.0213457	0.787039	0.94217
prot-a-1371	MtMKQj	ALS	|| id:prot-a-1371	Weighted median	3	0.0487225	0.0205725	0.0178687	0.25816
prot-a-1370	wZHrWP	ALS	|| id:prot-a-1370	Weighted median	3	-0.0672092	0.038523	0.0810452	0.56204
prot-a-1347	icl8HT	ALS	|| id:prot-a-1347	Weighted median	11	0.014841	0.0235507	0.528582	0.94217
prot-a-1242	M8CEXp	ALS	|| id:prot-a-1242	Weighted median	3	-0.0628102	0.0475953	0.186944	0.826896
prot-a-1076	9yAlgO	ALS	|| id:prot-a-1076	Weighted median	4	0.0284772	0.0283721	0.315522	0.845207
prot-a-1075	KiWmrY	ALS	|| id:prot-a-1075	Weighted median	3	0.00912483	0.0153916	0.553286	0.94217
prot-a-1074	cIfAvf	ALS	|| id:prot-a-1074	Weighted median	3	-0.00410905	0.0144663	0.776377	0.94217
met-d-Sphingomyelins	4AqmQA	ALS	|| id:met-d-Sphingomyelins	Weighted median	88	0.1914	0.0490552	9.55125e-05	0.00451774
met-c-935	sfgRAs	ALS	|| id:met-c-935	Weighted median	9	-0.0319318	0.0610413	0.600892	0.94217
met-b-159	bFwo8T	ALS	|| id:met-b-159	Weighted median	6	0.0986987	0.0552108	0.0738294	0.542952
met-a-682	Ld2G1J	ALS	|| id:met-a-682	Weighted median	3	-0.277716	0.2938	0.344529	0.845207
met-a-634	VyWnZK	ALS	|| id:met-a-634	Weighted median	4	-0.322948	0.318323	0.31033	0.845207
met-a-558	K3RC9x	ALS	|| id:met-a-558	Weighted median	3	-0.204879	0.198483	0.301968	0.845207
ieu-b-33	GxuGm7	ALS	|| id:ieu-b-33	Weighted median	899	-0.0615526	0.0336137	0.0670743	0.528399
ieu-b-32	fc41UX	ALS	|| id:ieu-b-32	Weighted median	1080	-0.103791	0.0333884	0.00187982	0.0493975
ieu-b-31	cTrxVr	ALS	|| id:ieu-b-31	Weighted median	1046	0.0197501	0.0347407	0.569695	0.94217
ieu-b-29	a5fl7S	ALS	|| id:ieu-b-29	Weighted median	313	0.0314132	0.0646201	0.626881	0.94217
ieu-a-1008	vGsHQi	ALS	|| id:ieu-a-1008	Weighted median	35	-4.50488e-05	0.000919186	0.960912	0.995226
ieu-a-1006	yoG6ZE	ALS	|| id:ieu-a-1006	Weighted median	27	0.476455	0.316776	0.132562	0.704516
ebi-a-GCST90002121	AS5lYC	ALS	|| id:ebi-a-GCST90002121	Weighted median	11	-0.0024403	0.0350388	0.944476	0.995226
ebi-a-GCST90002119	1LQ9G8	ALS	|| id:ebi-a-GCST90002119	Weighted median	15	0.0166745	0.0181886	0.359272	0.845207
ebi-a-GCST90002118	11c0Zi	ALS	|| id:ebi-a-GCST90002118	Weighted median	8	-0.00247634	0.0264554	0.925423	0.990329
ebi-a-GCST90002117	hcoFt3	ALS	|| id:ebi-a-GCST90002117	Weighted median	10	-0.023916	0.0233005	0.304696	0.845207
ebi-a-GCST90002116	OBgABO	ALS	|| id:ebi-a-GCST90002116	Weighted median	17	0.0476475	0.020134	0.0179561	0.25816
ebi-a-GCST90002112	wI2URx	ALS	|| id:ebi-a-GCST90002112	Weighted median	11	-0.00841265	0.0220825	0.70323	0.94217
ebi-a-GCST90002111	bKDkzd	ALS	|| id:ebi-a-GCST90002111	Weighted median	12	0.00765582	0.0257534	0.766258	0.94217
ebi-a-GCST90002110	3JefQ4	ALS	|| id:ebi-a-GCST90002110	Weighted median	9	0.00649258	0.024624	0.792036	0.94217
ebi-a-GCST90002109	ujbOpY	ALS	|| id:ebi-a-GCST90002109	Weighted median	7	-0.0735135	0.032987	0.0258434	0.299773
ebi-a-GCST90002108	B8Qsfs	ALS	|| id:ebi-a-GCST90002108	Weighted median	15	-0.0556576	0.018193	0.00221868	0.0524718
ebi-a-GCST90002106	SRdTJf	ALS	|| id:ebi-a-GCST90002106	Weighted median	25	-0.0312244	0.018492	0.0913091	0.583638
ebi-a-GCST90002105	SosbCX	ALS	|| id:ebi-a-GCST90002105	Weighted median	31	0.00527424	0.0135207	0.696473	0.94217
ebi-a-GCST90002104	riwQra	ALS	|| id:ebi-a-GCST90002104	Weighted median	26	-0.0264877	0.0150869	0.0791444	0.558736
ebi-a-GCST90002103	KAdBBi	ALS	|| id:ebi-a-GCST90002103	Weighted median	3	-0.00798567	0.0208202	0.701309	0.94217
ebi-a-GCST90002102	Lds82w	ALS	|| id:ebi-a-GCST90002102	Weighted median	15	0.00546613	0.0114157	0.632064	0.94217
ebi-a-GCST90002099	XZ4Zyp	ALS	|| id:ebi-a-GCST90002099	Weighted median	7	0.00547328	0.0169666	0.747005	0.94217
ebi-a-GCST90002098	PXRo4D	ALS	|| id:ebi-a-GCST90002098	Weighted median	23	0.00524821	0.0119817	0.661373	0.94217
ebi-a-GCST90002090	Zmwez1	ALS	|| id:ebi-a-GCST90002090	Weighted median	3	-0.0556433	0.0409432	0.174135	0.79198
ebi-a-GCST90002088	TISV3n	ALS	|| id:ebi-a-GCST90002088	Weighted median	3	0.0552517	0.0294991	0.0610691	0.506766
ebi-a-GCST90002087	mkV8ar	ALS	|| id:ebi-a-GCST90002087	Weighted median	5	0.054557	0.0360903	0.130615	0.703938
ebi-a-GCST90002081	Di1tIJ	ALS	|| id:ebi-a-GCST90002081	Weighted median	6	-0.0302249	0.0593666	0.610666	0.94217
ebi-a-GCST90002077	kfcNJ4	ALS	|| id:ebi-a-GCST90002077	Weighted median	4	-0.0065303	0.0259449	0.801274	0.94684
ebi-a-GCST90002074	l8A0vT	ALS	|| id:ebi-a-GCST90002074	Weighted median	11	0.0102962	0.0187578	0.583071	0.94217
ebi-a-GCST90002073	1bgzbo	ALS	|| id:ebi-a-GCST90002073	Weighted median	14	0.00968078	0.0157127	0.537822	0.94217
ebi-a-GCST90002072	Nu7zoY	ALS	|| id:ebi-a-GCST90002072	Weighted median	5	0.0379451	0.0462348	0.411815	0.875157
ebi-a-GCST90002071	iwUG0r	ALS	|| id:ebi-a-GCST90002071	Weighted median	7	0.0939628	0.0400947	0.0191028	0.25816
ebi-a-GCST90002069	i9oODS	ALS	|| id:ebi-a-GCST90002069	Weighted median	3	-0.00927291	0.0318241	0.77076	0.94217
ebi-a-GCST90002067	nZxAqA	ALS	|| id:ebi-a-GCST90002067	Weighted median	8	-0.00425977	0.031666	0.89299	0.987546
ebi-a-GCST90002066	R2TYgW	ALS	|| id:ebi-a-GCST90002066	Weighted median	3	0.0436065	0.0421564	0.300951	0.845207
ebi-a-GCST90002061	vzqpL6	ALS	|| id:ebi-a-GCST90002061	Weighted median	12	-0.0143443	0.0187025	0.443097	0.875157
ebi-a-GCST90002058	PzwDLU	ALS	|| id:ebi-a-GCST90002058	Weighted median	6	0.0131904	0.0251778	0.600353	0.94217
ebi-a-GCST90002057	TlWdU1	ALS	|| id:ebi-a-GCST90002057	Weighted median	4	0.029719	0.0267206	0.266046	0.845207
ebi-a-GCST90002056	9wsSvV	ALS	|| id:ebi-a-GCST90002056	Weighted median	8	0.0267495	0.0213193	0.209584	0.845207
ebi-a-GCST90002055	uOpB3t	ALS	|| id:ebi-a-GCST90002055	Weighted median	6	0.0186621	0.0232027	0.42122	0.875157
ebi-a-GCST90002054	uTCceu	ALS	|| id:ebi-a-GCST90002054	Weighted median	7	0.00696956	0.0261189	0.789592	0.94217
ebi-a-GCST90002040	QGToXV	ALS	|| id:ebi-a-GCST90002040	Weighted median	3	0.0153779	0.0429323	0.720201	0.94217
ebi-a-GCST90002039	UHejnf	ALS	|| id:ebi-a-GCST90002039	Weighted median	10	0.0119523	0.0221723	0.589843	0.94217
ebi-a-GCST90002036	fiLT4r	ALS	|| id:ebi-a-GCST90002036	Weighted median	5	0.031139	0.0349566	0.373042	0.856547
ebi-a-GCST90002035	VqvwqQ	ALS	|| id:ebi-a-GCST90002035	Weighted median	5	0.0523135	0.0360054	0.146241	0.732864
ebi-a-GCST90002032	fNRtE8	ALS	|| id:ebi-a-GCST90002032	Weighted median	23	-0.000286239	0.00999206	0.977146	0.998313
ebi-a-GCST90002031	hVpEzL	ALS	|| id:ebi-a-GCST90002031	Weighted median	21	-0.000373112	0.0097239	0.969392	0.995596
ebi-a-GCST90002030	bGaOpN	ALS	|| id:ebi-a-GCST90002030	Weighted median	35	0.0104337	0.0135759	0.442163	0.875157
ebi-a-GCST90002029	2MGKyw	ALS	|| id:ebi-a-GCST90002029	Weighted median	4	0.0325657	0.034744	0.348602	0.845207
ebi-a-GCST90002024	83dcb3	ALS	|| id:ebi-a-GCST90002024	Weighted median	7	0.0250883	0.0329098	0.445861	0.875157
ebi-a-GCST90002022	XIXrNj	ALS	|| id:ebi-a-GCST90002022	Weighted median	4	0.0206078	0.0328981	0.531044	0.94217
ebi-a-GCST90002017	yakC6o	ALS	|| id:ebi-a-GCST90002017	Weighted median	3	0.0175919	0.0287234	0.540232	0.94217
ebi-a-GCST90002014	TdHF31	ALS	|| id:ebi-a-GCST90002014	Weighted median	4	0.0140095	0.0309028	0.650303	0.94217
ebi-a-GCST90002013	oTya9W	ALS	|| id:ebi-a-GCST90002013	Weighted median	3	-0.00968705	0.0329807	0.768973	0.94217
ebi-a-GCST90002010	CADRoX	ALS	|| id:ebi-a-GCST90002010	Weighted median	19	-0.0442936	0.0238421	0.0631985	0.515394
ebi-a-GCST90002009	d0UYvV	ALS	|| id:ebi-a-GCST90002009	Weighted median	26	-0.0168608	0.0220384	0.444233	0.875157
ebi-a-GCST90002008	e3eYnw	ALS	|| id:ebi-a-GCST90002008	Weighted median	3	0.0400688	0.0422086	0.342466	0.845207
ebi-a-GCST90002007	hHkxnd	ALS	|| id:ebi-a-GCST90002007	Weighted median	16	-0.042926	0.0211747	0.0426385	0.404731
ebi-a-GCST90002006	iSNE9H	ALS	|| id:ebi-a-GCST90002006	Weighted median	14	-0.0283128	0.0207685	0.1728	0.79198
ebi-a-GCST90002005	vt7ueu	ALS	|| id:ebi-a-GCST90002005	Weighted median	10	-0.0192569	0.0171295	0.260932	0.845207
ebi-a-GCST90002004	iKqpNM	ALS	|| id:ebi-a-GCST90002004	Weighted median	5	0.0209433	0.0399826	0.60041	0.94217
ebi-a-GCST90002003	5sYaPn	ALS	|| id:ebi-a-GCST90002003	Weighted median	3	0.0493563	0.0535899	0.357051	0.845207
ebi-a-GCST90001997	cERkfd	ALS	|| id:ebi-a-GCST90001997	Weighted median	4	1.77086e-05	0.0241023	0.999414	1
ebi-a-GCST90001996	YEtcwY	ALS	|| id:ebi-a-GCST90001996	Weighted median	3	0.0181794	0.0235683	0.440499	0.875157
ebi-a-GCST90001995	aA92LC	ALS	|| id:ebi-a-GCST90001995	Weighted median	4	0.00150295	0.0243003	0.950683	0.995226
ebi-a-GCST90001991	vixOKc	ALS	|| id:ebi-a-GCST90001991	Weighted median	19	-0.000996943	0.0220294	0.963904	0.995226
ebi-a-GCST90001989	oGiKks	ALS	|| id:ebi-a-GCST90001989	Weighted median	14	0.00476926	0.017034	0.779489	0.94217
ebi-a-GCST90001988	TKE7oh	ALS	|| id:ebi-a-GCST90001988	Weighted median	20	-0.00355606	0.0208608	0.864643	0.979545
ebi-a-GCST90001987	1QLSLQ	ALS	|| id:ebi-a-GCST90001987	Weighted median	13	-0.0263307	0.0202188	0.192819	0.82912
ebi-a-GCST90001985	7D6rI9	ALS	|| id:ebi-a-GCST90001985	Weighted median	9	0.00732301	0.0160408	0.648012	0.94217
ebi-a-GCST90001984	UpQqL7	ALS	|| id:ebi-a-GCST90001984	Weighted median	17	0.00819816	0.0228103	0.719291	0.94217
ebi-a-GCST90001983	rMTmBJ	ALS	|| id:ebi-a-GCST90001983	Weighted median	3	-0.0244202	0.0520752	0.639112	0.94217
ebi-a-GCST90001981	0JyiLM	ALS	|| id:ebi-a-GCST90001981	Weighted median	7	0.0071392	0.0164093	0.663511	0.94217
ebi-a-GCST90001980	xjRAnA	ALS	|| id:ebi-a-GCST90001980	Weighted median	5	0.00575243	0.0173529	0.74027	0.94217
ebi-a-GCST90001979	cjxemW	ALS	|| id:ebi-a-GCST90001979	Weighted median	19	-0.012255	0.0133025	0.356919	0.845207
ebi-a-GCST90001973	jqIwl5	ALS	|| id:ebi-a-GCST90001973	Weighted median	4	0.00888169	0.0771279	0.908322	0.989945
ebi-a-GCST90001970	Tz0VFE	ALS	|| id:ebi-a-GCST90001970	Weighted median	5	-0.0168842	0.0271241	0.533627	0.94217
ebi-a-GCST90001969	ltKxy7	ALS	|| id:ebi-a-GCST90001969	Weighted median	3	-0.0467132	0.0416392	0.261923	0.845207
ebi-a-GCST90001963	NZINoN	ALS	|| id:ebi-a-GCST90001963	Weighted median	5	0.0553248	0.0303307	0.0681445	0.528399
ebi-a-GCST90001961	2eD4xt	ALS	|| id:ebi-a-GCST90001961	Weighted median	22	0.00402522	0.0138071	0.770644	0.94217
ebi-a-GCST90001959	ZhsPGo	ALS	|| id:ebi-a-GCST90001959	Weighted median	3	-0.0285481	0.0433496	0.510182	0.94217
ebi-a-GCST90001957	MN9LSX	ALS	|| id:ebi-a-GCST90001957	Weighted median	5	-0.00260056	0.00928516	0.779418	0.94217
ebi-a-GCST90001956	1rOKpP	ALS	|| id:ebi-a-GCST90001956	Weighted median	5	-0.00265842	0.0091702	0.771895	0.94217
ebi-a-GCST90001954	YQQ3yE	ALS	|| id:ebi-a-GCST90001954	Weighted median	6	-0.00641709	0.00977467	0.511501	0.94217
ebi-a-GCST90001953	jUURNh	ALS	|| id:ebi-a-GCST90001953	Weighted median	6	-0.00587548	0.0102063	0.564836	0.94217
ebi-a-GCST90001951	B4EXsG	ALS	|| id:ebi-a-GCST90001951	Weighted median	5	-0.00609257	0.0122119	0.617847	0.94217
ebi-a-GCST90001949	HhvmvK	ALS	|| id:ebi-a-GCST90001949	Weighted median	7	-0.00496681	0.0101254	0.623758	0.94217
ebi-a-GCST90001948	FXgzlx	ALS	|| id:ebi-a-GCST90001948	Weighted median	7	-0.0059266	0.00982745	0.546465	0.94217
ebi-a-GCST90001947	cezDJ4	ALS	|| id:ebi-a-GCST90001947	Weighted median	6	-0.00126157	0.00931898	0.892314	0.987546
ebi-a-GCST90001946	i1YAeI	ALS	|| id:ebi-a-GCST90001946	Weighted median	7	-0.00719489	0.0104546	0.491323	0.931895
ebi-a-GCST90001933	fbr1bn	ALS	|| id:ebi-a-GCST90001933	Weighted median	3	-0.044926	0.0291279	0.122984	0.700861
ebi-a-GCST90001932	uyw2WU	ALS	|| id:ebi-a-GCST90001932	Weighted median	5	0.0533754	0.0420481	0.204303	0.845207
ebi-a-GCST90001926	Hrcqrc	ALS	|| id:ebi-a-GCST90001926	Weighted median	9	0.0729112	0.0311021	0.0190653	0.25816
ebi-a-GCST90001924	qnX7Ld	ALS	|| id:ebi-a-GCST90001924	Weighted median	3	0.0741327	0.0532429	0.163817	0.782798
ebi-a-GCST90001907	aSypX5	ALS	|| id:ebi-a-GCST90001907	Weighted median	4	0.0221992	0.0433034	0.6082	0.94217
ebi-a-GCST90001900	xkBZ9n	ALS	|| id:ebi-a-GCST90001900	Weighted median	5	0.0242217	0.0251737	0.335959	0.845207
ebi-a-GCST90001896	dCi6Lb	ALS	|| id:ebi-a-GCST90001896	Weighted median	3	0.0334178	0.0262547	0.203079	0.845207
ebi-a-GCST90001894	vIxZEB	ALS	|| id:ebi-a-GCST90001894	Weighted median	5	0.0368728	0.0282272	0.191454	0.82912
ebi-a-GCST90001893	XS37T4	ALS	|| id:ebi-a-GCST90001893	Weighted median	4	0.0216483	0.0250104	0.386725	0.875157
ebi-a-GCST90001892	Uj2x9Q	ALS	|| id:ebi-a-GCST90001892	Weighted median	10	-0.00454776	0.0183084	0.803827	0.94684
ebi-a-GCST90001891	OsH3KN	ALS	|| id:ebi-a-GCST90001891	Weighted median	4	0.0269683	0.0260566	0.300674	0.845207
ebi-a-GCST90001889	83asht	ALS	|| id:ebi-a-GCST90001889	Weighted median	3	0.0338513	0.0311168	0.276649	0.845207
ebi-a-GCST90001888	GHGHry	ALS	|| id:ebi-a-GCST90001888	Weighted median	6	-0.0196011	0.0240507	0.415076	0.875157
ebi-a-GCST90001887	gLC1Rt	ALS	|| id:ebi-a-GCST90001887	Weighted median	5	0.0506707	0.0324	0.117838	0.688117
ebi-a-GCST90001886	yrkN39	ALS	|| id:ebi-a-GCST90001886	Weighted median	5	0.0386391	0.0300572	0.19861	0.845207
ebi-a-GCST90001884	clpC8P	ALS	|| id:ebi-a-GCST90001884	Weighted median	12	-0.00965553	0.0205376	0.638255	0.94217
ebi-a-GCST90001883	G5j9lk	ALS	|| id:ebi-a-GCST90001883	Weighted median	10	-0.0131132	0.0263247	0.618389	0.94217
ebi-a-GCST90001872	ogfsCh	ALS	|| id:ebi-a-GCST90001872	Weighted median	3	0.0986217	0.0447074	0.0273883	0.30788
ebi-a-GCST90001869	KMl5Sw	ALS	|| id:ebi-a-GCST90001869	Weighted median	10	0.0358742	0.01964	0.0677616	0.528399
ebi-a-GCST90001868	15hrhe	ALS	|| id:ebi-a-GCST90001868	Weighted median	8	-0.0767586	0.0188207	4.53429e-05	0.00357453
ebi-a-GCST90001864	grM0h5	ALS	|| id:ebi-a-GCST90001864	Weighted median	9	-0.0443821	0.0212325	0.0365919	0.37626
ebi-a-GCST90001863	VMTpyV	ALS	|| id:ebi-a-GCST90001863	Weighted median	8	-0.0226387	0.0336924	0.501632	0.941556
ebi-a-GCST90001860	XMNaqI	ALS	|| id:ebi-a-GCST90001860	Weighted median	7	-0.0489103	0.0187854	0.00922407	0.181791
ebi-a-GCST90001859	CLCNzD	ALS	|| id:ebi-a-GCST90001859	Weighted median	4	-0.0608393	0.0287761	0.0344958	0.370384
ebi-a-GCST90001858	J2JHnQ	ALS	|| id:ebi-a-GCST90001858	Weighted median	9	-0.0768943	0.0201085	0.000131319	0.00564673
ebi-a-GCST90001857	Zi27Vc	ALS	|| id:ebi-a-GCST90001857	Weighted median	6	-0.0384295	0.0196389	0.0503698	0.467156
ebi-a-GCST90001856	eHQrfy	ALS	|| id:ebi-a-GCST90001856	Weighted median	6	-0.0837	0.0212842	8.40716e-05	0.00441843
ebi-a-GCST90001855	suNnHG	ALS	|| id:ebi-a-GCST90001855	Weighted median	7	-0.0407822	0.0216492	0.0595954	0.503368
ebi-a-GCST90001854	am9qIN	ALS	|| id:ebi-a-GCST90001854	Weighted median	8	-0.0543691	0.0224086	0.0152554	0.246093
ebi-a-GCST90001853	bcfrKf	ALS	|| id:ebi-a-GCST90001853	Weighted median	7	-0.0546242	0.0203202	0.00718452	0.154467
ebi-a-GCST90001849	bri3k6	ALS	|| id:ebi-a-GCST90001849	Weighted median	3	-0.118735	0.0265324	7.63853e-06	0.00120434
ebi-a-GCST90001846	z5xLm7	ALS	|| id:ebi-a-GCST90001846	Weighted median	3	-0.0945929	0.026169	0.000300702	0.0118527
ebi-a-GCST90001845	pudzCG	ALS	|| id:ebi-a-GCST90001845	Weighted median	4	-0.0857818	0.0215035	6.62949e-05	0.00406004
ebi-a-GCST90001843	hSgJXX	ALS	|| id:ebi-a-GCST90001843	Weighted median	3	-0.107874	0.0232366	3.44331e-06	0.00120434
ebi-a-GCST90001842	fzE3XJ	ALS	|| id:ebi-a-GCST90001842	Weighted median	11	-0.069669	0.017501	6.86688e-05	0.00406004
ebi-a-GCST90001841	PTDzrC	ALS	|| id:ebi-a-GCST90001841	Weighted median	6	-0.0832961	0.0200378	3.22517e-05	0.00305101
ebi-a-GCST90001839	fvahbU	ALS	|| id:ebi-a-GCST90001839	Weighted median	3	-0.109368	0.0309264	0.000405603	0.0131494
ebi-a-GCST90001838	YSciFu	ALS	|| id:ebi-a-GCST90001838	Weighted median	12	-0.0415804	0.0205061	0.0425896	0.404731
ebi-a-GCST90001834	uznak0	ALS	|| id:ebi-a-GCST90001834	Weighted median	4	-0.00289315	0.0233489	0.901387	0.989945
ebi-a-GCST90001832	gEMchJ	ALS	|| id:ebi-a-GCST90001832	Weighted median	4	0.00832008	0.0315802	0.792197	0.94217
ebi-a-GCST90001831	DAmLKj	ALS	|| id:ebi-a-GCST90001831	Weighted median	3	-0.0262031	0.034401	0.446242	0.875157
ebi-a-GCST90001830	ZZJKOH	ALS	|| id:ebi-a-GCST90001830	Weighted median	3	0.058917	0.0437029	0.177619	0.80013
ebi-a-GCST90001829	89bQ96	ALS	|| id:ebi-a-GCST90001829	Weighted median	28	0.0112069	0.0115911	0.333615	0.845207
ebi-a-GCST90001828	v0KRGm	ALS	|| id:ebi-a-GCST90001828	Weighted median	3	0.0286691	0.0489708	0.558257	0.94217
ebi-a-GCST90001826	Eeg3qa	ALS	|| id:ebi-a-GCST90001826	Weighted median	17	0.0601412	0.0511836	0.239991	0.845207
ebi-a-GCST90001825	53xyMn	ALS	|| id:ebi-a-GCST90001825	Weighted median	3	0.00850642	0.0443116	0.847767	0.973286
ebi-a-GCST90001824	OnQWJp	ALS	|| id:ebi-a-GCST90001824	Weighted median	3	-0.0243281	0.0408374	0.551355	0.94217
ebi-a-GCST90001821	USqZsH	ALS	|| id:ebi-a-GCST90001821	Weighted median	3	0.0120737	0.0451284	0.789054	0.94217
ebi-a-GCST90001820	f0PIDW	ALS	|| id:ebi-a-GCST90001820	Weighted median	14	0.117822	0.0487281	0.0156084	0.246093
ebi-a-GCST90001819	KVQmSh	ALS	|| id:ebi-a-GCST90001819	Weighted median	6	-0.0500289	0.0310559	0.107195	0.658481
ebi-a-GCST90001816	Dhn7dD	ALS	|| id:ebi-a-GCST90001816	Weighted median	5	-0.0267702	0.0379634	0.480711	0.924406
ebi-a-GCST90001815	iJ3NDA	ALS	|| id:ebi-a-GCST90001815	Weighted median	5	-0.0306847	0.0346732	0.376173	0.859565
ebi-a-GCST90001813	vG7jOi	ALS	|| id:ebi-a-GCST90001813	Weighted median	5	-0.0222606	0.0320201	0.486926	0.928693
ebi-a-GCST90001812	6l9sjT	ALS	|| id:ebi-a-GCST90001812	Weighted median	3	0.00235824	0.0525814	0.964227	0.995226
ebi-a-GCST90001811	4RdXcD	ALS	|| id:ebi-a-GCST90001811	Weighted median	3	-0.0196991	0.0508713	0.698584	0.94217
ebi-a-GCST90001808	COJYzn	ALS	|| id:ebi-a-GCST90001808	Weighted median	12	-0.000167459	0.0190137	0.992973	1
ebi-a-GCST90001806	BEDczG	ALS	|| id:ebi-a-GCST90001806	Weighted median	13	-0.0103966	0.0225024	0.644065	0.94217
ebi-a-GCST90001805	6xTkyY	ALS	|| id:ebi-a-GCST90001805	Weighted median	9	-0.0157697	0.0207592	0.447463	0.875157
ebi-a-GCST90001804	sHabp1	ALS	|| id:ebi-a-GCST90001804	Weighted median	12	-0.00953557	0.0182043	0.600413	0.94217
ebi-a-GCST90001802	CRSINS	ALS	|| id:ebi-a-GCST90001802	Weighted median	10	-0.0183059	0.0219551	0.404401	0.875157
ebi-a-GCST90001801	DgKL1v	ALS	|| id:ebi-a-GCST90001801	Weighted median	6	-0.0204272	0.0188908	0.279549	0.845207
ebi-a-GCST90001800	e1HhIX	ALS	|| id:ebi-a-GCST90001800	Weighted median	8	-0.0234205	0.0222165	0.291794	0.845207
ebi-a-GCST90001798	HshkCd	ALS	|| id:ebi-a-GCST90001798	Weighted median	14	-0.0117224	0.0184835	0.525942	0.94217
ebi-a-GCST90001792	S98Dfr	ALS	|| id:ebi-a-GCST90001792	Weighted median	4	0.0287967	0.0309494	0.352141	0.845207
ebi-a-GCST90001791	0AbqpI	ALS	|| id:ebi-a-GCST90001791	Weighted median	4	-0.0427546	0.0356928	0.230975	0.845207
ebi-a-GCST90001790	HluWhz	ALS	|| id:ebi-a-GCST90001790	Weighted median	4	0.0285784	0.0284193	0.314609	0.845207
ebi-a-GCST90001789	DUpMPv	ALS	|| id:ebi-a-GCST90001789	Weighted median	3	-0.0331251	0.0332777	0.319534	0.845207
ebi-a-GCST90001787	TnyCjo	ALS	|| id:ebi-a-GCST90001787	Weighted median	3	0.0319049	0.0347234	0.358185	0.845207
ebi-a-GCST90001784	yMHypQ	ALS	|| id:ebi-a-GCST90001784	Weighted median	3	-0.025522	0.0377182	0.498629	0.939647
ebi-a-GCST90001779	CxExrE	ALS	|| id:ebi-a-GCST90001779	Weighted median	4	-0.0359791	0.0356835	0.313318	0.845207
ebi-a-GCST90001778	CN44cc	ALS	|| id:ebi-a-GCST90001778	Weighted median	3	0.0275374	0.0337394	0.414397	0.875157
ebi-a-GCST90001777	BDRFjo	ALS	|| id:ebi-a-GCST90001777	Weighted median	4	0.0281267	0.0291167	0.334045	0.845207
ebi-a-GCST90001775	2zbEaX	ALS	|| id:ebi-a-GCST90001775	Weighted median	3	-0.0499743	0.0409336	0.222137	0.845207
ebi-a-GCST90001762	vOpqzL	ALS	|| id:ebi-a-GCST90001762	Weighted median	5	0.0221454	0.0381131	0.561211	0.94217
ebi-a-GCST90001761	gXLvxY	ALS	|| id:ebi-a-GCST90001761	Weighted median	8	0.0350503	0.0320468	0.274078	0.845207
ebi-a-GCST90001760	7J0vbD	ALS	|| id:ebi-a-GCST90001760	Weighted median	4	0.0382224	0.0448596	0.39419	0.875157
ebi-a-GCST90001759	k58TKJ	ALS	|| id:ebi-a-GCST90001759	Weighted median	6	0.0278907	0.0367736	0.448185	0.875157
ebi-a-GCST90001758	smH4HN	ALS	|| id:ebi-a-GCST90001758	Weighted median	7	0.0326099	0.0384848	0.396803	0.875157
ebi-a-GCST90001757	brbYHd	ALS	|| id:ebi-a-GCST90001757	Weighted median	8	0.0341206	0.0339052	0.314245	0.845207
ebi-a-GCST90001755	VvlKG8	ALS	|| id:ebi-a-GCST90001755	Weighted median	4	0.0194781	0.0451918	0.666461	0.94217
ebi-a-GCST90001754	ByTSdN	ALS	|| id:ebi-a-GCST90001754	Weighted median	3	-0.0440373	0.0512771	0.390445	0.875157
ebi-a-GCST90001752	aPXo7K	ALS	|| id:ebi-a-GCST90001752	Weighted median	9	-0.00638493	0.0322614	0.843114	0.973069
ebi-a-GCST90001751	bViQJ0	ALS	|| id:ebi-a-GCST90001751	Weighted median	4	-0.00622103	0.0367686	0.865644	0.979545
ebi-a-GCST90001748	8TYxDg	ALS	|| id:ebi-a-GCST90001748	Weighted median	4	0.0137029	0.0493597	0.78131	0.94217
ebi-a-GCST90001747	DPI6Yn	ALS	|| id:ebi-a-GCST90001747	Weighted median	4	0.000817454	0.0425437	0.98467	1
ebi-a-GCST90001745	T98bKr	ALS	|| id:ebi-a-GCST90001745	Weighted median	7	0.00699306	0.0376772	0.852755	0.976642
ebi-a-GCST90001743	ABPb6m	ALS	|| id:ebi-a-GCST90001743	Weighted median	4	0.0509987	0.044722	0.254141	0.845207
ebi-a-GCST90001735	XdI9i6	ALS	|| id:ebi-a-GCST90001735	Weighted median	4	0.166339	0.0490321	0.000692722	0.0204786
ebi-a-GCST90001725	mog1O6	ALS	|| id:ebi-a-GCST90001725	Weighted median	3	0.0371391	0.0763905	0.626844	0.94217
ebi-a-GCST90001724	js1VS5	ALS	|| id:ebi-a-GCST90001724	Weighted median	3	0.114603	0.083702	0.170943	0.79198
ebi-a-GCST90001723	TLhXf5	ALS	|| id:ebi-a-GCST90001723	Weighted median	3	0.204752	0.066773	0.00216657	0.0524718
ebi-a-GCST90001720	w3gtGs	ALS	|| id:ebi-a-GCST90001720	Weighted median	26	0.0127052	0.0124173	0.306219	0.845207
ebi-a-GCST90001719	6FQN5U	ALS	|| id:ebi-a-GCST90001719	Weighted median	27	0.0110256	0.011125	0.321653	0.845207
ebi-a-GCST90001718	Oiadms	ALS	|| id:ebi-a-GCST90001718	Weighted median	28	0.0140059	0.0113207	0.216017	0.845207
ebi-a-GCST90001717	NIBiB0	ALS	|| id:ebi-a-GCST90001717	Weighted median	26	0.0115334	0.0113983	0.311609	0.845207
ebi-a-GCST90001716	xsJQFZ	ALS	|| id:ebi-a-GCST90001716	Weighted median	27	0.0104555	0.0115031	0.363388	0.846712
ebi-a-GCST90001715	oWzNmc	ALS	|| id:ebi-a-GCST90001715	Weighted median	27	0.010892	0.0113242	0.336133	0.845207
ebi-a-GCST90001713	DeDWSQ	ALS	|| id:ebi-a-GCST90001713	Weighted median	7	0.0176404	0.0304246	0.562046	0.94217
ebi-a-GCST90001712	ndbnvb	ALS	|| id:ebi-a-GCST90001712	Weighted median	27	0.0141357	0.0116457	0.224819	0.845207
ebi-a-GCST90001711	ylsXOF	ALS	|| id:ebi-a-GCST90001711	Weighted median	25	0.0106715	0.0118601	0.368236	0.849636
ebi-a-GCST90001710	uNWMND	ALS	|| id:ebi-a-GCST90001710	Weighted median	28	0.0105957	0.0114724	0.355703	0.845207
ebi-a-GCST90001709	r9nFsv	ALS	|| id:ebi-a-GCST90001709	Weighted median	28	0.0100152	0.0118094	0.396401	0.875157
ebi-a-GCST90001708	V2TlsU	ALS	|| id:ebi-a-GCST90001708	Weighted median	29	0.0111462	0.0115459	0.334351	0.845207
ebi-a-GCST90001707	hs2HH6	ALS	|| id:ebi-a-GCST90001707	Weighted median	17	0.00980839	0.0117753	0.404867	0.875157
ebi-a-GCST90001706	ze7twA	ALS	|| id:ebi-a-GCST90001706	Weighted median	16	0.0111249	0.0109142	0.308059	0.845207
ebi-a-GCST90001705	Dp2aCI	ALS	|| id:ebi-a-GCST90001705	Weighted median	26	0.0111632	0.0114095	0.327868	0.845207
ebi-a-GCST90001704	YT5sp9	ALS	|| id:ebi-a-GCST90001704	Weighted median	27	0.00969712	0.0122281	0.427767	0.875157
ebi-a-GCST90001703	dJiaox	ALS	|| id:ebi-a-GCST90001703	Weighted median	25	0.00874502	0.0115541	0.449125	0.875157
ebi-a-GCST90001702	UaaayW	ALS	|| id:ebi-a-GCST90001702	Weighted median	29	0.0139398	0.0113966	0.221273	0.845207
ebi-a-GCST90001701	68Qy93	ALS	|| id:ebi-a-GCST90001701	Weighted median	4	0.0372411	0.0312667	0.233622	0.845207
ebi-a-GCST90001700	4s4yzu	ALS	|| id:ebi-a-GCST90001700	Weighted median	55	0.0002308	0.000421124	0.583653	0.94217
ebi-a-GCST90001698	VU4CHL	ALS	|| id:ebi-a-GCST90001698	Weighted median	484	1.46214e-05	7.56411e-06	0.0532363	0.475109
ebi-a-GCST90001697	A4glvO	ALS	|| id:ebi-a-GCST90001697	Weighted median	27	-0.000903503	0.000623312	0.147193	0.732864
ebi-a-GCST90001696	GDhYYd	ALS	|| id:ebi-a-GCST90001696	Weighted median	11	-0.000677505	0.00136859	0.620573	0.94217
ebi-a-GCST90001695	Bkl0EJ	ALS	|| id:ebi-a-GCST90001695	Weighted median	111	1.82418e-05	1.68489e-05	0.278955	0.845207
ebi-a-GCST90001693	joh2WK	ALS	|| id:ebi-a-GCST90001693	Weighted median	6	-0.00409787	0.0148262	0.782246	0.94217
ebi-a-GCST90001692	hvK381	ALS	|| id:ebi-a-GCST90001692	Weighted median	10	-0.000589003	0.0137247	0.965769	0.995226
ebi-a-GCST90001691	7pwkFW	ALS	|| id:ebi-a-GCST90001691	Weighted median	9	-0.00488004	0.0125767	0.697999	0.94217
ebi-a-GCST90001690	TvfQBX	ALS	|| id:ebi-a-GCST90001690	Weighted median	3	0.121995	0.0763186	0.109932	0.660886
ebi-a-GCST90001688	cmDdhE	ALS	|| id:ebi-a-GCST90001688	Weighted median	26	0.000268158	0.00349618	0.938862	0.995226
ebi-a-GCST90001686	P2E7UN	ALS	|| id:ebi-a-GCST90001686	Weighted median	3	0.047989	0.0577397	0.405902	0.875157
ebi-a-GCST90001681	Gdqtin	ALS	|| id:ebi-a-GCST90001681	Weighted median	3	0.018978	0.0380381	0.617835	0.94217
ebi-a-GCST90001672	eicb7a	ALS	|| id:ebi-a-GCST90001672	Weighted median	31	-5.12767e-05	0.0127789	0.996798	1
ebi-a-GCST90001671	yxR2VW	ALS	|| id:ebi-a-GCST90001671	Weighted median	32	-0.00132623	0.0134994	0.921739	0.990329
ebi-a-GCST90001670	7NgG7f	ALS	|| id:ebi-a-GCST90001670	Weighted median	32	-0.000644195	0.0145852	0.964771	0.995226
ebi-a-GCST90001669	3LK7yk	ALS	|| id:ebi-a-GCST90001669	Weighted median	8	0.00182293	0.0155542	0.906703	0.989945
ebi-a-GCST90001668	hJV8mY	ALS	|| id:ebi-a-GCST90001668	Weighted median	8	-0.00436128	0.0140677	0.756545	0.94217
ebi-a-GCST90001667	fLYqjK	ALS	|| id:ebi-a-GCST90001667	Weighted median	8	-0.00557	0.0143119	0.697138	0.94217
ebi-a-GCST90001666	kUqpa7	ALS	|| id:ebi-a-GCST90001666	Weighted median	13	0.00523296	0.00814207	0.520415	0.94217
ebi-a-GCST90001665	X3LPiJ	ALS	|| id:ebi-a-GCST90001665	Weighted median	10	-0.00216721	0.0132724	0.870293	0.980115
ebi-a-GCST90001664	7JmiVG	ALS	|| id:ebi-a-GCST90001664	Weighted median	12	0.000133092	0.0131621	0.991932	1
ebi-a-GCST90001660	jJPFFF	ALS	|| id:ebi-a-GCST90001660	Weighted median	32	0.0207296	0.0158389	0.190611	0.82912
ebi-a-GCST90001659	Rgowgs	ALS	|| id:ebi-a-GCST90001659	Weighted median	28	0.0182197	0.0155302	0.240723	0.845207
ebi-a-GCST90001658	KGMJZJ	ALS	|| id:ebi-a-GCST90001658	Weighted median	27	0.0157147	0.0154164	0.308037	0.845207
ebi-a-GCST90001650	qSTc3q	ALS	|| id:ebi-a-GCST90001650	Weighted median	7	-0.0213572	0.02113	0.312135	0.845207
ebi-a-GCST90001649	biGJbg	ALS	|| id:ebi-a-GCST90001649	Weighted median	7	-0.0254821	0.0209171	0.223132	0.845207
ebi-a-GCST90001648	wNdE43	ALS	|| id:ebi-a-GCST90001648	Weighted median	4	-0.0258094	0.0209889	0.21882	0.845207
ebi-a-GCST90001647	xdHSYS	ALS	|| id:ebi-a-GCST90001647	Weighted median	3	-0.0592943	0.0406466	0.144627	0.732864
ebi-a-GCST90001646	sXZo8g	ALS	|| id:ebi-a-GCST90001646	Weighted median	5	-0.0162958	0.0207923	0.433193	0.875157
ebi-a-GCST90001645	dtAWyJ	ALS	|| id:ebi-a-GCST90001645	Weighted median	3	-0.0677363	0.0487519	0.164708	0.782798
ebi-a-GCST90001643	AbCyHx	ALS	|| id:ebi-a-GCST90001643	Weighted median	3	0.0122237	0.0206207	0.553324	0.94217
ebi-a-GCST90001638	HEoJfb	ALS	|| id:ebi-a-GCST90001638	Weighted median	8	-0.0174227	0.0424948	0.681809	0.94217
ebi-a-GCST90001637	aiUcFQ	ALS	|| id:ebi-a-GCST90001637	Weighted median	8	-0.0193167	0.0409575	0.637192	0.94217
ebi-a-GCST90001635	dViFmB	ALS	|| id:ebi-a-GCST90001635	Weighted median	9	-0.014851	0.0363061	0.682503	0.94217
ebi-a-GCST90001634	ZtprOX	ALS	|| id:ebi-a-GCST90001634	Weighted median	11	-0.0178478	0.0365682	0.625502	0.94217
ebi-a-GCST90001633	vzgyoD	ALS	|| id:ebi-a-GCST90001633	Weighted median	8	-0.0175152	0.0383435	0.647817	0.94217
ebi-a-GCST90001629	S4yboa	ALS	|| id:ebi-a-GCST90001629	Weighted median	4	0.00135398	0.0267183	0.959584	0.995226
ebi-a-GCST90001628	KekXBm	ALS	|| id:ebi-a-GCST90001628	Weighted median	5	0.00314428	0.0256621	0.902482	0.989945
ebi-a-GCST90001627	soOgay	ALS	|| id:ebi-a-GCST90001627	Weighted median	4	-0.00481154	0.0278543	0.862856	0.979545
ebi-a-GCST90001623	AMIdyV	ALS	|| id:ebi-a-GCST90001623	Weighted median	6	0.0456996	0.045482	0.315001	0.845207
ebi-a-GCST90001622	In9KIo	ALS	|| id:ebi-a-GCST90001622	Weighted median	5	-0.0162671	0.0538523	0.7626	0.94217
ebi-a-GCST90001621	bQJU5h	ALS	|| id:ebi-a-GCST90001621	Weighted median	4	0.0572033	0.0529479	0.279977	0.845207
ebi-a-GCST90001620	Hwg57u	ALS	|| id:ebi-a-GCST90001620	Weighted median	4	0.000656652	0.0253295	0.979318	0.998313
ebi-a-GCST90001619	LJwSxI	ALS	|| id:ebi-a-GCST90001619	Weighted median	4	0.00095278	0.025623	0.970338	0.995596
ebi-a-GCST90001618	2NoscV	ALS	|| id:ebi-a-GCST90001618	Weighted median	3	-0.00789031	0.0265342	0.766189	0.94217
ebi-a-GCST90001614	ADWSWt	ALS	|| id:ebi-a-GCST90001614	Weighted median	3	0.0746844	0.068926	0.278567	0.845207
ebi-a-GCST90001611	ZqYDK0	ALS	|| id:ebi-a-GCST90001611	Weighted median	3	0.0115633	0.0274475	0.673545	0.94217
ebi-a-GCST90001610	T08HLt	ALS	|| id:ebi-a-GCST90001610	Weighted median	5	0.0486684	0.0285387	0.0881292	0.571029
ebi-a-GCST90001609	Rmic6E	ALS	|| id:ebi-a-GCST90001609	Weighted median	3	0.0114488	0.0290789	0.69379	0.94217
ebi-a-GCST90001597	E4ypZb	ALS	|| id:ebi-a-GCST90001597	Weighted median	3	0.0448987	0.0578733	0.437861	0.875157
ebi-a-GCST90001592	Pb1aWc	ALS	|| id:ebi-a-GCST90001592	Weighted median	3	0.00354216	0.0485864	0.941882	0.995226
ebi-a-GCST90001587	rZZdTV	ALS	|| id:ebi-a-GCST90001587	Weighted median	3	-0.0427192	0.0323793	0.187057	0.826896
ebi-a-GCST90001585	9Wwdax	ALS	|| id:ebi-a-GCST90001585	Weighted median	4	-0.00931082	0.0220045	0.672198	0.94217
ebi-a-GCST90001584	9qQA7c	ALS	|| id:ebi-a-GCST90001584	Weighted median	3	-0.0615782	0.0385711	0.110381	0.660886
ebi-a-GCST90001582	p06cJW	ALS	|| id:ebi-a-GCST90001582	Weighted median	3	0.0490823	0.0524868	0.349718	0.845207
ebi-a-GCST90001581	R2fc6o	ALS	|| id:ebi-a-GCST90001581	Weighted median	4	-0.00426398	0.0430789	0.921154	0.990329
ebi-a-GCST90001580	RmJlfl	ALS	|| id:ebi-a-GCST90001580	Weighted median	4	-0.0122724	0.0253589	0.628422	0.94217
ebi-a-GCST90001574	5UP8Es	ALS	|| id:ebi-a-GCST90001574	Weighted median	8	-0.00258266	0.0271571	0.924235	0.990329
ebi-a-GCST90001573	MMUM6M	ALS	|| id:ebi-a-GCST90001573	Weighted median	5	-0.0109074	0.0226373	0.629925	0.94217
ebi-a-GCST90001572	CrIla7	ALS	|| id:ebi-a-GCST90001572	Weighted median	3	0.063281	0.0456303	0.165496	0.782798
ebi-a-GCST90001571	5poFJ3	ALS	|| id:ebi-a-GCST90001571	Weighted median	3	-0.0111377	0.0571642	0.845521	0.973069
ebi-a-GCST90001570	h0eJ2E	ALS	|| id:ebi-a-GCST90001570	Weighted median	10	0.011859	0.0183644	0.518435	0.94217
ebi-a-GCST90001569	8NpDuC	ALS	|| id:ebi-a-GCST90001569	Weighted median	3	-0.0272181	0.0496072	0.58323	0.94217
ebi-a-GCST90001562	mZreHz	ALS	|| id:ebi-a-GCST90001562	Weighted median	4	0.0404531	0.0400549	0.312524	0.845207
ebi-a-GCST90001561	ThwMRe	ALS	|| id:ebi-a-GCST90001561	Weighted median	11	0.00524593	0.0138853	0.705575	0.94217
ebi-a-GCST90001560	9hj2D2	ALS	|| id:ebi-a-GCST90001560	Weighted median	4	0.092021	0.0537996	0.0871844	0.571029
ebi-a-GCST90001558	hnG3d2	ALS	|| id:ebi-a-GCST90001558	Weighted median	9	0.00229891	0.0198986	0.908024	0.989945
ebi-a-GCST90001556	sTVmFC	ALS	|| id:ebi-a-GCST90001556	Weighted median	3	-0.011907	0.0250306	0.634289	0.94217
ebi-a-GCST90001555	ovNnxZ	ALS	|| id:ebi-a-GCST90001555	Weighted median	11	-0.00523969	0.0152972	0.731954	0.94217
ebi-a-GCST90001553	LaPkK5	ALS	|| id:ebi-a-GCST90001553	Weighted median	3	-0.00126055	0.00402849	0.754349	0.94217
ebi-a-GCST90001547	UjzR2H	ALS	|| id:ebi-a-GCST90001547	Weighted median	8	0.0087842	0.0274883	0.749301	0.94217
ebi-a-GCST90001546	08ZpEJ	ALS	|| id:ebi-a-GCST90001546	Weighted median	5	-0.0173875	0.0407729	0.669781	0.94217
ebi-a-GCST90001544	Rc5ojF	ALS	|| id:ebi-a-GCST90001544	Weighted median	7	0.00486843	0.0249661	0.845392	0.973069
ebi-a-GCST90001541	3Sajro	ALS	|| id:ebi-a-GCST90001541	Weighted median	4	0.00456752	0.0393593	0.907615	0.989945
ebi-a-GCST90001536	bmSh9o	ALS	|| id:ebi-a-GCST90001536	Weighted median	5	0.0143508	0.0233238	0.538367	0.94217
ebi-a-GCST90001535	0q4gI3	ALS	|| id:ebi-a-GCST90001535	Weighted median	9	-0.00414468	0.0170059	0.807448	0.947699
ebi-a-GCST90001534	R73I93	ALS	|| id:ebi-a-GCST90001534	Weighted median	3	0.00875697	0.0277801	0.752591	0.94217
ebi-a-GCST90001533	w6BXjN	ALS	|| id:ebi-a-GCST90001533	Weighted median	3	-0.0214941	0.0222523	0.334081	0.845207
ebi-a-GCST90001528	D0GH3V	ALS	|| id:ebi-a-GCST90001528	Weighted median	3	4.01004e-05	0.018028	0.998225	1
ebi-a-GCST90001526	13ZeSD	ALS	|| id:ebi-a-GCST90001526	Weighted median	3	0.00013442	0.018567	0.994224	1
ebi-a-GCST90001512	y2ef3i	ALS	|| id:ebi-a-GCST90001512	Weighted median	5	-0.00696228	0.0182992	0.703597	0.94217
ebi-a-GCST90001511	SRfdA3	ALS	|| id:ebi-a-GCST90001511	Weighted median	10	-0.00641768	0.0141245	0.649567	0.94217
ebi-a-GCST90001510	MEAzM0	ALS	|| id:ebi-a-GCST90001510	Weighted median	4	-0.00857542	0.0228068	0.706914	0.94217
ebi-a-GCST90001509	vioFOg	ALS	|| id:ebi-a-GCST90001509	Weighted median	11	0.00413504	0.0119383	0.729067	0.94217
ebi-a-GCST90001508	SEB4kI	ALS	|| id:ebi-a-GCST90001508	Weighted median	12	0.00268975	0.0116837	0.817926	0.952904
ebi-a-GCST90001503	JF3eOb	ALS	|| id:ebi-a-GCST90001503	Weighted median	15	0.00354852	0.0113697	0.754963	0.94217
ebi-a-GCST90001502	gAwl16	ALS	|| id:ebi-a-GCST90001502	Weighted median	20	-0.00410829	0.00983938	0.676287	0.94217
ebi-a-GCST90001501	1XPRZ4	ALS	|| id:ebi-a-GCST90001501	Weighted median	9	-0.00348702	0.0154897	0.821888	0.955167
ebi-a-GCST90001500	ogXU1w	ALS	|| id:ebi-a-GCST90001500	Weighted median	8	0.00487725	0.0142973	0.733005	0.94217
ebi-a-GCST90001499	JFwZCz	ALS	|| id:ebi-a-GCST90001499	Weighted median	19	0.00425827	0.0101452	0.67468	0.94217
ebi-a-GCST90001497	wmxLBv	ALS	|| id:ebi-a-GCST90001497	Weighted median	24	0.0195711	0.0142678	0.170158	0.79198
ebi-a-GCST90001496	RsVqzf	ALS	|| id:ebi-a-GCST90001496	Weighted median	26	0.020302	0.0139647	0.146	0.732864
ebi-a-GCST90001495	8PiAXG	ALS	|| id:ebi-a-GCST90001495	Weighted median	27	-0.000686367	0.0107051	0.948878	0.995226
ebi-a-GCST90001494	IkZFxX	ALS	|| id:ebi-a-GCST90001494	Weighted median	14	0.00382135	0.010174	0.707214	0.94217
ebi-a-GCST90001493	LV4Bxd	ALS	|| id:ebi-a-GCST90001493	Weighted median	19	-0.00426019	0.0101788	0.675556	0.94217
ebi-a-GCST90001492	U7OxSj	ALS	|| id:ebi-a-GCST90001492	Weighted median	8	-0.00225178	0.0151668	0.881974	0.986226
ebi-a-GCST90001491	VU4Pa1	ALS	|| id:ebi-a-GCST90001491	Weighted median	28	-0.000932476	0.0112005	0.93365	0.994813
ebi-a-GCST90001489	2oMliy	ALS	|| id:ebi-a-GCST90001489	Weighted median	26	-0.00337627	0.0117922	0.774637	0.94217
ebi-a-GCST90001487	U4ryE4	ALS	|| id:ebi-a-GCST90001487	Weighted median	5	-0.00985393	0.0214775	0.646377	0.94217
ebi-a-GCST90001486	4XDA1t	ALS	|| id:ebi-a-GCST90001486	Weighted median	3	-0.0163225	0.031522	0.60459	0.94217
ebi-a-GCST90001485	mVKePJ	ALS	|| id:ebi-a-GCST90001485	Weighted median	32	0.00528742	0.00924626	0.567427	0.94217
ebi-a-GCST90001484	pqsYY7	ALS	|| id:ebi-a-GCST90001484	Weighted median	26	0.00874367	0.0106207	0.410357	0.875157
ebi-a-GCST90001483	HsgOZj	ALS	|| id:ebi-a-GCST90001483	Weighted median	31	0.00324815	0.0105502	0.758176	0.94217
ebi-a-GCST90001482	2mXh8S	ALS	|| id:ebi-a-GCST90001482	Weighted median	15	0.00446424	0.0103979	0.667675	0.94217
ebi-a-GCST90001481	ObYrQR	ALS	|| id:ebi-a-GCST90001481	Weighted median	20	0.00396592	0.00895949	0.658019	0.94217
ebi-a-GCST90001480	GxkVkj	ALS	|| id:ebi-a-GCST90001480	Weighted median	9	0.00512792	0.0156922	0.743834	0.94217
ebi-a-GCST90001475	6EQrdl	ALS	|| id:ebi-a-GCST90001475	Weighted median	6	-0.0485618	0.0492913	0.324526	0.845207
ebi-a-GCST90001474	vvx8QD	ALS	|| id:ebi-a-GCST90001474	Weighted median	4	-0.0239759	0.0262449	0.360955	0.845207
ebi-a-GCST90001473	tuIRme	ALS	|| id:ebi-a-GCST90001473	Weighted median	10	0.0188155	0.0166141	0.257424	0.845207
ebi-a-GCST90001472	P2gMCY	ALS	|| id:ebi-a-GCST90001472	Weighted median	11	0.0181464	0.0166998	0.277204	0.845207
ebi-a-GCST90001471	ySKE88	ALS	|| id:ebi-a-GCST90001471	Weighted median	3	0.0583947	0.0354239	0.0992591	0.625994
ebi-a-GCST90001469	g1dkks	ALS	|| id:ebi-a-GCST90001469	Weighted median	12	0.0200102	0.0188627	0.288766	0.845207
ebi-a-GCST90001468	4Sxpqs	ALS	|| id:ebi-a-GCST90001468	Weighted median	9	0.0204096	0.0192168	0.288204	0.845207
ebi-a-GCST90001465	Fhh3do	ALS	|| id:ebi-a-GCST90001465	Weighted median	7	0.0232083	0.0187339	0.215404	0.845207
ebi-a-GCST90001464	ysfbGb	ALS	|| id:ebi-a-GCST90001464	Weighted median	6	0.0226602	0.0186863	0.225257	0.845207
ebi-a-GCST90001463	htuPjY	ALS	|| id:ebi-a-GCST90001463	Weighted median	7	0.0160337	0.021177	0.448972	0.875157
ebi-a-GCST90001462	ATlXOC	ALS	|| id:ebi-a-GCST90001462	Weighted median	8	0.019852	0.0203932	0.330325	0.845207
ebi-a-GCST90001461	hrb4VK	ALS	|| id:ebi-a-GCST90001461	Weighted median	4	0.0122235	0.0256607	0.633824	0.94217
ebi-a-GCST90001459	YO6kxC	ALS	|| id:ebi-a-GCST90001459	Weighted median	3	0.0128403	0.0255249	0.614928	0.94217
ebi-a-GCST90001458	hXvzgC	ALS	|| id:ebi-a-GCST90001458	Weighted median	7	0.0144112	0.0225628	0.523008	0.94217
ebi-a-GCST90001451	NjmZue	ALS	|| id:ebi-a-GCST90001451	Weighted median	5	0.0113141	0.0287439	0.693863	0.94217
ebi-a-GCST90001450	zY0KWJ	ALS	|| id:ebi-a-GCST90001450	Weighted median	3	0.00208442	0.044242	0.962422	0.995226
ebi-a-GCST90001442	aCq7Xe	ALS	|| id:ebi-a-GCST90001442	Weighted median	3	0.0537634	0.069786	0.44106	0.875157
ebi-a-GCST90001434	CJgxkT	ALS	|| id:ebi-a-GCST90001434	Weighted median	3	-0.00586769	0.0706617	0.93382	0.994813
ebi-a-GCST90001432	DjQBx5	ALS	|| id:ebi-a-GCST90001432	Weighted median	4	0.0527324	0.0702166	0.452655	0.877483
ebi-a-GCST90001399	dhGAjX	ALS	|| id:ebi-a-GCST90001399	Weighted median	3	0.0323465	0.0288592	0.262356	0.845207
ebi-a-GCST004634	ERjjVL	ALS	|| id:ebi-a-GCST004634	Weighted median	62	0.0125774	0.0760259	0.868601	0.980115
ebi-a-GCST004632	mtOFrs	ALS	|| id:ebi-a-GCST004632	Weighted median	155	0.0174414	0.0556327	0.753893	0.94217
ebi-a-GCST004631	dSv1et	ALS	|| id:ebi-a-GCST004631	Weighted median	67	0.00812971	0.0775404	0.916499	0.990329
ebi-a-GCST004627	NX9xe4	ALS	|| id:ebi-a-GCST004627	Weighted median	258	-0.184018	0.0405177	5.58122e-06	0.00120434
ebi-a-GCST004625	G80Blj	ALS	|| id:ebi-a-GCST004625	Weighted median	275	0.0239711	0.0373659	0.521182	0.94217
ebi-a-GCST004624	7VfrRo	ALS	|| id:ebi-a-GCST004624	Weighted median	243	-0.0865635	0.0373611	0.0205067	0.264437
ebi-a-GCST004621	9daXmU	ALS	|| id:ebi-a-GCST004621	Weighted median	242	0.0334873	0.0361822	0.354696	0.845207
ebi-a-GCST004620	XGY8i8	ALS	|| id:ebi-a-GCST004620	Weighted median	183	-0.0552361	0.0458701	0.228518	0.845207
ebi-a-GCST004618	bD0d0n	ALS	|| id:ebi-a-GCST004618	Weighted median	95	-0.0319895	0.0701631	0.648439	0.94217
ebi-a-GCST004617	VsjizB	ALS	|| id:ebi-a-GCST004617	Weighted median	212	-0.0588044	0.0401973	0.143496	0.732864
ebi-a-GCST004616	5mfdcM	ALS	|| id:ebi-a-GCST004616	Weighted median	103	0.0138382	0.0519953	0.790129	0.94217
ebi-a-GCST004613	4GN07E	ALS	|| id:ebi-a-GCST004613	Weighted median	187	-0.0703165	0.0471876	0.136185	0.71573
ebi-a-GCST004609	KxUzbR	ALS	|| id:ebi-a-GCST004609	Weighted median	242	0.0613153	0.0387823	0.113875	0.673287
ebi-a-GCST004607	9GutdW	ALS	|| id:ebi-a-GCST004607	Weighted median	294	0.0141797	0.0384196	0.712072	0.94217
ebi-a-GCST004606	Fs1xox	ALS	|| id:ebi-a-GCST004606	Weighted median	244	-0.0612534	0.0352829	0.082553	0.56204
ebi-a-GCST004603	kYma4m	ALS	|| id:ebi-a-GCST004603	Weighted median	306	-0.03199	0.0340282	0.347165	0.845207
ebi-a-GCST004601	yPYEUR	ALS	|| id:ebi-a-GCST004601	Weighted median	254	-0.0162614	0.0504149	0.747035	0.94217
ebi-a-GCST004600	ETLruT	ALS	|| id:ebi-a-GCST004600	Weighted median	220	-0.0612805	0.0405749	0.130965	0.703938
ebi-a-GCST004599	V4DSDf	ALS	|| id:ebi-a-GCST004599	Weighted median	339	0.0239461	0.0295365	0.41752	0.875157
ebi-a-GCST004441	5X1pBH	ALS	|| id:ebi-a-GCST004441	Weighted median	6	-0.00167827	0.0296715	0.954894	0.995226
ebi-a-GCST004438	Lcwrdu	ALS	|| id:ebi-a-GCST004438	Weighted median	5	0.0169733	0.0430772	0.693565	0.94217
ebi-a-GCST004433	0aAC6r	ALS	|| id:ebi-a-GCST004433	Weighted median	24	0.0219058	0.0255663	0.391542	0.875157
ebi-a-GCST004432	1eavri	ALS	|| id:ebi-a-GCST004432	Weighted median	4	-0.0337614	0.0361966	0.350963	0.845207
ebi-a-GCST004430	2JDrWt	ALS	|| id:ebi-a-GCST004430	Weighted median	3	0.0225782	0.0271626	0.405847	0.875157
