# Supplementary material for: Peripheral immune markers and amyotrophic lateral sclerosis: a Mendelian randomization study
Source: Front Neurosci. 2023 Dec 21;17:1269354. doi: 10.3389/fnins.2023.1269354 (PMC10768049; doi:10.3389/fnins.2023.1269354)
Supplement: Supplementary file 4 [file Table_4.XLSX]

## Sheet: ST3-1
Supplementary table 3-1 Results of MR analysis and heterogeneity analysis of ten protective immune traits that showed significant positive results by using IVW methods
id.exposure	id.outcome	outcome	exposure	method	nsnp	b	se	pval	lo_ci	up_ci	or	or_lci95	or_uci95	FDR	Cochran’s Q			egger-Interpret			MR.PRESSO.results.Global.Test		MR.PRESSO.results.Distortion.Test
															Q	Q_df	Q_pval	egger-Interpret	se	pval	RSSobs	pval	Distortion Coefficient beta.exposure	pval
ukb-d-30000_irnt	n0Y7zM	ALS	|| id:ukb-d-30000_irnt	Inverse variance weighted	552	-0.111359	0.0269193	3.52e-05	-0.164121	-0.0585976	0.894617	0.848639	0.943086	0.00482524				0.00323653	0.00142774	0.0237845	761.91	<6.666667e-05	na	na
ebi-a-GCST004627	NX9xe4	ALS	|| id:ebi-a-GCST004627	Inverse variance weighted	258	-0.105562	0.0277442	0.000141897	-0.159941	-0.0511837	0.899818	0.852194	0.950104	0.0121499	345.139	257	0.000197118	0.00542435	0.00237318	0.0230899	364.975	0.000166667	na	na
ieu-b-32	fc41UX	ALS	|| id:ieu-b-32	Inverse variance weighted	1080	-0.0880882	0.0216505	4.73e-05	-0.130523	-0.0456532	0.91568	0.877636	0.955373	0.00506703	1407.65	1079	4.70639e-11	-0.000184753	0.000970601	0.849071	1442	<3.333333e-05	-1.81376	0.9487
ukb-d-30120_irnt	5Mwwbe	ALS	|| id:ukb-d-30120_irnt	Inverse variance weighted	543	-0.0948018	0.0264353	0.000335554	-0.146615	-0.0429886	0.909553	0.863626	0.957922	0.0191545	685.914	542	2.5095e-05	0.00268948	0.00152625	0.0786083	704.896	<6.666667e-05	3.50156	0.904
ebi-a-GCST90001843	hSgJXX	ALS	|| id:ebi-a-GCST90001843	Inverse variance weighted	3	-0.098005	0.0289169	0.000700967	-0.154682	-0.041328	0.906644	0.856687	0.959514	0.0369356	3.7524	2	0.153171	0.0367541	0.0324728	0.460678	na	na	na	na
ebi-a-GCST90001849	bri3k6	ALS	|| id:ebi-a-GCST90001849	Inverse variance weighted	3	-0.115478	0.0238601	1.3e-06	-0.162244	-0.0687124	0.89094	0.850234	0.933595	0.000541932	0.57445	2	0.750343	0.0171962	0.0227803	0.588355	na	na	na	na
ebi-a-GCST90001839	fvahbU	ALS	|| id:ebi-a-GCST90001839	Inverse variance weighted	3	-0.113271	0.0279858	5.18e-05	-0.168123	-0.0584187	0.892909	0.84525	0.943255	0.00506703	1.04372	2	0.593415	-0.00369362	0.0348754	0.932827	na	na	na	na
ebi-a-GCST90001840	uD0buD	ALS	|| id:ebi-a-GCST90001840	Inverse variance weighted	2	-0.205708	0.0428509	1.58e-06	-0.289696	-0.12172	0.814071	0.748491	0.885396	0.000541932	0.894796	1	0.344181	na	na	na	na	na	na	na
ebi-a-GCST90001865	9uncgD	ALS	|| id:ebi-a-GCST90001865	Inverse variance weighted	2	-0.177199	0.0389519	5.39e-06	-0.253545	-0.100853	0.837613	0.776045	0.904066	0.0012297	0.132206	1	0.716155	na	na	na	na	na	na	na
prot-a-1781	DeVwKm	ALS	|| id:prot-a-1781	Inverse variance weighted	17	-0.0347488	0.00956088	0.000278544	-0.0534881	-0.0160095	0.965848	0.947917	0.984118	0.0191545	16.4356	16	0.422993	0.00628597	0.0122068	0.614087	17.8145	0.486	na	na
prot-c-3640_14_3	UwGwbi	ALS	|| id:prot-c-3640_14_3	Inverse variance weighted	10	-0.0300258	0.00833582	0.000315753	-0.046364	-0.0136876	0.970421	0.954694	0.986406	0.0191545	6.32363	9	0.707141	-0.0286222	0.0241253	0.269502	7.55764	0.731	na	na
prot-c-2182_54_1	CSxoLi	ALS	|| id:prot-c-2182_54_1	Inverse variance weighted	4	-0.0754943	0.0209734	0.0003188	-0.116602	-0.0343864	0.927285	0.889939	0.966198	0.0191545	5.97398	3	0.112883	0.0137257	0.0565754	0.83092	9.30519	0.236	na	na
prot-a-1506	4goydd	ALS	|| id:prot-a-1506	Inverse variance weighted	10	0.0764011	0.0175163	1.29e-05	0.0420692	0.110733	1.0794	1.04297	1.1171	0.00220982	6.06781	9	0.733113	-0.0267776	0.0188004	0.192173	na	na	na	na
*The results of MR-PRESSO outlier test and distortion test is shown in ST3-2

## Sheet: ST3-2
Supplementary table 3-2 F statistic result of each SNP in the immune markers showed significant positive results
id.exposure	SNP	beta.exposure	eaf.exposure	se.exposure	samplesize.exposure	F
ukb-d-30000_irnt	rs1001948	0.014669	0.368314	0.0024665	350470	35.3701
ukb-d-30000_irnt	rs10060840	0.014122	0.352571	0.00250945	350470	31.6689
ukb-d-30000_irnt	rs10074490	-0.0218535	0.42197	0.00242358	350470	81.3064
ukb-d-30000_irnt	rs10082850	0.0239909	0.183867	0.00307656	350470	60.8079
ukb-d-30000_irnt	rs10094382	-0.0177628	0.56703	0.00240055	350470	54.7519
ukb-d-30000_irnt	rs10133522	0.0139811	0.609045	0.0024572	350470	32.3742
ukb-d-30000_irnt	rs10141157	0.0164961	0.514603	0.00238272	350470	47.9307
ukb-d-30000_irnt	rs1015022	0.0176604	0.32775	0.0025466	350470	48.0925
ukb-d-30000_irnt	rs10158411	-0.020243	0.565196	0.00239962	350470	71.1643
ukb-d-30000_irnt	rs10179385	-0.0220026	0.1557	0.00330071	350470	44.4356
ukb-d-30000_irnt	rs10215854	-0.0298086	0.0917977	0.0041193	350470	52.3641
ukb-d-30000_irnt	rs1025687	-0.0186993	0.62721	0.00247176	350470	57.2316
ukb-d-30000_irnt	rs10273974	-0.0141168	0.488912	0.00237933	350470	35.2015
ukb-d-30000_irnt	rs1037117	0.0158225	0.253814	0.0027447	350470	33.2321
ukb-d-30000_irnt	rs1038193	0.01481	0.263637	0.00270455	350470	29.9859
ukb-d-30000_irnt	rs10445034	-0.0160277	0.237801	0.00281833	350470	32.3412
ukb-d-30000_irnt	rs10445367	0.0195798	0.178161	0.00320706	350470	37.2735
ukb-d-30000_irnt	rs1045916	-0.0165041	0.750974	0.00279544	350470	34.8563
ukb-d-30000_irnt	rs1046011	-0.0276785	0.297768	0.00260605	350470	112.802
ukb-d-30000_irnt	rs10471774	0.0195095	0.461838	0.0023909	350470	66.5836
ukb-d-30000_irnt	rs1047891	-0.0168962	0.315802	0.00255979	350470	43.5679
ukb-d-30000_irnt	rs10494783	-0.0456032	0.0509719	0.00542373	350470	70.6955
ukb-d-30000_irnt	rs1053496	0.0182707	0.259148	0.0027159	350470	45.2564
ukb-d-30000_irnt	rs10748102	-0.0152403	0.760716	0.0027863	350470	29.9177
ukb-d-30000_irnt	rs10757287	-0.0286331	0.16044	0.00324649	350470	77.7868
ukb-d-30000_irnt	rs10804990	0.0159578	0.618325	0.00245788	350470	42.1524
ukb-d-30000_irnt	rs10810603	0.0164027	0.198529	0.00298707	350470	30.1535
ukb-d-30000_irnt	rs10839227	-0.0173133	0.235038	0.00280382	350470	38.1291
ukb-d-30000_irnt	rs10848737	-0.013532	0.403403	0.00242552	350470	31.1252
ukb-d-30000_irnt	rs10870172	0.0223754	0.251144	0.00274927	350470	66.2376
ukb-d-30000_irnt	rs10889574	-0.0402287	0.35555	0.00248613	350470	261.831
ukb-d-30000_irnt	rs10890324	-0.0163845	0.722553	0.00271113	350470	36.5227
ukb-d-30000_irnt	rs10931933	0.0152315	0.610218	0.00245306	350470	38.5537
ukb-d-30000_irnt	rs10986338	-0.0197242	0.651664	0.00250751	350470	61.8744
ukb-d-30000_irnt	rs10997813	0.0212666	0.885025	0.00377668	350470	31.7083
ukb-d-30000_irnt	rs11014291	-0.0454952	0.372245	0.00246304	350470	341.182
ukb-d-30000_irnt	rs11024433	0.0150959	0.281102	0.00265718	350470	32.2755
ukb-d-30000_irnt	rs11064881	-0.0291063	0.0736482	0.00455436	350470	40.8429
ukb-d-30000_irnt	rs11065340	0.0174446	0.167541	0.00318812	350470	29.9399
ukb-d-30000_irnt	rs11065822	0.0392197	0.352712	0.00255507	350470	235.614
ukb-d-30000_irnt	rs11121203	0.0225949	0.189649	0.0030364	350470	55.3733
ukb-d-30000_irnt	rs11123201	0.0136106	0.36096	0.00248417	350470	30.0185
ukb-d-30000_irnt	rs11130097	-0.0157792	0.529034	0.00238547	350470	43.7542
ukb-d-30000_irnt	rs11168710	-0.0181376	0.314075	0.00256703	350470	49.9224
ukb-d-30000_irnt	rs11169751	0.0212298	0.106663	0.00385739	350470	30.2902
ukb-d-30000_irnt	rs111808476	0.025283	0.0826294	0.00443956	350470	32.4321
ukb-d-30000_irnt	rs111883722	-0.0312479	0.048962	0.00551932	350470	32.053
ukb-d-30000_irnt	rs11190134	-0.0133979	0.380917	0.00245313	350470	29.8284
ukb-d-30000_irnt	rs11191436	0.0170495	0.255087	0.00272923	350470	39.0248
ukb-d-30000_irnt	rs112381903	0.0343726	0.0681397	0.00476595	350470	52.0144
ukb-d-30000_irnt	rs112394499	0.029029	0.0732402	0.00456742	350470	40.3943
ukb-d-30000_irnt	rs112682076	-0.0745433	0.0107653	0.0118218	350470	39.7601
ukb-d-30000_irnt	rs112914309	-0.03575	0.041686	0.00595012	350470	36.0992
ukb-d-30000_irnt	rs1134924	-0.0158727	0.504988	0.00238064	350470	44.4541
ukb-d-30000_irnt	rs113515	0.0147181	0.394048	0.00243509	350470	36.5318
ukb-d-30000_irnt	rs113760175	0.0382145	0.0695376	0.00469238	350470	66.3235
ukb-d-30000_irnt	rs113799399	0.025888	0.126303	0.00361338	350470	51.3295
ukb-d-30000_irnt	rs1144700	-0.0257069	0.177434	0.00313183	350470	67.3753
ukb-d-30000_irnt	rs114751021	0.0637451	0.028272	0.00717265	350470	78.9827
ukb-d-30000_irnt	rs1154595	-0.0143429	0.36939	0.00246956	350470	33.7312
ukb-d-30000_irnt	rs115697725	0.0352419	0.150907	0.00339136	350470	107.986
ukb-d-30000_irnt	rs11576415	-0.0236805	0.10123	0.00394334	350470	36.0621
ukb-d-30000_irnt	rs115823871	0.0248391	0.0854094	0.00426411	350470	33.9322
ukb-d-30000_irnt	rs11587918	0.0200979	0.242091	0.00279623	350470	51.6598
ukb-d-30000_irnt	rs115937691	0.0400749	0.0479214	0.00557181	350470	51.7309
ukb-d-30000_irnt	rs1159649	-0.0144409	0.314866	0.00255941	350470	31.8351
ukb-d-30000_irnt	rs11623906	-0.0357812	0.078472	0.00442269	350470	65.4537
ukb-d-30000_irnt	rs11650610	-0.0227925	0.857275	0.00339973	350470	44.9462
ukb-d-30000_irnt	rs11653367	-0.0143542	0.32778	0.00254644	350470	31.7752
ukb-d-30000_irnt	rs11655446	-0.0181058	0.481401	0.00238541	350470	57.6112
ukb-d-30000_irnt	rs11673093	-0.0408833	0.260196	0.00272058	350470	225.822
ukb-d-30000_irnt	rs116807778	0.0489178	0.02169	0.0082552	350470	35.1137
ukb-d-30000_irnt	rs11687442	-0.0158937	0.29325	0.00261264	350470	37.0074
ukb-d-30000_irnt	rs117068593	-0.0255368	0.189754	0.00304358	350470	70.3981
ukb-d-30000_irnt	rs117145318	0.0375709	0.0401959	0.00635445	350470	34.9579
ukb-d-30000_irnt	rs11721161	-0.0346512	0.0479446	0.00558652	350470	38.4726
ukb-d-30000_irnt	rs1172128	0.0251403	0.916516	0.00429858	350470	34.2049
ukb-d-30000_irnt	rs11723621	-0.025894	0.29199	0.00261647	350470	97.9409
ukb-d-30000_irnt	rs11725704	0.0573243	0.376164	0.00245219	350470	546.471
ukb-d-30000_irnt	rs11743851	-0.0180906	0.382872	0.00244592	350470	54.704
ukb-d-30000_irnt	rs11744663	-0.0165339	0.19304	0.00302508	350470	29.8727
ukb-d-30000_irnt	rs11778726	0.0154018	0.544754	0.00239272	350470	41.434
ukb-d-30000_irnt	rs11781592	0.0166967	0.57176	0.00242521	350470	47.398
ukb-d-30000_irnt	rs118092853	-0.0269875	0.0629212	0.00489858	350470	30.3517
ukb-d-30000_irnt	rs1182207	0.020504	0.294136	0.00261511	350470	61.4745
ukb-d-30000_irnt	rs11971398	-0.0304554	0.0488981	0.00553068	350470	30.3228
ukb-d-30000_irnt	rs11997631	0.0207582	0.270901	0.00268603	350470	59.7249
ukb-d-30000_irnt	rs12031637	-0.0252777	0.108086	0.00383235	350470	43.5053
ukb-d-30000_irnt	rs12130298	-0.0276146	0.0767983	0.00447234	350470	38.1246
ukb-d-30000_irnt	rs1215884	-0.0179657	0.43699	0.00241014	350470	55.565
ukb-d-30000_irnt	rs12162165	-0.0162622	0.210348	0.00291775	350470	31.0642
ukb-d-30000_irnt	rs12213431	0.0156601	0.33588	0.00259601	350470	36.3893
ukb-d-30000_irnt	rs12239046	0.0255931	0.629532	0.00246529	350470	107.772
ukb-d-30000_irnt	rs12257472	0.0153238	0.293854	0.00260897	350470	34.4979
ukb-d-30000_irnt	rs12335711	-0.0167711	0.191114	0.00303468	350470	30.5418
ukb-d-30000_irnt	rs1235162	-0.0808322	0.130635	0.00353507	350470	522.842
ukb-d-30000_irnt	rs12416267	-0.0182995	0.38961	0.00247298	350470	54.7564
ukb-d-30000_irnt	rs1245035	0.0156844	0.629438	0.00246843	350470	40.3731
ukb-d-30000_irnt	rs12453308	0.0189959	0.446922	0.0023934	350470	62.9922
ukb-d-30000_irnt	rs12459419	-0.0231321	0.325705	0.00253775	350470	83.0864
ukb-d-30000_irnt	rs12461480	-0.0455504	0.043294	0.0059244	350470	59.1144
ukb-d-30000_irnt	rs12538820	-0.02228	0.115258	0.00376432	350470	35.0312
ukb-d-30000_irnt	rs12540307	-0.0355818	0.0481628	0.00555443	350470	41.0369
ukb-d-30000_irnt	rs12550612	-0.0293239	0.824057	0.00313356	350470	87.5719
ukb-d-30000_irnt	rs12562794	-0.0172023	0.198767	0.00299709	350470	32.9436
ukb-d-30000_irnt	rs12596823	0.0176205	0.187884	0.00304727	350470	33.4358
ukb-d-30000_irnt	rs12598978	0.02992	0.515847	0.00239727	350470	155.771
ukb-d-30000_irnt	rs1260326	-0.0313166	0.607023	0.00243392	350470	165.552
ukb-d-30000_irnt	rs12617848	0.0195767	0.149848	0.00338919	350470	33.3645
ukb-d-30000_irnt	rs12622391	0.0238031	0.374696	0.00246252	350470	93.434
ukb-d-30000_irnt	rs12686780	0.0188225	0.173983	0.00314199	350470	35.8874
ukb-d-30000_irnt	rs12831250	0.0142568	0.369574	0.00247226	350470	33.2547
ukb-d-30000_irnt	rs1285886	0.0268779	0.197563	0.0030067	350470	79.9113
ukb-d-30000_irnt	rs12884741	0.0327778	0.0651877	0.00481882	350470	46.2675
ukb-d-30000_irnt	rs12904938	0.0146955	0.714986	0.00264124	350470	30.9564
ukb-d-30000_irnt	rs12911987	0.0132863	0.447733	0.00239195	350470	30.8533
ukb-d-30000_irnt	rs12928503	-0.0478155	0.0197038	0.00864805	350470	30.5702
ukb-d-30000_irnt	rs12936529	-0.020864	0.475414	0.00238666	350470	76.4208
ukb-d-30000_irnt	rs12941356	-0.021536	0.591698	0.0024335	350470	78.3186
ukb-d-30000_irnt	rs12946510	-0.0560371	0.478626	0.00238297	350470	552.983
ukb-d-30000_irnt	rs12987470	-0.0171336	0.293188	0.00262	350470	42.7654
ukb-d-30000_irnt	rs13028833	0.0200434	0.517777	0.00238265	350470	70.7652
ukb-d-30000_irnt	rs13033745	-0.0144008	0.694774	0.00258688	350470	30.9898
ukb-d-30000_irnt	rs13133642	0.0156089	0.680014	0.00254596	350470	37.5871
ukb-d-30000_irnt	rs13135092	0.0243954	0.0830968	0.00433478	350470	31.6723
ukb-d-30000_irnt	rs13149759	-0.0157752	0.436614	0.00239914	350470	43.2351
ukb-d-30000_irnt	rs13190739	-0.0586223	0.121917	0.00363378	350470	260.259
ukb-d-30000_irnt	rs13191038	-0.0719082	0.116563	0.00370854	350470	375.966
ukb-d-30000_irnt	rs13191296	-0.0453283	0.0975366	0.00406731	350470	124.2
ukb-d-30000_irnt	rs13202592	-0.0478478	0.101149	0.00395243	350470	146.552
ukb-d-30000_irnt	rs13207082	-0.0632837	0.111982	0.00376436	350470	282.617
ukb-d-30000_irnt	rs13207171	-0.0214186	0.134687	0.00350338	350470	37.3771
ukb-d-30000_irnt	rs13208096	-0.0695619	0.117043	0.00369777	350470	353.884
ukb-d-30000_irnt	rs13231262	-0.0149029	0.65638	0.00251257	350470	35.1806
ukb-d-30000_irnt	rs13250781	0.0160108	0.456832	0.00238942	350470	44.8992
ukb-d-30000_irnt	rs13283282	-0.0228583	0.145834	0.00336993	350470	46.0091
ukb-d-30000_irnt	rs13392977	0.0331756	0.0544874	0.00526646	350470	39.6824
ukb-d-30000_irnt	rs1341635	0.0168334	0.231894	0.00283005	350470	35.3796
ukb-d-30000_irnt	rs1362623	0.0163278	0.211549	0.0029198	350470	31.2714
ukb-d-30000_irnt	rs1362965	0.0196462	0.627887	0.00246073	350470	63.7422
ukb-d-30000_irnt	rs138284624	0.104472	0.0127055	0.0106574	350470	96.0937
ukb-d-30000_irnt	rs139383941	0.0925383	0.00635168	0.0158126	350470	34.2479
ukb-d-30000_irnt	rs139386391	0.0830987	0.0113047	0.0112454	350470	54.6055
ukb-d-30000_irnt	rs1394094	0.0145887	0.640898	0.0024816	350470	34.5595
ukb-d-30000_irnt	rs139421	-0.0224434	0.455112	0.00239685	350470	87.6785
ukb-d-30000_irnt	rs140956807	0.086899	0.0120847	0.0113611	350470	58.5041
ukb-d-30000_irnt	rs1423648	-0.0173475	0.758546	0.00278692	350470	38.7456
ukb-d-30000_irnt	rs143298569	-0.0433331	0.0501468	0.00545767	350470	63.0409
ukb-d-30000_irnt	rs144171632	0.0511796	0.0229391	0.00830267	350470	37.9976
ukb-d-30000_irnt	rs144317085	0.0435164	0.0337968	0.0066371	350470	42.9879
ukb-d-30000_irnt	rs144718390	-0.0562664	0.023471	0.00791363	350470	50.5527
ukb-d-30000_irnt	rs144821560	0.0774057	0.0134874	0.0104131	350470	55.2565
ukb-d-30000_irnt	rs1456896	0.0195138	0.666057	0.00252567	350470	59.6936
ukb-d-30000_irnt	rs146159238	0.044199	0.0358715	0.00660076	350470	44.8368
ukb-d-30000_irnt	rs1468488	0.0155254	0.271246	0.00268479	350470	33.4397
ukb-d-30000_irnt	rs147180766	-0.0595252	0.0187259	0.00895608	350470	44.1737
ukb-d-30000_irnt	rs1474419	0.0172547	0.575543	0.00241093	350470	51.2204
ukb-d-30000_irnt	rs1478890	0.0142283	0.540483	0.00239633	350470	35.2542
ukb-d-30000_irnt	rs148257260	0.0988578	0.00800195	0.0133738	350470	54.6399
ukb-d-30000_irnt	rs148713124	0.100617	0.00886786	0.0128855	350470	60.973
ukb-d-30000_irnt	rs149130226	-0.0423291	0.04044	0.00616049	350470	47.2112
ukb-d-30000_irnt	rs150497606	-0.0371575	0.0500801	0.00549147	350470	45.784
ukb-d-30000_irnt	rs150639620	0.0332602	0.0515729	0.00542022	350470	37.6542
ukb-d-30000_irnt	rs1543192	0.0172408	0.373695	0.00246314	350470	48.993
ukb-d-30000_irnt	rs1550335	-0.0201187	0.39179	0.00244483	350470	67.7174
ukb-d-30000_irnt	rs158175	-0.018547	0.179204	0.00311462	350470	35.4597
ukb-d-30000_irnt	rs1611746	-0.0702448	0.196642	0.00299685	350470	549.409
ukb-d-30000_irnt	rs1615070	-0.0180938	0.451668	0.0023938	350470	57.1323
ukb-d-30000_irnt	rs1630468	0.0249552	0.407433	0.00242842	350470	105.602
ukb-d-30000_irnt	rs1634726	-0.0859264	0.151828	0.00332304	350470	668.62
ukb-d-30000_irnt	rs1659689	0.0173031	0.697926	0.0026052	350470	44.1127
ukb-d-30000_irnt	rs16848365	0.0258255	0.211922	0.00291418	350470	78.5348
ukb-d-30000_irnt	rs16850073	0.0357959	0.376198	0.00247369	350470	209.398
ukb-d-30000_irnt	rs16858573	-0.0315072	0.125439	0.00360615	350470	76.336
ukb-d-30000_irnt	rs16969990	-0.0282355	0.0697133	0.00467344	350470	36.5019
ukb-d-30000_irnt	rs1700159	0.0206386	0.771541	0.00283461	350470	53.0117
ukb-d-30000_irnt	rs17005891	-0.0412709	0.18428	0.00307039	350470	180.675
ukb-d-30000_irnt	rs17041439	0.0377595	0.0555036	0.00519895	350470	52.7495
ukb-d-30000_irnt	rs17210809	0.0405492	0.0274638	0.00729206	350470	30.9216
ukb-d-30000_irnt	rs17226082	-0.0257432	0.0962395	0.00404283	350470	40.5463
ukb-d-30000_irnt	rs17270868	0.0256965	0.242249	0.00278294	350470	85.2585
ukb-d-30000_irnt	rs17386684	0.0192336	0.177956	0.00311171	350470	38.205
ukb-d-30000_irnt	rs174549	-0.0189388	0.310042	0.0025717	350470	54.2328
ukb-d-30000_irnt	rs1752165	0.0192253	0.155136	0.0032898	350470	34.1511
ukb-d-30000_irnt	rs17522769	-0.018654	0.157308	0.00328481	350470	32.2493
ukb-d-30000_irnt	rs17640404	-0.022074	0.0966302	0.00404453	350470	29.7868
ukb-d-30000_irnt	rs17710008	0.0236395	0.186024	0.00306159	350470	59.6184
ukb-d-30000_irnt	rs17742886	0.0209881	0.15783	0.00327045	350470	41.184
ukb-d-30000_irnt	rs17875395	0.0362122	0.0343165	0.00653344	350470	30.7202
ukb-d-30000_irnt	rs1800628	-0.0955973	0.140308	0.00342401	350470	779.505
ukb-d-30000_irnt	rs1800961	-0.0373529	0.0314749	0.00681387	350470	30.051
ukb-d-30000_irnt	rs1806267	0.0209422	0.372429	0.00246966	350470	71.9064
ukb-d-30000_irnt	rs180943	-0.0167806	0.588953	0.00242834	350470	47.7522
ukb-d-30000_irnt	rs1822534	-0.0250002	0.391117	0.00243936	350470	105.035
ukb-d-30000_irnt	rs1827503	-0.022123	0.140505	0.0034227	350470	41.778
ukb-d-30000_irnt	rs182770070	-0.0674703	0.0116188	0.0111829	350470	36.4011
ukb-d-30000_irnt	rs1835323	-0.0141149	0.342997	0.00251613	350470	31.4693
ukb-d-30000_irnt	rs1842323	0.0131243	0.53355	0.00239758	350470	29.9643
ukb-d-30000_irnt	rs184451683	0.0797565	0.0123879	0.0110341	350470	52.2463
ukb-d-30000_irnt	rs1877723	-0.0182735	0.312074	0.00258366	350470	50.0231
ukb-d-30000_irnt	rs1883638	-0.0204001	0.161344	0.00323204	350470	39.839
ukb-d-30000_irnt	rs1891058	-0.013652	0.606796	0.00244604	350470	31.1504
ukb-d-30000_irnt	rs1894474	-0.0135256	0.480452	0.00238941	350470	32.0427
ukb-d-30000_irnt	rs1916295	-0.0192858	0.167467	0.00324942	350470	35.2258
ukb-d-30000_irnt	rs1928175	0.0136871	0.561923	0.00240203	350470	32.4686
ukb-d-30000_irnt	rs1947897	-0.0145611	0.330494	0.00253382	350470	33.0244
ukb-d-30000_irnt	rs1953012	-0.0141614	0.640752	0.00248463	350470	32.4853
ukb-d-30000_irnt	rs1967576	0.0232872	0.355591	0.00247938	350470	88.2157
ukb-d-30000_irnt	rs1985157	0.0139977	0.412777	0.0024175	350470	33.5257
ukb-d-30000_irnt	rs1990760	-0.0191176	0.609815	0.00243641	350470	61.5692
ukb-d-30000_irnt	rs1997719	-0.0142576	0.412737	0.00241562	350470	34.8364
ukb-d-30000_irnt	rs2012385	0.013701	0.656053	0.00250615	350470	29.8874
ukb-d-30000_irnt	rs2015230	-0.0143256	0.666192	0.0025296	350470	32.0715
ukb-d-30000_irnt	rs2021916	-0.019659	0.13837	0.00343543	350470	32.746
ukb-d-30000_irnt	rs2022003	0.0195674	0.277898	0.00265439	350470	54.3418
ukb-d-30000_irnt	rs2037562	0.0144508	0.532222	0.00239836	350470	36.3038
ukb-d-30000_irnt	rs2038700	0.0333192	0.393552	0.00243789	350470	186.792
ukb-d-30000_irnt	rs20541	-0.0205051	0.820649	0.00309764	350470	43.8187
ukb-d-30000_irnt	rs2062250	0.0460611	0.940616	0.00505207	350470	83.1242
ukb-d-30000_irnt	rs2075864	-0.0141133	0.407622	0.0024293	350470	33.7514
ukb-d-30000_irnt	rs2077218	0.0213114	0.760458	0.00279595	350470	58.0982
ukb-d-30000_irnt	rs2082382	-0.0169863	0.545245	0.00240167	350470	50.0229
ukb-d-30000_irnt	rs2084312	0.0253743	0.800126	0.00298088	350470	72.4597
ukb-d-30000_irnt	rs2089979	-0.0281006	0.417972	0.00241971	350470	134.866
ukb-d-30000_irnt	rs2131311	-0.0160205	0.714374	0.0026718	350470	35.9535
ukb-d-30000_irnt	rs2134417	-0.0175626	0.568849	0.0024262	350470	52.3989
ukb-d-30000_irnt	rs2141631	0.0207558	0.843054	0.0032766	350470	40.1263
ukb-d-30000_irnt	rs2150879	0.0317235	0.554396	0.00239219	350470	175.861
ukb-d-30000_irnt	rs2158799	0.0372663	0.608105	0.00244971	350470	231.42
ukb-d-30000_irnt	rs2159935	-0.022466	0.492465	0.00237931	350470	89.1553
ukb-d-30000_irnt	rs2163012	-0.0174852	0.778094	0.00286988	350470	37.1203
ukb-d-30000_irnt	rs2179593	-0.0148342	0.714899	0.00263923	350470	31.5916
ukb-d-30000_irnt	rs2180369	0.0229219	0.110322	0.00379898	350470	36.4053
ukb-d-30000_irnt	rs2219143	0.0169425	0.394444	0.00249734	350470	46.0254
ukb-d-30000_irnt	rs2243602	-0.0149822	0.562242	0.0023997	350470	38.9794
ukb-d-30000_irnt	rs2246828	0.0161665	0.298479	0.00260531	350470	38.5044
ukb-d-30000_irnt	rs2265155	0.0215355	0.271076	0.00267384	350470	64.8689
ukb-d-30000_irnt	rs2273215	-0.0143384	0.458859	0.00240072	350470	35.671
ukb-d-30000_irnt	rs2280406	0.0200091	0.508179	0.00237818	350470	70.7886
ukb-d-30000_irnt	rs2283442	0.0187965	0.184173	0.00307162	350470	37.447
ukb-d-30000_irnt	rs228606	0.017781	0.409191	0.00242104	350470	53.9394
ukb-d-30000_irnt	rs2289379	-0.0150742	0.395791	0.00244299	350470	38.0735
ukb-d-30000_irnt	rs2290669	-0.0375415	0.790633	0.002923	350470	164.954
ukb-d-30000_irnt	rs2304130	0.0255488	0.0858005	0.00425144	350470	36.1132
ukb-d-30000_irnt	rs2343592	-0.0216137	0.266861	0.00269195	350470	64.4647
ukb-d-30000_irnt	rs2358581	-0.0281991	0.73409	0.00270919	350470	108.34
ukb-d-30000_irnt	rs2371108	0.019625	0.386441	0.00244174	350470	64.5978
ukb-d-30000_irnt	rs2389643	-0.0215751	0.111396	0.00387546	350470	30.9925
ukb-d-30000_irnt	rs246723	0.0140111	0.591017	0.00243939	350470	32.9898
ukb-d-30000_irnt	rs2476601	0.047964	0.897586	0.00391657	350470	149.974
ukb-d-30000_irnt	rs247826	0.0286037	0.222989	0.00286641	350470	99.5784
ukb-d-30000_irnt	rs2494748	0.0136855	0.617472	0.0024527	350470	31.1336
ukb-d-30000_irnt	rs2519093	-0.0369199	0.183973	0.0030768	350470	143.986
ukb-d-30000_irnt	rs2523978	-0.0838331	0.133374	0.00349895	350470	574.054
ukb-d-30000_irnt	rs2524079	0.0781447	0.412463	0.00241249	350470	1049.22
ukb-d-30000_irnt	rs2535392	-0.0140917	0.601128	0.00245073	350470	33.0623
ukb-d-30000_irnt	rs2556094	-0.0340489	0.833405	0.00319584	350470	113.51
ukb-d-30000_irnt	rs2561758	-0.0344511	0.721732	0.0026884	350470	164.216
ukb-d-30000_irnt	rs2570947	-0.0188535	0.360333	0.00247977	350470	57.8041
ukb-d-30000_irnt	rs2614985	-0.0170134	0.670847	0.0025345	350470	45.0604
ukb-d-30000_irnt	rs2631367	0.0325272	0.520912	0.00238177	350470	186.505
ukb-d-30000_irnt	rs2710804	0.019962	0.376818	0.00246041	350470	65.825
ukb-d-30000_irnt	rs2715554	0.0446975	0.150994	0.0033188	350470	181.385
ukb-d-30000_irnt	rs2746432	0.0195251	0.559632	0.00239842	350470	66.2725
ukb-d-30000_irnt	rs2762060	-0.0173346	0.458597	0.00239398	350470	52.4305
ukb-d-30000_irnt	rs2800881	-0.0138427	0.653673	0.00253035	350470	29.928
ukb-d-30000_irnt	rs2807743	0.0326488	0.768689	0.00283708	350470	132.431
ukb-d-30000_irnt	rs28360499	-0.0684632	0.11654	0.00370508	350470	341.442
ukb-d-30000_irnt	rs28360612	-0.0165822	0.279431	0.00265987	350470	38.8652
ukb-d-30000_irnt	rs2836884	-0.0211716	0.276359	0.00266965	350470	62.8921
ukb-d-30000_irnt	rs28530750	0.0502718	0.0433357	0.00594139	350470	71.593
ukb-d-30000_irnt	rs28576226	0.0312708	0.123977	0.00361666	350470	74.7584
ukb-d-30000_irnt	rs28615248	-0.0215788	0.197454	0.00300233	350470	51.6577
ukb-d-30000_irnt	rs28621809	-0.0218344	0.430581	0.0024058	350470	82.3685
ukb-d-30000_irnt	rs2868708	0.015563	0.257155	0.00272071	350470	32.7205
ukb-d-30000_irnt	rs28719626	0.0172947	0.344085	0.00250266	350470	47.7551
ukb-d-30000_irnt	rs2884704	-0.0184795	0.208556	0.00293329	350470	39.6888
ukb-d-30000_irnt	rs2891403	-0.0291564	0.71618	0.00266095	350470	120.058
ukb-d-30000_irnt	rs291040	0.0170298	0.329894	0.0025422	350470	44.8742
ukb-d-30000_irnt	rs2910580	-0.0158469	0.656359	0.00253771	350470	38.9944
ukb-d-30000_irnt	rs2937143	0.0133564	0.447744	0.00239969	350470	30.9789
ukb-d-30000_irnt	rs2954021	0.0141577	0.505667	0.00238188	350470	35.33
ukb-d-30000_irnt	rs2955373	-0.0172457	0.66816	0.00255443	350470	45.5797
ukb-d-30000_irnt	rs2959850	-0.0131526	0.45928	0.00239637	350470	30.124
ukb-d-30000_irnt	rs2980755	-0.0145569	0.459228	0.00240516	350470	36.6309
ukb-d-30000_irnt	rs3025360	0.0211299	0.115593	0.00371988	350470	32.2652
ukb-d-30000_irnt	rs3095328	-0.0805136	0.150389	0.00332596	350470	586.006
ukb-d-30000_irnt	rs3117142	-0.0730721	0.12078	0.00365005	350470	400.777
ukb-d-30000_irnt	rs3129682	-0.0744361	0.122785	0.00362362	350470	421.968
ukb-d-30000_irnt	rs3130100	0.0227752	0.523266	0.00238075	350470	91.5154
ukb-d-30000_irnt	rs3131341	-0.0726905	0.120117	0.00365833	350470	394.809
ukb-d-30000_irnt	rs3131603	-0.0207905	0.324348	0.00254731	350470	66.6137
ukb-d-30000_irnt	rs3132619	-0.0864321	0.133135	0.00353007	350470	599.489
ukb-d-30000_irnt	rs3184504	-0.0635332	0.518197	0.00237747	350470	714.116
ukb-d-30000_irnt	rs32057	-0.0195273	0.824769	0.00313246	350470	38.8607
ukb-d-30000_irnt	rs3209441	0.0233394	0.188958	0.00303929	350470	58.9702
ukb-d-30000_irnt	rs333947	0.0248264	0.149603	0.00333472	350470	55.4251
ukb-d-30000_irnt	rs34107459	-0.0556588	0.106401	0.00385595	350470	208.354
ukb-d-30000_irnt	rs34127110	0.0148854	0.47639	0.00238081	350470	39.0903
ukb-d-30000_irnt	rs34198449	-0.0295864	0.270797	0.00267953	350470	121.917
ukb-d-30000_irnt	rs342294	-0.0166983	0.456404	0.00238837	350470	48.8809
ukb-d-30000_irnt	rs34378923	-0.0628082	0.0118855	0.0109563	350470	32.8626
ukb-d-30000_irnt	rs34428798	-0.0244058	0.700491	0.00260263	350470	87.9344
ukb-d-30000_irnt	rs34505104	-0.0165778	0.306174	0.00258184	350470	41.228
ukb-d-30000_irnt	rs345185	-0.0166241	0.196004	0.0030331	350470	30.04
ukb-d-30000_irnt	rs34634548	-0.028865	0.358966	0.00248464	350470	134.963
ukb-d-30000_irnt	rs34776209	0.0203883	0.248296	0.00275904	350470	54.6064
ukb-d-30000_irnt	rs34795914	-0.044594	0.0274103	0.00748807	350470	35.4659
ukb-d-30000_irnt	rs35018855	-0.0202752	0.132716	0.00362393	350470	31.3017
ukb-d-30000_irnt	rs35022307	-0.0188157	0.172212	0.00315151	350470	35.6452
ukb-d-30000_irnt	rs35029304	0.0506522	0.0535244	0.00532971	350470	90.3206
ukb-d-30000_irnt	rs35184771	0.0252634	0.351788	0.00248813	350470	103.094
ukb-d-30000_irnt	rs35188965	-0.0143225	0.581642	0.00241206	350470	35.2581
ukb-d-30000_irnt	rs35297113	0.0152463	0.245285	0.00278333	350470	30.0052
ukb-d-30000_irnt	rs35368205	-0.0210113	0.199785	0.00296893	350470	50.0845
ukb-d-30000_irnt	rs35403253	-0.0172759	0.389034	0.00244561	350470	49.9005
ukb-d-30000_irnt	rs35513223	0.0168905	0.249868	0.00275965	350470	37.4606
ukb-d-30000_irnt	rs35695082	-0.0209129	0.161512	0.00323888	350470	41.6904
ukb-d-30000_irnt	rs35844144	-0.0160201	0.743567	0.00272389	350470	34.5899
ukb-d-30000_irnt	rs35848276	-0.0675922	0.114996	0.00373233	350470	327.967
ukb-d-30000_irnt	rs35963161	-0.0140904	0.476035	0.00244162	350470	33.3034
ukb-d-30000_irnt	rs35989257	0.0446113	0.278811	0.00265892	350470	281.499
ukb-d-30000_irnt	rs36049560	0.0148618	0.318828	0.0025738	350470	33.3419
ukb-d-30000_irnt	rs3732378	0.0179818	0.173574	0.0031386	350470	32.824
ukb-d-30000_irnt	rs3735485	0.0386465	0.845925	0.00329786	350470	137.326
ukb-d-30000_irnt	rs3747869	0.0300353	0.899974	0.00396196	350470	57.47
ukb-d-30000_irnt	rs3760298	-0.0182016	0.528006	0.0023848	350470	58.2523
ukb-d-30000_irnt	rs3762297	0.0258184	0.182573	0.00308008	350470	70.2639
ukb-d-30000_irnt	rs3774751	-0.0137287	0.46065	0.00238827	350470	33.0438
ukb-d-30000_irnt	rs3795503	-0.015846	0.315886	0.00256041	350470	38.3017
ukb-d-30000_irnt	rs3798345	0.0177713	0.796063	0.0029561	350470	36.1408
ukb-d-30000_irnt	rs3811444	0.0214421	0.334141	0.00251903	350470	72.4545
ukb-d-30000_irnt	rs3844598	0.0136688	0.52825	0.00238637	350470	32.8082
ukb-d-30000_irnt	rs385893	0.0188395	0.525857	0.00238261	350470	62.5216
ukb-d-30000_irnt	rs3917932	-0.038286	0.576325	0.00241157	350470	252.045
ukb-d-30000_irnt	rs4074672	0.0160414	0.368797	0.00247551	350470	41.9907
ukb-d-30000_irnt	rs4074882	0.0246168	0.74	0.00272155	350470	81.8141
ukb-d-30000_irnt	rs41292776	-0.0207928	0.175786	0.00312854	350470	44.1713
ukb-d-30000_irnt	rs41313381	0.0401026	0.0311753	0.00670723	350470	35.7484
ukb-d-30000_irnt	rs416030	-0.0326966	0.053785	0.00528563	350470	38.2657
ukb-d-30000_irnt	rs420628	-0.0176577	0.667388	0.00252618	350470	48.8582
ukb-d-30000_irnt	rs4261897	0.0155835	0.297412	0.00260671	350470	35.739
ukb-d-30000_irnt	rs431393	-0.0156762	0.414803	0.00241951	350470	41.9782
ukb-d-30000_irnt	rs4386942	0.0180815	0.26905	0.00272269	350470	44.1032
ukb-d-30000_irnt	rs4420029	-0.0208928	0.731181	0.00268282	350470	60.6468
ukb-d-30000_irnt	rs4432538	-0.0217979	0.507187	0.00238185	350470	83.7525
ukb-d-30000_irnt	rs445	-0.0863188	0.0938354	0.00407665	350470	448.334
ukb-d-30000_irnt	rs45563932	-0.0219875	0.222197	0.00286057	350470	59.0805
ukb-d-30000_irnt	rs4577961	-0.0160918	0.308122	0.00258521	350470	38.745
ukb-d-30000_irnt	rs4596195	-0.0156106	0.529614	0.00238215	350470	42.9436
ukb-d-30000_irnt	rs4607998	0.0202308	0.12932	0.0035514	350470	32.4507
ukb-d-30000_irnt	rs4647930	0.0149011	0.27974	0.00264604	350470	31.7133
ukb-d-30000_irnt	rs4703890	-0.034331	0.882421	0.003694	350470	86.3727
ukb-d-30000_irnt	rs4712614	-0.0190626	0.622134	0.00245443	350470	60.3199
ukb-d-30000_irnt	rs4728335	-0.0171981	0.351036	0.00249075	350470	47.6758
ukb-d-30000_irnt	rs4760	-0.0586701	0.156474	0.00327102	350470	321.71
ukb-d-30000_irnt	rs476386	0.0138578	0.464919	0.00239021	350470	33.6135
ukb-d-30000_irnt	rs4788046	-0.0152806	0.290941	0.00262046	350470	34.0035
ukb-d-30000_irnt	rs4790709	0.0155207	0.474079	0.00241253	350470	41.388
ukb-d-30000_irnt	rs4800151	0.0151141	0.466546	0.00238698	350470	40.0926
ukb-d-30000_irnt	rs4809330	0.0167475	0.666385	0.00251967	350470	44.1784
ukb-d-30000_irnt	rs4812448	0.0237375	0.619584	0.00246991	350470	92.3645
ukb-d-30000_irnt	rs4833085	0.0226112	0.801635	0.00300192	350470	56.7344
ukb-d-30000_irnt	rs4844392	-0.0292952	0.225472	0.00284906	350470	105.727
ukb-d-30000_irnt	rs4889341	0.0159933	0.596112	0.00242552	350470	43.4774
ukb-d-30000_irnt	rs4896109	-0.0203325	0.333008	0.00254083	350470	64.0365
ukb-d-30000_irnt	rs4899652	0.0159428	0.455186	0.00239188	350470	44.4271
ukb-d-30000_irnt	rs4910421	-0.0152295	0.330203	0.00263869	350470	33.3113
ukb-d-30000_irnt	rs4918412	-0.0167149	0.444861	0.00239202	350470	48.8287
ukb-d-30000_irnt	rs492874	0.0138004	0.492379	0.00237646	350470	33.7225
ukb-d-30000_irnt	rs4951378	-0.0270467	0.902007	0.00400546	350470	45.5954
ukb-d-30000_irnt	rs4952073	0.0157311	0.702921	0.00263366	350470	35.6777
ukb-d-30000_irnt	rs4970966	-0.0207591	0.224056	0.00286741	350470	52.4125
ukb-d-30000_irnt	rs4978448	0.0152746	0.370345	0.00246829	350470	38.2952
ukb-d-30000_irnt	rs4980659	0.0131944	0.507256	0.00238664	350470	30.5635
ukb-d-30000_irnt	rs509596	0.020188	0.553585	0.00239468	350470	71.0705
ukb-d-30000_irnt	rs527393	-0.0255868	0.469098	0.00238078	350470	115.502
ukb-d-30000_irnt	rs531612	0.0150449	0.508034	0.00237944	350470	39.9785
ukb-d-30000_irnt	rs532641	-0.0189171	0.170589	0.00318596	350470	35.2554
ukb-d-30000_irnt	rs56048141	0.0548102	0.0193681	0.00891497	350470	37.799
ukb-d-30000_irnt	rs56072608	0.0187521	0.166928	0.00319056	350470	34.5433
ukb-d-30000_irnt	rs56098412	-0.0785356	0.105429	0.00388105	350470	409.48
ukb-d-30000_irnt	rs56106243	-0.0192576	0.35367	0.00248607	350470	60.0033
ukb-d-30000_irnt	rs56150420	0.0309794	0.223628	0.00286076	350470	117.268
ukb-d-30000_irnt	rs56195338	-0.0332079	0.0576832	0.00511108	350470	42.2139
ukb-d-30000_irnt	rs56289324	-0.0236472	0.115831	0.0037238	350470	40.3259
ukb-d-30000_irnt	rs56320266	-0.0163372	0.249939	0.00277266	350470	34.7184
ukb-d-30000_irnt	rs56326741	0.0373555	0.0735659	0.00456853	350470	66.858
ukb-d-30000_irnt	rs56336338	0.0208435	0.142162	0.00342691	350470	36.9942
ukb-d-30000_irnt	rs56340469	-0.038427	0.0537126	0.00528581	350470	52.8503
ukb-d-30000_irnt	rs56388170	0.0546301	0.291513	0.00263629	350470	429.413
ukb-d-30000_irnt	rs568036	-0.0484031	0.0404052	0.00608806	350470	63.21
ukb-d-30000_irnt	rs571497	-0.0310844	0.152504	0.00334684	350470	86.2606
ukb-d-30000_irnt	rs5747325	0.0165665	0.465748	0.0023836	350470	48.305
ukb-d-30000_irnt	rs5757731	0.0148575	0.501324	0.00238685	350470	38.7471
ukb-d-30000_irnt	rs58106596	-0.0175125	0.221327	0.00288614	350470	36.8179
ukb-d-30000_irnt	rs58408429	-0.028102	0.184882	0.00306445	350470	84.0944
ukb-d-30000_irnt	rs59085061	-0.0406614	0.0396376	0.00612086	350470	44.1303
ukb-d-30000_irnt	rs59853505	-0.0488317	0.0188473	0.00879415	350470	30.8328
ukb-d-30000_irnt	rs60060040	0.0360891	0.0344789	0.00656874	350470	30.1846
ukb-d-30000_irnt	rs6045615	-0.0154649	0.325566	0.00256451	350470	36.3649
ukb-d-30000_irnt	rs61780038	-0.0181748	0.558377	0.00260494	350470	48.679
ukb-d-30000_irnt	rs61804210	-0.0316254	0.105062	0.00388352	350470	66.316
ukb-d-30000_irnt	rs61863767	0.0387696	0.596932	0.00242547	350470	255.498
ukb-d-30000_irnt	rs61871633	-0.0239141	0.086909	0.00422379	350470	32.0554
ukb-d-30000_irnt	rs62051025	0.0182034	0.213214	0.00293743	350470	38.4032
ukb-d-30000_irnt	rs62074125	-0.0151099	0.254629	0.00272622	350470	30.7184
ukb-d-30000_irnt	rs62130338	0.0169614	0.773967	0.00288399	350470	34.5886
ukb-d-30000_irnt	rs62172472	-0.0184646	0.199432	0.00298664	350470	38.2218
ukb-d-30000_irnt	rs62175963	0.0203064	0.426477	0.00240509	350470	71.2854
ukb-d-30000_irnt	rs62212595	0.0141249	0.372382	0.00247235	350470	32.6399
ukb-d-30000_irnt	rs62327602	-0.0153593	0.264493	0.00269838	350470	32.3992
ukb-d-30000_irnt	rs62399286	0.0348962	0.0504366	0.00543305	350470	41.254
ukb-d-30000_irnt	rs62465701	-0.0354337	0.0454799	0.00570864	350470	38.527
ukb-d-30000_irnt	rs62470879	-0.0336546	0.0461864	0.00566831	350470	35.2516
ukb-d-30000_irnt	rs62510269	-0.0317405	0.148553	0.00335819	350470	89.3335
ukb-d-30000_irnt	rs62621992	0.0612011	0.0186763	0.00879081	350470	48.4683
ukb-d-30000_irnt	rs6432335	0.0205949	0.45093	0.00239157	350470	74.1568
ukb-d-30000_irnt	rs6436025	-0.0249218	0.0790447	0.00442984	350470	31.6505
ukb-d-30000_irnt	rs6486300	0.0168166	0.195441	0.0030055	350470	31.3069
ukb-d-30000_irnt	rs6511703	-0.0205957	0.246853	0.00276722	350470	55.3941
ukb-d-30000_irnt	rs6542097	-0.0193937	0.867295	0.00349955	350470	30.711
ukb-d-30000_irnt	rs6580229	0.0248802	0.615905	0.00244722	350470	103.362
ukb-d-30000_irnt	rs6604	-0.0144732	0.309663	0.00258994	350470	31.2282
ukb-d-30000_irnt	rs6630	0.0258172	0.0879541	0.00425532	350470	36.8088
ukb-d-30000_irnt	rs6679379	0.0145735	0.287946	0.00262733	350470	30.7678
ukb-d-30000_irnt	rs6690335	0.0184806	0.226264	0.00286218	350470	41.6904
ukb-d-30000_irnt	rs67241230	-0.0265473	0.402645	0.00242531	350470	119.813
ukb-d-30000_irnt	rs6731993	0.0222461	0.409919	0.00242834	350470	83.924
ukb-d-30000_irnt	rs6734238	0.033741	0.402047	0.00242318	350470	193.884
ukb-d-30000_irnt	rs67538199	-0.0201349	0.159064	0.00328035	350470	37.6752
ukb-d-30000_irnt	rs67584485	-0.0163559	0.275783	0.00267443	350470	37.4011
ukb-d-30000_irnt	rs6807409	-0.0138576	0.333012	0.00252349	350470	30.1558
ukb-d-30000_irnt	rs684214	0.020295	0.283036	0.00264494	350470	58.8768
ukb-d-30000_irnt	rs6878780	0.0164863	0.425726	0.00240678	350470	46.9214
ukb-d-30000_irnt	rs6894901	-0.0224694	0.230424	0.00283993	350470	62.5987
ukb-d-30000_irnt	rs6906897	0.0509025	0.0285077	0.00713951	350470	50.8322
ukb-d-30000_irnt	rs6917106	0.0333784	0.951609	0.00554074	350470	36.2905
ukb-d-30000_irnt	rs6923148	-0.0153087	0.664759	0.00259952	350470	34.6807
ukb-d-30000_irnt	rs696	0.0153146	0.361652	0.00247479	350470	38.2941
ukb-d-30000_irnt	rs696825	-0.0247676	0.251162	0.00274188	350470	81.5959
ukb-d-30000_irnt	rs6987305	-0.0149571	0.366568	0.00246814	350470	36.7242
ukb-d-30000_irnt	rs7025371	-0.0135951	0.557134	0.00240778	350470	31.8808
ukb-d-30000_irnt	rs7036656	0.0294893	0.722463	0.00266121	350470	122.791
ukb-d-30000_irnt	rs7073746	-0.0292256	0.471597	0.0023857	350470	150.07
ukb-d-30000_irnt	rs7079709	-0.0173722	0.69969	0.00259599	350470	44.7818
ukb-d-30000_irnt	rs7088656	-0.0195241	0.302451	0.00260048	350470	56.368
ukb-d-30000_irnt	rs710956	-0.013174	0.569052	0.002401	350470	30.1057
ukb-d-30000_irnt	rs7120300	-0.0169044	0.738772	0.00271155	350470	38.8653
ukb-d-30000_irnt	rs7121365	0.0307035	0.123461	0.00361925	350470	71.9675
ukb-d-30000_irnt	rs7126413	0.0159621	0.375632	0.00245584	350470	42.2452
ukb-d-30000_irnt	rs7127313	0.0172747	0.346368	0.00250344	350470	47.615
ukb-d-30000_irnt	rs7148739	0.0246423	0.095539	0.00405041	350470	37.0137
ukb-d-30000_irnt	rs71514273	0.0181181	0.252165	0.00273885	350470	43.7609
ukb-d-30000_irnt	rs7206932	-0.0245218	0.307086	0.00258168	350470	90.2189
ukb-d-30000_irnt	rs7225843	-0.0310287	0.202837	0.00295937	350470	109.933
ukb-d-30000_irnt	rs7259252	0.0136872	0.604887	0.0024335	350470	31.6347
ukb-d-30000_irnt	rs72631673	-0.0216688	0.140344	0.00348771	350470	38.5999
ukb-d-30000_irnt	rs72656010	0.0194154	0.130907	0.00353881	350470	30.1006
ukb-d-30000_irnt	rs72657048	0.0132124	0.498177	0.00238239	350470	30.7564
ukb-d-30000_irnt	rs72685677	-0.0450278	0.029972	0.00707773	350470	40.4735
ukb-d-30000_irnt	rs72726027	-0.0477842	0.110646	0.00379334	350470	158.68
ukb-d-30000_irnt	rs72781680	0.0353763	0.134812	0.00349533	350470	102.434
ukb-d-30000_irnt	rs72790862	-0.0238934	0.308543	0.00258147	350470	85.6681
ukb-d-30000_irnt	rs72793208	0.0264979	0.277389	0.00265676	350470	99.4754
ukb-d-30000_irnt	rs72801474	-0.0275555	0.0926114	0.00410691	350470	45.0177
ukb-d-30000_irnt	rs72973711	-0.0361406	0.0667485	0.00476984	350470	57.4091
ukb-d-30000_irnt	rs73191844	0.0184756	0.168506	0.00318196	350470	33.7136
ukb-d-30000_irnt	rs73234221	0.0248448	0.0839637	0.0042937	350470	33.4815
ukb-d-30000_irnt	rs7326825	0.0184518	0.708378	0.00262437	350470	49.4339
ukb-d-30000_irnt	rs73407222	0.0727431	0.01406	0.0101039	350470	51.8326
ukb-d-30000_irnt	rs73516994	0.0354351	0.0531366	0.00542012	350470	42.7412
ukb-d-30000_irnt	rs739842	-0.0146861	0.634232	0.00249765	350470	34.5738
ukb-d-30000_irnt	rs7402964	0.0387417	0.951402	0.0055376	350470	48.9454
ukb-d-30000_irnt	rs74446114	0.0226022	0.176222	0.00313978	350470	51.8204
ukb-d-30000_irnt	rs74467920	0.0203805	0.123021	0.00362379	350470	31.6301
ukb-d-30000_irnt	rs74480102	-0.052228	0.0431592	0.00585113	350470	79.6755
ukb-d-30000_irnt	rs74497536	-0.0448514	0.0234754	0.00796309	350470	31.7239
ukb-d-30000_irnt	rs75132263	0.0339341	0.0441879	0.0058285	350470	33.8966
ukb-d-30000_irnt	rs75146440	0.0430057	0.0331363	0.00670199	350470	41.1758
ukb-d-30000_irnt	rs75290071	0.0355637	0.0722022	0.0046109	350470	59.4895
ukb-d-30000_irnt	rs75411106	0.08579	0.00968365	0.0126624	350470	45.9028
ukb-d-30000_irnt	rs75421120	0.0171088	0.21695	0.00288934	350470	35.0622
ukb-d-30000_irnt	rs75452296	0.0517275	0.0394331	0.00625411	350470	68.4084
ukb-d-30000_irnt	rs75475627	0.0321288	0.0761828	0.00456748	350470	49.4804
ukb-d-30000_irnt	rs75490731	0.0195604	0.159623	0.00326158	350470	35.9664
ukb-d-30000_irnt	rs7562697	0.0224165	0.68556	0.00256089	350470	76.6216
ukb-d-30000_irnt	rs7564652	0.0202741	0.675112	0.00254613	350470	63.4044
ukb-d-30000_irnt	rs7569453	-0.0321544	0.0555408	0.00521305	350470	38.0447
ukb-d-30000_irnt	rs7573465	0.0303766	0.557876	0.002401	350470	160.063
ukb-d-30000_irnt	rs7578575	0.0160149	0.292929	0.00264042	350470	36.7875
ukb-d-30000_irnt	rs758374	0.0196794	0.304544	0.00258329	350470	58.033
ukb-d-30000_irnt	rs75859969	-0.018859	0.155511	0.00329656	350470	32.7275
ukb-d-30000_irnt	rs760402	-0.0159494	0.68766	0.00257453	350470	38.3787
ukb-d-30000_irnt	rs76082446	0.0182519	0.158504	0.00326486	350470	31.2525
ukb-d-30000_irnt	rs76184221	0.0358393	0.113681	0.00376331	350470	90.6936
ukb-d-30000_irnt	rs76603681	0.0443601	0.0319728	0.00676648	350470	42.9791
ukb-d-30000_irnt	rs76651078	0.0269809	0.0623827	0.00494361	350470	29.7867
ukb-d-30000_irnt	rs7673991	0.0145994	0.452371	0.00243075	350470	36.0734
ukb-d-30000_irnt	rs76803699	-0.0425284	0.0306629	0.00701301	350470	36.7745
ukb-d-30000_irnt	rs76836910	0.0345804	0.0410579	0.0061373	350470	31.747
ukb-d-30000_irnt	rs7684500	0.0137055	0.532263	0.00239024	350470	32.8779
ukb-d-30000_irnt	rs768971	-0.0142197	0.314153	0.0025708	350470	30.5944
ukb-d-30000_irnt	rs7701967	-0.0149837	0.345994	0.00251988	350470	35.357
ukb-d-30000_irnt	rs7713117	-0.0145573	0.631501	0.00247036	350470	34.7247
ukb-d-30000_irnt	rs77197425	0.0389275	0.0653739	0.00490661	350470	62.943
ukb-d-30000_irnt	rs7774377	0.019779	0.524613	0.002382	350470	68.9482
ukb-d-30000_irnt	rs7775635	-0.0293886	0.0779311	0.00444202	350470	43.7718
ukb-d-30000_irnt	rs7787893	-0.0172858	0.565647	0.00240473	350470	51.6706
ukb-d-30000_irnt	rs78015764	-0.0325987	0.0457537	0.00571974	350470	32.4822
ukb-d-30000_irnt	rs7812868	0.0187978	0.184503	0.00307092	350470	37.4692
ukb-d-30000_irnt	rs78166224	0.0322918	0.0978378	0.00401486	350470	64.6906
ukb-d-30000_irnt	rs78366413	0.0459446	0.0248809	0.00763135	350470	36.2463
ukb-d-30000_irnt	rs784256	0.0202632	0.812091	0.00306162	350470	43.8037
ukb-d-30000_irnt	rs7842979	-0.0149257	0.717737	0.00264568	350470	31.8268
ukb-d-30000_irnt	rs7846314	0.0419098	0.186054	0.00305409	350470	188.306
ukb-d-30000_irnt	rs78563685	-0.0265534	0.0713638	0.00465629	350470	32.5205
ukb-d-30000_irnt	rs7876011	-0.0137264	0.574684	0.00240491	350470	32.5772
ukb-d-30000_irnt	rs7905030	-0.0174681	0.37123	0.0024643	350470	50.246
ukb-d-30000_irnt	rs7934719	0.0181945	0.409438	0.00242339	350470	56.3678
ukb-d-30000_irnt	rs7949395	-0.0211781	0.13749	0.00346523	350470	37.3514
ukb-d-30000_irnt	rs7955734	-0.0244249	0.210119	0.00292004	350470	69.9658
ukb-d-30000_irnt	rs7968902	0.0167913	0.567889	0.00244461	350470	47.1788
ukb-d-30000_irnt	rs80226219	0.0306377	0.0602551	0.00502488	350470	37.1756
ukb-d-30000_irnt	rs8035987	-0.0155911	0.253733	0.00275066	350470	32.1275
ukb-d-30000_irnt	rs8047587	0.015658	0.437222	0.00240232	350470	42.4823
ukb-d-30000_irnt	rs805273	0.0729724	0.0479756	0.00556192	350470	172.133
ukb-d-30000_irnt	rs8071086	0.0148674	0.29427	0.0026095	350470	32.4603
ukb-d-30000_irnt	rs8071546	-0.0195741	0.143059	0.00342609	350470	32.641
ukb-d-30000_irnt	rs8078723	0.0908848	0.388932	0.00243493	350470	1393.18
ukb-d-30000_irnt	rs8081314	-0.0222039	0.188715	0.00307763	350470	52.0503
ukb-d-30000_irnt	rs8085287	-0.0171664	0.743443	0.00272746	350470	39.6131
ukb-d-30000_irnt	rs8101375	0.0168755	0.337226	0.00253673	350470	44.255
ukb-d-30000_irnt	rs8107837	-0.0141593	0.424382	0.00240963	350470	34.5287
ukb-d-30000_irnt	rs8179	-0.0313237	0.791275	0.0029347	350470	113.924
ukb-d-30000_irnt	rs839228	-0.0147706	0.368028	0.00248333	350470	35.3773
ukb-d-30000_irnt	rs865483	-0.0144963	0.641066	0.00247865	350470	34.2044
ukb-d-30000_irnt	rs8705	-0.026177	0.319048	0.00258457	350470	102.58
ukb-d-30000_irnt	rs872071	0.018243	0.52979	0.00238761	350470	58.3799
ukb-d-30000_irnt	rs880749	-0.0194583	0.52819	0.00238354	350470	66.6442
ukb-d-30000_irnt	rs9268402	0.0627496	0.503928	0.00237454	350470	698.33
ukb-d-30000_irnt	rs9295657	0.0294986	0.862271	0.00345577	350470	72.8636
ukb-d-30000_irnt	rs9297779	0.014557	0.678189	0.00257862	350470	31.8689
ukb-d-30000_irnt	rs9305530	-0.0188628	0.15857	0.00325953	350470	33.4888
ukb-d-30000_irnt	rs9308669	0.0184346	0.534912	0.00239113	350470	59.4372
ukb-d-30000_irnt	rs9375447	-0.0202541	0.491111	0.00238086	350470	72.3695
ukb-d-30000_irnt	rs9380500	0.0267885	0.826173	0.00314574	350470	72.5185
ukb-d-30000_irnt	rs9390463	0.0130734	0.505005	0.00238481	350470	30.0516
ukb-d-30000_irnt	rs9419387	-0.0144809	0.410316	0.00242112	350470	35.7731
ukb-d-30000_irnt	rs9430574	-0.0164106	0.322519	0.00256188	350470	41.0326
ukb-d-30000_irnt	rs943329	0.014075	0.490869	0.00237554	350470	35.1051
ukb-d-30000_irnt	rs9472138	-0.0165435	0.291292	0.00261215	350470	40.1103
ukb-d-30000_irnt	rs9479	0.0131719	0.490313	0.00238057	350470	30.6149
ukb-d-30000_irnt	rs9600233	0.0206727	0.159514	0.00326078	350470	40.1929
ukb-d-30000_irnt	rs9604045	-0.0180436	0.250184	0.00286288	350470	39.7226
ukb-d-30000_irnt	rs9656395	-0.0285485	0.0955858	0.00406782	350470	49.2539
ukb-d-30000_irnt	rs9835571	0.0178168	0.689527	0.00256812	350470	48.1312
ukb-d-30000_irnt	rs9863	-0.0174091	0.32585	0.00254808	350470	46.6793
ukb-d-30000_irnt	rs9872440	-0.0254406	0.386071	0.0024429	350470	108.453
ukb-d-30000_irnt	rs9878962	0.0137584	0.490435	0.00237978	350470	33.4241
ukb-d-30000_irnt	rs9899849	-0.0214718	0.245204	0.00276657	350470	60.2353
ukb-d-30000_irnt	rs9905106	0.0177507	0.734987	0.00269432	350470	43.404
ukb-d-30000_irnt	rs9908765	-0.0169802	0.49131	0.00238669	350470	50.6164
ukb-d-30000_irnt	rs9955853	-0.0159866	0.558948	0.00239797	350470	44.4449
ukb-d-30000_irnt	rs9970896	-0.0546202	0.888158	0.00377598	350470	209.24
ukb-d-30000_irnt	rs9987222	0.0135933	0.392356	0.00244969	350470	30.7911
ebi-a-GCST004627	rs10087240	0.0240502	0.4562	0.00365341	171643	43.3347
ebi-a-GCST004627	rs1014530	0.023548	0.5694	0.00362927	171643	42.0983
ebi-a-GCST004627	rs10422126	0.0379297	0.3355	0.0038486	171643	97.1288
ebi-a-GCST004627	rs10423726	-0.0385524	0.5785	0.00388827	171643	98.3071
ebi-a-GCST004627	rs10445308	-0.0334646	0.4806	0.00359834	171643	86.4892
ebi-a-GCST004627	rs10456417	0.0823251	0.0236	0.0118595	171643	48.1866
ebi-a-GCST004627	rs10828723	-0.0309074	0.3704	0.00371637	171643	69.1643
ebi-a-GCST004627	rs10867411	-0.0276211	0.639	0.00374279	171643	54.461
ebi-a-GCST004627	rs10875338	0.0364051	0.4335	0.00362781	171643	100.7
ebi-a-GCST004627	rs10888388	-0.0224636	0.515	0.00359532	171643	39.0372
ebi-a-GCST004627	rs10893896	0.0344292	0.0975	0.00610686	171643	31.7843
ebi-a-GCST004627	rs10901796	0.0198408	0.5198	0.00363004	171643	29.8738
ebi-a-GCST004627	rs10915874	-0.0318125	0.1148	0.00564736	171643	31.7322
ebi-a-GCST004627	rs10971930	0.029971	0.128	0.00538989	171643	30.9199
ebi-a-GCST004627	rs11065755	-0.0289276	0.7712	0.00450255	171643	41.2765
ebi-a-GCST004627	rs11065822	0.0566875	0.3582	0.00386657	171643	214.94
ebi-a-GCST004627	rs11077815	-0.0246314	0.6238	0.00371099	171643	44.0548
ebi-a-GCST004627	rs11080107	-0.0204445	0.4818	0.00360193	171643	32.2164
ebi-a-GCST004627	rs11168249	-0.0230135	0.4605	0.00362729	171643	40.2528
ebi-a-GCST004627	rs111868104	0.0285349	0.1568	0.00496908	171643	32.9758
ebi-a-GCST004627	rs11240734	-0.037743	0.9015	0.00600685	171643	39.4797
ebi-a-GCST004627	rs112498623	-0.0381344	0.1998	0.00450823	171643	71.5512
ebi-a-GCST004627	rs11250079	0.0232705	0.3052	0.00392104	171643	35.2212
ebi-a-GCST004627	rs112679361	0.0353127	0.2793	0.00404302	171643	76.286
ebi-a-GCST004627	rs112826162	-0.0322957	0.1627	0.00486419	171643	44.0822
ebi-a-GCST004627	rs113347819	-0.0391092	0.0859	0.00642781	171643	37.0192
ebi-a-GCST004627	rs113617295	0.0723958	0.0192	0.0130907	171643	30.5841
ebi-a-GCST004627	rs115418659	0.104955	0.0178	0.0136743	171643	58.9103
ebi-a-GCST004627	rs115564468	0.0914075	0.013	0.0159873	171643	32.6895
ebi-a-GCST004627	rs11574938	0.0594996	0.5174	0.0036539	171643	265.161
ebi-a-GCST004627	rs11577369	-0.0461569	0.1165	0.00561352	171643	67.6079
ebi-a-GCST004627	rs115806028	0.0858755	0.0147	0.0156209	171643	30.2219
ebi-a-GCST004627	rs11676298	0.0285807	0.1932	0.00456709	171643	39.1617
ebi-a-GCST004627	rs116855128	0.0912873	0.0141	0.0156757	171643	33.9127
ebi-a-GCST004627	rs11688852	0.021338	0.5688	0.00362643	171643	34.6213
ebi-a-GCST004627	rs11746	0.0200044	0.4875	0.00358646	171643	31.111
ebi-a-GCST004627	rs117706999	0.0726542	0.0243	0.0119187	171643	37.1585
ebi-a-GCST004627	rs11779535	0.0326205	0.1337	0.00528301	171643	38.1253
ebi-a-GCST004627	rs11820650	-0.0347549	0.1443	0.00512009	171643	46.0757
ebi-a-GCST004627	rs12124627	-0.0349131	0.2245	0.00435482	171643	64.2734
ebi-a-GCST004627	rs12139775	-0.0482399	0.0675	0.00722807	171643	44.5413
ebi-a-GCST004627	rs12194513	0.0311981	0.1291	0.00541516	171643	33.1916
ebi-a-GCST004627	rs1223810	0.020333	0.6181	0.00370988	171643	30.0385
ebi-a-GCST004627	rs12277213	-0.0302208	0.1399	0.00518742	171643	33.9394
ebi-a-GCST004627	rs12459419	-0.0220745	0.3243	0.00383646	171643	33.1067
ebi-a-GCST004627	rs12504282	-0.0354475	0.5284	0.00359893	171643	97.0106
ebi-a-GCST004627	rs12598529	0.0218562	0.6472	0.00378581	171643	33.3293
ebi-a-GCST004627	rs1260326	-0.025744	0.6052	0.0036637	171643	49.375
ebi-a-GCST004627	rs1264593	0.0205464	0.4966	0.00364195	171643	31.8272
ebi-a-GCST004627	rs12659737	0.027245	0.8406	0.00495029	171643	30.2906
ebi-a-GCST004627	rs12931792	0.0239754	0.4717	0.00365231	171643	43.0915
ebi-a-GCST004627	rs1297255	0.0232939	0.432	0.00364331	171643	40.8778
ebi-a-GCST004627	rs1297770	0.0290304	0.1884	0.00461227	171643	39.6161
ebi-a-GCST004627	rs12981683	-0.0282847	0.2193	0.0044595	171643	40.2278
ebi-a-GCST004627	rs13019090	0.0300059	0.8652	0.00528987	171643	32.175
ebi-a-GCST004627	rs13092376	-0.0356468	0.4194	0.00367703	171643	93.9814
ebi-a-GCST004627	rs13191038	-0.083961	0.1153	0.00564961	171643	220.858
ebi-a-GCST004627	rs13208096	-0.0807973	0.1152	0.00563211	171643	205.8
ebi-a-GCST004627	rs13209890	-0.0261906	0.2618	0.00408681	171643	41.0693
ebi-a-GCST004627	rs13216117	-0.0814764	0.1147	0.00564288	171643	208.476
ebi-a-GCST004627	rs13230583	0.0275164	0.2056	0.00444931	171643	38.2466
ebi-a-GCST004627	rs13315469	0.0217735	0.3442	0.00377809	171643	33.2129
ebi-a-GCST004627	rs13388020	0.0256909	0.2171	0.00436475	171643	34.6445
ebi-a-GCST004627	rs13431440	-0.0434239	0.1997	0.0044918	171643	93.457
ebi-a-GCST004627	rs1354034	0.025544	0.5989	0.00366271	171643	48.6371
ebi-a-GCST004627	rs13829	-0.0384726	0.0746	0.00695306	171643	30.6158
ebi-a-GCST004627	rs138646	-0.0308385	0.1185	0.00556118	171643	30.7502
ebi-a-GCST004627	rs1386622	0.06988	0.6803	0.00388292	171643	323.88
ebi-a-GCST004627	rs139294394	0.113169	0.0102	0.0182403	171643	38.4934
ebi-a-GCST004627	rs1411017	-0.0803907	0.0309	0.0103816	171643	59.9623
ebi-a-GCST004627	rs142144435	0.0925784	0.0122	0.0163227	171643	32.1685
ebi-a-GCST004627	rs142239370	0.0746896	0.0405	0.00910876	171643	67.2352
ebi-a-GCST004627	rs149290349	-0.072423	0.0761	0.0069547	171643	108.44
ebi-a-GCST004627	rs151278309	0.173087	0.0117	0.017771	171643	94.8637
ebi-a-GCST004627	rs1563573	0.0244859	0.7851	0.00436591	171643	31.4541
ebi-a-GCST004627	rs16904181	0.0254708	0.3021	0.00395373	171643	41.5017
ebi-a-GCST004627	rs16986308	-0.032003	0.1161	0.00561557	171643	32.478
ebi-a-GCST004627	rs17011715	-0.0373407	0.234	0.00426587	171643	76.6204
ebi-a-GCST004627	rs17041439	0.0501662	0.0558	0.00788346	171643	40.4933
ebi-a-GCST004627	rs17055847	-0.0283732	0.2977	0.00394852	171643	51.6348
ebi-a-GCST004627	rs17157836	-0.0423519	0.0707	0.00706737	171643	35.9108
ebi-a-GCST004627	rs17229044	-0.0255305	0.2091	0.004428	171643	33.2429
ebi-a-GCST004627	rs17230746	-0.0234106	0.2312	0.0042629	171643	30.1585
ebi-a-GCST004627	rs1727302	-0.0248762	0.7541	0.0041719	171643	35.5546
ebi-a-GCST004627	rs17482472	-0.033723	0.099	0.00611796	171643	30.3832
ebi-a-GCST004627	rs1822534	-0.0373015	0.3941	0.00367943	171643	102.775
ebi-a-GCST004627	rs1922300	0.0507803	0.9577	0.00921259	171643	30.3824
ebi-a-GCST004627	rs2005051	0.0258828	0.8079	0.00457342	171643	32.0284
ebi-a-GCST004627	rs2007668	-0.0273285	0.5164	0.00361328	171643	57.2036
ebi-a-GCST004627	rs2019137	0.0238481	0.4808	0.00360231	171643	43.8269
ebi-a-GCST004627	rs2034310	0.0270676	0.8132	0.00461108	171643	34.4579
ebi-a-GCST004627	rs2038255	-0.0334363	0.1896	0.00467046	171643	51.2521
ebi-a-GCST004627	rs2070433	-0.026471	0.2245	0.00431624	171643	37.6118
ebi-a-GCST004627	rs209167	0.0912977	0.0193	0.0132228	171643	47.6725
ebi-a-GCST004627	rs2157691	0.03268	0.2659	0.00406138	171643	64.7458
ebi-a-GCST004627	rs2224234	0.0355251	0.2009	0.00454118	171643	61.1967
ebi-a-GCST004627	rs2228015	-0.0550097	0.0379	0.00944673	171643	33.9086
ebi-a-GCST004627	rs2280959	0.0214363	0.478	0.00360557	171643	35.3465
ebi-a-GCST004627	rs2281603	0.0298429	0.2428	0.0042246	171643	49.9006
ebi-a-GCST004627	rs2326837	0.0253595	0.3625	0.00373707	171643	46.0483
ebi-a-GCST004627	rs2347784	0.0262995	0.2712	0.00405833	171643	41.9948
ebi-a-GCST004627	rs2476601	0.0563788	0.8983	0.00593289	171643	90.3013
ebi-a-GCST004627	rs247826	0.0436155	0.2213	0.00436811	171643	99.6987
ebi-a-GCST004627	rs2522056	0.0295444	0.1856	0.00461338	171643	41.0116
ebi-a-GCST004627	rs2547115	-0.0504808	0.6968	0.00407905	171643	153.154
ebi-a-GCST004627	rs259981	-0.0243979	0.3597	0.00378136	171643	41.6297
ebi-a-GCST004627	rs2736186	0.100341	0.0285	0.0107854	171643	86.5524
ebi-a-GCST004627	rs2737275	-0.0223139	0.282	0.0040173	171643	30.8516
ebi-a-GCST004627	rs2812203	-0.0245012	0.2204	0.00434132	171643	31.8512
ebi-a-GCST004627	rs2815368	-0.0307153	0.648	0.00374111	171643	67.4068
ebi-a-GCST004627	rs28365160	0.033267	0.2374	0.00422957	171643	61.8628
ebi-a-GCST004627	rs2853950	0.0437749	0.4392	0.00362405	171643	145.901
ebi-a-GCST004627	rs28577594	-0.0290413	0.7236	0.00403824	171643	51.7181
ebi-a-GCST004627	rs28615685	0.0232719	0.2609	0.00409791	171643	32.2503
ebi-a-GCST004627	rs28732242	0.0648462	0.5117	0.00371047	171643	305.426
ebi-a-GCST004627	rs2919917	0.0490982	0.2502	0.00417824	171643	138.083
ebi-a-GCST004627	rs2955373	-0.0215652	0.6706	0.00368653	171643	34.2189
ebi-a-GCST004627	rs301819	-0.024889	0.5874	0.00367672	171643	45.8235
ebi-a-GCST004627	rs3094146	-0.0936965	0.1318	0.00532281	171643	309.856
ebi-a-GCST004627	rs3102347	-0.0310893	0.8278	0.0048232	171643	41.5476
ebi-a-GCST004627	rs3118359	-0.0846665	0.1182	0.00557258	171643	230.837
ebi-a-GCST004627	rs3130288	-0.0938689	0.1305	0.00533366	171643	309.733
ebi-a-GCST004627	rs3130355	-0.0966592	0.1331	0.00531935	171643	330.19
ebi-a-GCST004627	rs3131085	-0.0840752	0.1189	0.00555904	171643	228.734
ebi-a-GCST004627	rs3131783	-0.0864831	0.1795	0.00468065	171643	341.386
ebi-a-GCST004627	rs3131856	-0.0893504	0.1276	0.00538703	171643	275.099
ebi-a-GCST004627	rs3184504	-0.0883647	0.5176	0.00358851	171643	606.351
ebi-a-GCST004627	rs34038797	-0.0240077	0.4862	0.00375786	171643	40.8145
ebi-a-GCST004627	rs34493019	-0.060076	0.0999	0.00589567	171643	103.832
ebi-a-GCST004627	rs34741404	0.0250397	0.411	0.0036592	171643	46.8253
ebi-a-GCST004627	rs3540	0.0377124	0.3237	0.00385491	171643	95.705
ebi-a-GCST004627	rs35565446	-0.0784444	0.11	0.00577531	171643	184.488
ebi-a-GCST004627	rs35727581	-0.0340444	0.1022	0.00595285	171643	32.7067
ebi-a-GCST004627	rs35848276	-0.0821692	0.1123	0.0057354	171643	205.251
ebi-a-GCST004627	rs35963943	0.0345166	0.178	0.00468851	171643	54.1978
ebi-a-GCST004627	rs36109883	-0.0605531	0.0986	0.00609686	171643	98.6405
ebi-a-GCST004627	rs3732378	0.0294283	0.1738	0.00473448	171643	38.635
ebi-a-GCST004627	rs3735485	0.0496395	0.8457	0.00497849	171643	99.4156
ebi-a-GCST004627	rs3745621	0.0337665	0.2587	0.00410724	171643	67.5876
ebi-a-GCST004627	rs3760232	-0.0268668	0.2008	0.00450255	171643	35.6049
ebi-a-GCST004627	rs3767501	-0.0218306	0.6517	0.00381759	171643	32.7
ebi-a-GCST004627	rs3812849	0.0409977	0.2632	0.00409841	171643	100.065
ebi-a-GCST004627	rs3818717	-0.0260531	0.5924	0.0036819	171643	50.0691
ebi-a-GCST004627	rs3960788	0.0241954	0.4104	0.0036615	171643	43.6659
ebi-a-GCST004627	rs41287280	0.112873	0.0212	0.01249	171643	81.6677
ebi-a-GCST004627	rs41317090	0.0467763	0.058	0.00771825	171643	36.729
ebi-a-GCST004627	rs413488	-0.0862098	0.9802	0.012956	171643	44.2758
ebi-a-GCST004627	rs4149577	-0.0211865	0.5171	0.00363296	171643	34.0089
ebi-a-GCST004627	rs4319365	-0.0217125	0.5434	0.00363073	171643	35.7624
ebi-a-GCST004627	rs442694	-0.0837317	0.1225	0.00548153	171643	233.33
ebi-a-GCST004627	rs4618126	-0.0538904	0.2627	0.00409423	171643	173.25
ebi-a-GCST004627	rs4714797	-0.0203656	0.3752	0.00372123	171643	29.9513
ebi-a-GCST004627	rs4722762	-0.0290518	0.1957	0.00456179	171643	40.5574
ebi-a-GCST004627	rs4737010	0.0310162	0.2281	0.00431117	171643	51.7585
ebi-a-GCST004627	rs4756265	0.0202555	0.4191	0.00365813	171643	30.6593
ebi-a-GCST004627	rs4833392	-0.0218121	0.3013	0.003927	171643	30.8509
ebi-a-GCST004627	rs485030	-0.0218861	0.6599	0.00379149	171643	33.3205
ebi-a-GCST004627	rs4911253	0.0217392	0.4556	0.00361776	171643	36.1079
ebi-a-GCST004627	rs4924997	-0.0215101	0.4593	0.00369104	171643	33.9611
ebi-a-GCST004627	rs5026472	0.0422387	0.523	0.00360316	171643	137.42
ebi-a-GCST004627	rs515688	-0.0998161	0.1323	0.00530502	171643	354.015
ebi-a-GCST004627	rs516805	0.032555	0.7084	0.00395477	171643	67.7623
ebi-a-GCST004627	rs5498	-0.0411527	0.4248	0.00362553	171643	128.839
ebi-a-GCST004627	rs56987668	-0.0719183	0.0373	0.00948638	171643	57.4742
ebi-a-GCST004627	rs5754100	-0.0461101	0.194	0.00462018	171643	99.6023
ebi-a-GCST004627	rs58106596	-0.0313361	0.2228	0.00435688	171643	51.7289
ebi-a-GCST004627	rs59277121	0.0281931	0.1431	0.00515857	171643	29.8691
ebi-a-GCST004627	rs59395276	-0.0486494	0.3209	0.00386762	171643	158.22
ebi-a-GCST004627	rs60515486	-0.0384353	0.2027	0.00446628	171643	74.0566
ebi-a-GCST004627	rs6122940	0.0369399	0.0963	0.00618808	171643	35.6348
ebi-a-GCST004627	rs61387190	0.0352164	0.1574	0.00494173	171643	50.784
ebi-a-GCST004627	rs616582	0.0242665	0.5954	0.00367178	171643	43.6773
ebi-a-GCST004627	rs62057232	0.0285366	0.3711	0.00361241	171643	62.403
ebi-a-GCST004627	rs62091998	-0.0284712	0.3071	0.00391156	171643	52.9793
ebi-a-GCST004627	rs62262391	-0.0278045	0.2243	0.00432319	171643	41.3634
ebi-a-GCST004627	rs62317308	-0.0231855	0.2523	0.00422346	171643	30.1364
ebi-a-GCST004627	rs62355272	0.0568497	0.2571	0.00411798	171643	190.582
ebi-a-GCST004627	rs62449495	-0.029209	0.2112	0.00440806	171643	43.907
ebi-a-GCST004627	rs6433906	0.0340394	0.4366	0.00363174	171643	87.8475
ebi-a-GCST004627	rs6474359	-0.0607301	0.0373	0.00949661	171643	40.8946
ebi-a-GCST004627	rs6475611	-0.051184	0.1621	0.00492701	171643	107.919
ebi-a-GCST004627	rs6485831	-0.0304377	0.1419	0.0051575	171643	34.8289
ebi-a-GCST004627	rs6502555	0.0352527	0.2706	0.00413455	171643	72.6981
ebi-a-GCST004627	rs6509558	-0.0226793	0.2959	0.00393481	171643	33.2205
ebi-a-GCST004627	rs6568490	0.0291977	0.1623	0.00490463	171643	35.4389
ebi-a-GCST004627	rs6585256	-0.0245865	0.7338	0.00421955	171643	33.9513
ebi-a-GCST004627	rs6589939	0.0409738	0.3793	0.00371148	171643	121.875
ebi-a-GCST004627	rs6595569	0.0240438	0.2624	0.00410808	171643	34.255
ebi-a-GCST004627	rs6678627	0.0212259	0.6332	0.00379763	171643	31.2393
ebi-a-GCST004627	rs6684709	-0.0207107	0.6202	0.00369809	171643	31.3639
ebi-a-GCST004627	rs6721663	-0.0272231	0.1591	0.0049512	171643	30.2308
ebi-a-GCST004627	rs6735656	0.037288	0.746	0.0041299	171643	81.5181
ebi-a-GCST004627	rs6832951	-0.0424668	0.1849	0.00465416	171643	83.2552
ebi-a-GCST004627	rs6911302	-0.0318939	0.5516	0.00363184	171643	77.1182
ebi-a-GCST004627	rs6955702	-0.0204566	0.5217	0.00366798	171643	31.1034
ebi-a-GCST004627	rs6956091	-0.0233481	0.4758	0.00362683	171643	41.4423
ebi-a-GCST004627	rs696	0.0270596	0.3633	0.00373784	171643	52.4078
ebi-a-GCST004627	rs6997505	-0.0280078	0.1577	0.00501619	171643	31.1749
ebi-a-GCST004627	rs7040409	-0.0666806	0.0589	0.00775386	171643	73.9534
ebi-a-GCST004627	rs7047020	-0.0200387	0.4785	0.00361377	171643	30.7477
ebi-a-GCST004627	rs7047770	0.0335287	0.6425	0.00375809	171643	79.5965
ebi-a-GCST004627	rs7090445	-0.0213268	0.6601	0.00380782	171643	31.3685
ebi-a-GCST004627	rs7090504	0.035724	0.1996	0.00451323	171643	62.6528
ebi-a-GCST004627	rs713909	-0.0298551	0.4388	0.0036333	171643	67.5195
ebi-a-GCST004627	rs714027	-0.0341588	0.5537	0.00361378	171643	89.3463
ebi-a-GCST004627	rs718139	0.0695677	0.1313	0.00531699	171643	171.19
ebi-a-GCST004627	rs7192652	0.0277413	0.4788	0.00362575	171643	58.54
ebi-a-GCST004627	rs72708423	0.0260841	0.2076	0.00451594	171643	33.3619
ebi-a-GCST004627	rs72744525	0.034857	0.0968	0.00632072	171643	30.4118
ebi-a-GCST004627	rs72781680	0.0693065	0.1355	0.00524997	171643	174.273
ebi-a-GCST004627	rs7304779	0.0211587	0.6127	0.00368704	171643	32.9319
ebi-a-GCST004627	rs73403834	-0.0805642	0.0202	0.012775	171643	39.7702
ebi-a-GCST004627	rs74280151	0.0364926	0.1748	0.00476244	171643	58.7145
ebi-a-GCST004627	rs7429588	0.0299781	0.3037	0.00412465	171643	52.8237
ebi-a-GCST004627	rs748113	-0.0343492	0.436	0.00369075	171643	86.6162
ebi-a-GCST004627	rs749671	0.0272186	0.3688	0.00372388	171643	53.4238
ebi-a-GCST004627	rs7554486	-0.0225869	0.6309	0.00374188	171643	36.4358
ebi-a-GCST004627	rs7576541	0.0349481	0.6785	0.00384571	171643	82.5827
ebi-a-GCST004627	rs75782365	-0.0749224	0.1088	0.00577371	171643	168.387
ebi-a-GCST004627	rs7578575	0.0400493	0.2942	0.00398503	171643	101
ebi-a-GCST004627	rs7607734	-0.0486974	0.1274	0.00551438	171643	77.9854
ebi-a-GCST004627	rs76152345	-0.0477849	0.0595	0.00762503	171643	39.2729
ebi-a-GCST004627	rs7648696	0.0462948	0.419	0.0036906	171643	157.35
ebi-a-GCST004627	rs7650602	0.0290341	0.4495	0.00366145	171643	62.879
ebi-a-GCST004627	rs765982	-0.0232071	0.7203	0.00402696	171643	33.211
ebi-a-GCST004627	rs77216612	0.03121	0.2874	0.00398763	171643	61.2566
ebi-a-GCST004627	rs7754251	-0.0265269	0.5815	0.00364822	171643	52.8696
ebi-a-GCST004627	rs7762279	-0.0717116	0.1207	0.00551454	171643	169.105
ebi-a-GCST004627	rs77653640	0.0261911	0.1949	0.0045611	171643	32.9734
ebi-a-GCST004627	rs77972916	-0.0656802	0.0758	0.00683132	171643	92.4389
ebi-a-GCST004627	rs78398999	-0.0330861	0.114	0.00567115	171643	34.0364
ebi-a-GCST004627	rs7901056	0.0227879	0.3972	0.00368731	171643	38.193
ebi-a-GCST004627	rs7914256	0.0256945	0.253	0.00414423	171643	38.4404
ebi-a-GCST004627	rs79237520	0.0870298	0.0243	0.0122827	171643	50.2046
ebi-a-GCST004627	rs7925896	-0.025599	0.2382	0.00422314	171643	36.7426
ebi-a-GCST004627	rs7939778	0.0262433	0.262	0.00410572	171643	40.8557
ebi-a-GCST004627	rs79478560	-0.0220164	0.3686	0.00375078	171643	34.4544
ebi-a-GCST004627	rs7952205	-0.0316947	0.1404	0.00517763	171643	37.4719
ebi-a-GCST004627	rs8064314	-0.0207334	0.634	0.00373602	171643	30.7977
ebi-a-GCST004627	rs8081108	0.0213818	0.5585	0.00365813	171643	34.1637
ebi-a-GCST004627	rs8141529	-0.0239443	0.2609	0.00409325	171643	34.2186
ebi-a-GCST004627	rs8142681	-0.027852	0.1488	0.00507115	171643	30.1644
ebi-a-GCST004627	rs8142745	-0.0279546	0.8329	0.00498813	171643	31.407
ebi-a-GCST004627	rs872071	0.0262286	0.5277	0.00359567	171643	53.2091
ebi-a-GCST004627	rs881878	-0.0216182	0.3432	0.00378805	171643	32.5689
ebi-a-GCST004627	rs917478	0.0244599	0.3494	0.00377494	171643	41.984
ebi-a-GCST004627	rs9258222	0.0443975	0.0539	0.00795098	171643	31.1796
ebi-a-GCST004627	rs9262141	-0.0848027	0.1464	0.00508405	171643	278.224
ebi-a-GCST004627	rs9267488	-0.10775	0.1393	0.00518776	171643	431.39
ebi-a-GCST004627	rs9295661	0.0515949	0.9139	0.00643276	171643	64.33
ebi-a-GCST004627	rs9323612	-0.025587	0.3286	0.00383942	171643	44.4122
ebi-a-GCST004627	rs933822	0.0321204	0.6936	0.00395368	171643	66.0015
ebi-a-GCST004627	rs9368878	0.0287872	0.6942	0.0039044	171643	54.3607
ebi-a-GCST004627	rs9394218	0.0346187	0.8125	0.0046799	171643	54.7196
ebi-a-GCST004627	rs9494142	-0.0402206	0.2495	0.00415889	171643	93.527
ebi-a-GCST004627	rs951224	-0.0208508	0.4407	0.00362164	171643	33.1459
ebi-a-GCST004627	rs9532562	-0.0267759	0.2174	0.00435663	171643	37.773
ebi-a-GCST004627	rs9532679	-0.0362721	0.1509	0.00512356	171643	50.1183
ebi-a-GCST004627	rs9590390	0.031403	0.2942	0.00395072	171643	63.1807
ebi-a-GCST004627	rs9614090	-0.0338981	0.5441	0.00361823	171643	87.7715
ebi-a-GCST004627	rs9787784	-0.0305039	0.2142	0.0044348	171643	47.3105
ebi-a-GCST004627	rs9884482	0.0272068	0.3714	0.00371869	171643	53.5266
ebi-a-GCST004627	rs9895848	-0.0304597	0.351	0.00395619	171643	59.2778
ebi-a-GCST004627	rs990171	0.0346951	0.7739	0.00429111	171643	65.372
ebi-a-GCST004627	rs9910801	-0.0213863	0.494	0.00357673	171643	35.7515
ebi-a-GCST004627	rs9990	0.0301424	0.1256	0.00546769	171643	30.3908
ieu-b-32	rs1000329	-0.082387	0.676463	0.002111	478964	1523.14
ieu-b-32	rs10003447	0.013826	0.254339	0.002263	481442	37.3269
ieu-b-32	rs10003742	-0.01113	0.504741	0.001892	523496	34.6056
ieu-b-32	rs1002607	-0.012987	0.592852	0.001934	523523	45.0924
ieu-b-32	rs10027415	-0.016333	0.529463	0.001366	523843	142.965
ieu-b-32	rs10043040	-0.012062	0.491989	0.001889	524922	40.773
ieu-b-32	rs10047467	0.019789	0.098473	0.003184	524920	38.6278
ieu-b-32	rs10061845	-0.019035	0.080628	0.003478	524923	29.9533
ieu-b-32	rs10071514	0.013727	0.28582	0.002142	523983	41.0687
ieu-b-32	rs10076701	-0.022827	0.55724	0.001907	523841	143.283
ieu-b-32	rs10097998	-0.016524	0.516286	0.001931	523843	73.2258
ieu-b-32	rs10109370	-0.018902	0.238495	0.002227	524920	72.04
ieu-b-32	rs10122517	-0.013761	0.203594	0.002345	524921	34.436
ieu-b-32	rs10144845	-0.012442	0.68272	0.002032	524920	37.4914
ieu-b-32	rs10145277	-0.014861	0.624665	0.001956	524916	57.724
ieu-b-32	rs1017875	-0.036085	0.201673	0.002353	523837	235.184
ieu-b-32	rs10179385	-0.019116	0.156844	0.002605	523976	53.8489
ieu-b-32	rs10179705	-0.021301	0.294374	0.002079	522902	104.976
ieu-b-32	rs10203838	0.011121	0.41729	0.001914	523523	33.76
ieu-b-32	rs10206961	-0.01062	0.418223	0.001917	523518	30.6904
ieu-b-32	rs10230506	0.021153	0.1609	0.002584	524920	67.0127
ieu-b-32	rs10237524	-0.019182	0.330226	0.002008	523832	91.2554
ieu-b-32	rs1024091	0.011474	0.559015	0.001902	524912	36.3921
ieu-b-32	rs10245472	-0.015883	0.176635	0.002483	523513	40.9176
ieu-b-32	rs10424558	0.0255	0.786624	0.002362	523815	116.552
ieu-b-32	rs10426401	0.016018	0.24457	0.002201	523971	52.9633
ieu-b-32	rs1043235	-0.013362	0.684737	0.002038	522902	42.9866
ieu-b-32	rs10445308	-0.029968	0.479095	0.001892	523521	250.883
ieu-b-32	rs10476298	-0.013441	0.653569	0.002003	522442	45.0298
ieu-b-32	rs1047891	-0.015343	0.315085	0.002029	523983	57.1814
ieu-b-32	rs10486847	0.014219	0.288451	0.002097	524920	45.9769
ieu-b-32	rs10494783	-0.054095	0.051764	0.004268	523521	160.644
ieu-b-32	rs10503147	0.02071	0.088907	0.003362	520682	37.9457
ieu-b-32	rs1050979	0.024519	0.525212	0.001898	521152	166.883
ieu-b-32	rs10742256	-0.008321	0.36364	0.001519	524921	30.0078
ieu-b-32	rs10747694	-0.011491	0.673746	0.002071	524921	30.786
ieu-b-32	rs10748526	0.01522	0.793501	0.002339	523979	42.3416
ieu-b-32	rs10751450	-0.036482	0.900337	0.003151	523840	134.048
ieu-b-32	rs1075619	0.01713	0.221419	0.002283	523521	56.2991
ieu-b-32	rs10758239	0.016622	0.544149	0.001893	524920	77.1017
ieu-b-32	rs10760110	0.017415	0.700163	0.002062	524921	71.3293
ieu-b-32	rs10761129	0.011391	0.669401	0.002015	523517	31.9574
ieu-b-32	rs10762264	-0.020403	0.680729	0.002032	524922	100.818
ieu-b-32	rs10772566	0.014966	0.484687	0.001892	522091	62.5702
ieu-b-32	rs10774624	-0.087786	0.514001	0.001917	523841	2097.03
ieu-b-32	rs10794175	-0.021252	0.416037	0.002001	479584	112.799
ieu-b-32	rs10795134	-0.013217	0.240053	0.002218	524922	35.5092
ieu-b-32	rs10799776	-0.013892	0.688834	0.002058	520693	45.5656
ieu-b-32	rs10803190	0.011631	0.605199	0.001938	523843	36.0184
ieu-b-32	rs10822056	0.011946	0.52925	0.001894	523523	39.7817
ieu-b-32	rs10822145	-0.014049	0.476444	0.001894	524903	55.0211
ieu-b-32	rs10828725	-0.032062	0.366094	0.001968	524920	265.417
ieu-b-32	rs10829063	0.010929	0.421064	0.001912	524893	32.6726
ieu-b-32	rs10838634	-0.026107	0.901514	0.003192	523844	66.8939
ieu-b-32	rs10839228	-0.026309	0.232737	0.002239	523838	138.07
ieu-b-32	rs10846744	-0.018239	0.148114	0.002686	523981	46.1093
ieu-b-32	rs10849925	0.052706	0.351658	0.001992	523841	700.067
ieu-b-32	rs10851737	0.024654	0.942887	0.004104	523066	36.0876
ieu-b-32	rs10852865	0.016764	0.167697	0.002573	524892	42.4496
ieu-b-32	rs10857895	0.012331	0.35025	0.001977	524919	38.9029
ieu-b-32	rs10896074	0.013008	0.340341	0.001999	524919	42.3442
ieu-b-32	rs10914539	-0.014065	0.181025	0.002495	523981	31.7787
ieu-b-32	rs10918048	-0.019033	0.123732	0.002992	522902	40.4659
ieu-b-32	rs10931924	0.019658	0.568278	0.001912	521492	105.706
ieu-b-32	rs10932201	0.010882	0.460097	0.001892	523520	33.0806
ieu-b-32	rs10954464	-0.016877	0.34663	0.001987	524916	72.1428
ieu-b-32	rs10956401	-0.025338	0.345058	0.001992	523982	161.795
ieu-b-32	rs10957863	-0.013451	0.429935	0.001978	522441	46.2439
ieu-b-32	rs10972201	-0.015875	0.340736	0.00201	522443	62.3783
ieu-b-32	rs10973700	-0.019034	0.487233	0.001896	524918	100.782
ieu-b-32	rs10985844	0.018707	0.85997	0.002728	523980	47.0238
ieu-b-32	rs10985915	-0.022597	0.110633	0.003015	524920	56.1727
ieu-b-32	rs10986338	-0.011609	0.649791	0.002008	523840	33.4242
ieu-b-32	rs10992608	0.011032	0.518258	0.001972	522897	31.2963
ieu-b-32	rs10995312	0.0261	0.126286	0.002853	523522	83.6904
ieu-b-32	rs10999573	-0.016963	0.325834	0.00202	524891	70.5182
ieu-b-32	rs11015098	0.021336	0.501395	0.001907	523841	125.177
ieu-b-32	rs11022177	-0.012149	0.310891	0.00207	524918	34.446
ieu-b-32	rs11033388	0.019588	0.418839	0.00192	524922	104.082
ieu-b-32	rs11039674	-0.029985	0.141321	0.00272	523841	121.526
ieu-b-32	rs11045171	-0.015467	0.198127	0.002381	524920	42.198
ieu-b-32	rs11064593	0.011637	0.386027	0.001949	524917	35.6498
ieu-b-32	rs1108618	0.011034	0.430133	0.001987	481441	30.8367
ieu-b-32	rs11114023	0.011477	0.304237	0.002066	524921	30.8599
ieu-b-32	rs1111949	-0.01132	0.688223	0.002058	523841	30.2552
ieu-b-32	rs11121469	-0.013784	0.196662	0.002445	524919	31.7827
ieu-b-32	rs11134475	-0.014216	0.635835	0.001962	524919	52.4995
ieu-b-32	rs1114121	-0.020555	0.08861	0.003395	523982	36.6567
ieu-b-32	rs111501272	-0.066417	0.016462	0.007565	524052	77.0795
ieu-b-32	rs11154065	-0.0201	0.138263	0.002781	523965	52.2382
ieu-b-32	rs111545194	0.019113	0.194876	0.002395	524911	63.6862
ieu-b-32	rs111571648	0.03516	0.025774	0.006068	524921	33.5741
ieu-b-32	rs11160706	0.030499	0.22222	0.002291	524921	177.223
ieu-b-32	rs111626441	0.027778	0.096614	0.003337	480500	69.2927
ieu-b-32	rs11168249	-0.019487	0.461347	0.00193	523519	101.947
ieu-b-32	rs111707960	-0.022413	0.060929	0.004002	523980	31.3649
ieu-b-32	rs11187025	0.015446	0.210851	0.002328	523516	44.0215
ieu-b-32	rs1118866	0.014779	0.703532	0.002075	523522	50.7285
ieu-b-32	rs11190130	-0.011511	0.381682	0.00194	524920	35.2063
ieu-b-32	rs112121441	-0.036515	0.026108	0.00605	524923	36.4276
ieu-b-32	rs11218725	0.033008	0.376523	0.001958	523984	284.192
ieu-b-32	rs11218767	0.017364	0.853612	0.002686	524915	41.7913
ieu-b-32	rs112213029	-0.047914	0.017368	0.007728	523006	38.4405
ieu-b-32	rs11224302	-0.0383	0.098823	0.003174	523517	145.607
ieu-b-32	rs11228718	-0.024403	0.128555	0.002899	522837	70.8579
ieu-b-32	rs11230661	-0.025927	0.156436	0.00284	521429	83.3424
ieu-b-32	rs11231675	0.016949	0.511622	0.001895	523839	79.996
ieu-b-32	rs11235688	-0.011079	0.417494	0.002003	480350	30.5941
ieu-b-32	rs112454444	-0.048011	0.01355	0.008365	522920	32.9418
ieu-b-32	rs11247712	-0.019902	0.368908	0.00196	524919	103.105
ieu-b-32	rs112682076	-0.058579	0.010398	0.009629	522200	37.0101
ieu-b-32	rs112750178	0.018642	0.238845	0.002237	524919	69.4467
ieu-b-32	rs112992671	-0.026707	0.045938	0.004632	523976	33.2439
ieu-b-32	rs1131017	0.013638	0.572655	0.00191	523842	50.9839
ieu-b-32	rs113142693	-0.017087	0.247465	0.00222	523965	59.2412
ieu-b-32	rs113230156	0.034424	0.064064	0.003975	524917	74.9975
ieu-b-32	rs1132352	-0.023977	0.538949	0.001895	522445	160.092
ieu-b-32	rs113267846	-0.025288	0.060124	0.003991	524922	40.148
ieu-b-32	rs113341849	0.027452	0.116412	0.003242	524921	71.7002
ieu-b-32	rs113347819	-0.041012	0.084612	0.003398	523983	145.671
ieu-b-32	rs113382956	0.017241	0.143657	0.002748	524913	39.3631
ieu-b-32	rs113542380	-0.067528	0.074926	0.003634	523045	345.3
ieu-b-32	rs113760175	0.036226	0.069041	0.003767	524923	92.48
ieu-b-32	rs114271965	-0.037059	0.039196	0.004899	524527	57.223
ieu-b-32	rs114313544	-0.037945	0.036682	0.005416	519821	49.0852
ieu-b-32	rs114378220	-0.038012	0.073614	0.00378	524918	101.124
ieu-b-32	rs11499034	-0.051787	0.014276	0.008032	523521	41.5712
ieu-b-32	rs1150256	-0.012293	0.462792	0.001895	524922	42.0819
ieu-b-32	rs11505019	-0.013376	0.410932	0.001918	523515	48.6355
ieu-b-32	rs11541718	0.018459	0.364987	0.001974	524870	87.4421
ieu-b-32	rs11541908	0.020421	0.277246	0.002115	523982	93.2248
ieu-b-32	rs115617534	-0.027152	0.052633	0.00427	524922	40.434
ieu-b-32	rs115638623	0.026599	0.060931	0.004079	524915	42.5228
ieu-b-32	rs11567701	0.054358	0.261577	0.002147	524921	641.005
ieu-b-32	rs11574852	-0.028619	0.037511	0.005042	523982	32.2182
ieu-b-32	rs11577369	-0.042246	0.110032	0.00303	523983	194.395
ieu-b-32	rs11587399	0.014524	0.215201	0.002299	523980	39.911
ieu-b-32	rs115883735	0.037317	0.027627	0.006031	524919	38.2854
ieu-b-32	rs115961639	0.035701	0.026164	0.006177	481442	33.4044
ieu-b-32	rs116062681	-0.037291	0.025234	0.006174	523585	36.4815
ieu-b-32	rs11615541	-0.014803	0.335281	0.00202	524918	53.7026
ieu-b-32	rs11634257	0.015239	0.274536	0.002143	524912	50.567
ieu-b-32	rs11638746	0.013328	0.286384	0.002091	524919	40.6275
ieu-b-32	rs11644048	0.015723	0.437401	0.002017	479412	60.7655
ieu-b-32	rs116460620	-0.079997	0.008123	0.011222	519317	50.8166
ieu-b-32	rs116505298	0.035396	0.035607	0.005126	524921	47.6815
ieu-b-32	rs116520905	-0.034029	0.054952	0.004178	524921	66.3376
ieu-b-32	rs11654694	-0.031611	0.051954	0.004315	524914	53.6677
ieu-b-32	rs11657135	-0.011956	0.723689	0.002155	523981	30.7805
ieu-b-32	rs11657448	0.013211	0.321926	0.002151	481396	37.7215
ieu-b-32	rs116670682	0.035296	0.034548	0.005243	524922	45.32
ieu-b-32	rs11667653	-0.018123	0.18928	0.00246	524918	54.2736
ieu-b-32	rs11676298	0.026968	0.19074	0.0024	523980	126.262
ieu-b-32	rs11684463	-0.04727	0.327486	0.002015	522903	550.325
ieu-b-32	rs116855128	0.065175	0.013673	0.008302	524518	61.6304
ieu-b-32	rs11688289	-0.014843	0.18925	0.002405	524921	38.0901
ieu-b-32	rs117029704	-0.033513	0.045427	0.004644	523063	52.0763
ieu-b-32	rs117064827	-0.064829	0.009647	0.010049	479829	41.619
ieu-b-32	rs11707962	0.034123	0.176285	0.002473	524920	190.39
ieu-b-32	rs11715679	0.012433	0.2318	0.002246	524921	30.643
ieu-b-32	rs11717285	0.014183	0.262373	0.002147	523521	43.6386
ieu-b-32	rs11718902	0.016561	0.433588	0.001953	523517	71.9063
ieu-b-32	rs11734075	0.012652	0.44472	0.001903	524922	44.2017
ieu-b-32	rs117419498	0.043528	0.018743	0.007162	524524	36.9375
ieu-b-32	rs11742873	-0.01661	0.837406	0.002601	524923	40.7809
ieu-b-32	rs11743851	-0.0174	0.375894	0.001984	521044	76.9154
ieu-b-32	rs11746	0.018036	0.487169	0.001884	523519	91.6467
ieu-b-32	rs11771753	0.010886	0.358662	0.001976	524920	30.3502
ieu-b-32	rs1177269	-0.013723	0.564965	0.001974	481441	48.3284
ieu-b-32	rs117761832	-0.054939	0.012247	0.00899	523065	37.3457
ieu-b-32	rs11800059	-0.025613	0.509954	0.001882	524922	185.217
ieu-b-32	rs118083884	-0.079917	0.016645	0.00862	480345	85.9532
ieu-b-32	rs118092660	-0.032317	0.031161	0.005471	522092	34.8921
ieu-b-32	rs118170056	-0.039459	0.089062	0.003347	524887	138.989
ieu-b-32	rs11839271	-0.015781	0.698992	0.002068	524917	58.2326
ieu-b-32	rs11853080	0.013142	0.317951	0.002033	524919	41.7875
ieu-b-32	rs11874453	-0.011996	0.533124	0.00196	522899	37.4593
ieu-b-32	rs11897252	-0.013906	0.233523	0.002231	522356	38.8511
ieu-b-32	rs11899268	0.023236	0.165194	0.002542	523522	83.5545
ieu-b-32	rs1190452	-0.013786	0.702409	0.002092	523519	43.4262
ieu-b-32	rs11928508	-0.013719	0.711278	0.002085	524921	43.2943
ieu-b-32	rs11994141	-0.01436	0.253245	0.0022	524897	42.6051
ieu-b-32	rs11996224	0.011623	0.425202	0.002002	522904	33.706
ieu-b-32	rs12021809	-0.026344	0.109842	0.003018	524822	76.1944
ieu-b-32	rs12070594	0.021405	0.089858	0.003295	524917	42.2005
ieu-b-32	rs12088882	0.034026	0.408499	0.001914	523979	316.036
ieu-b-32	rs1215	-0.022804	0.144161	0.002705	523977	71.0699
ieu-b-32	rs12167122	-0.032063	0.115438	0.002961	524923	117.255
ieu-b-32	rs12168969	0.020659	0.087343	0.003367	523524	37.647
ieu-b-32	rs12202737	0.012571	0.284753	0.002097	523521	35.9369
ieu-b-32	rs12208103	0.020416	0.378614	0.002051	480309	99.0851
ieu-b-32	rs12214623	-0.018765	0.201119	0.00236	524909	63.2225
ieu-b-32	rs12221645	-0.025191	0.141621	0.002768	519965	82.8241
ieu-b-32	rs12231451	0.022116	0.39125	0.00194	524921	129.96
ieu-b-32	rs12247907	0.014051	0.485142	0.001889	524920	55.3285
ieu-b-32	rs1227067	0.012223	0.32753	0.00212	480503	33.2416
ieu-b-32	rs12277213	-0.031237	0.139955	0.002847	479143	120.382
ieu-b-32	rs12299943	0.012414	0.301888	0.002059	523809	36.3504
ieu-b-32	rs1233494	-0.078629	0.119274	0.002928	518741	721.143
ieu-b-32	rs12335711	-0.013663	0.191395	0.002412	524921	32.0875
ieu-b-32	rs12336678	-0.021717	0.099298	0.003163	524922	47.1411
ieu-b-32	rs12338491	-0.014194	0.242316	0.002204	524919	41.4748
ieu-b-32	rs12365699	-0.019317	0.165408	0.002571	523514	56.4512
ieu-b-32	rs12379227	-0.01368	0.208807	0.002355	524915	33.7434
ieu-b-32	rs12403640	-0.014909	0.585223	0.001918	524920	60.4224
ieu-b-32	rs12442567	0.011864	0.315767	0.002051	524856	33.4603
ieu-b-32	rs12447180	0.014949	0.32343	0.002114	477147	50.0049
ieu-b-32	rs12459419	-0.024063	0.322084	0.002015	524918	142.609
ieu-b-32	rs12462938	-0.018556	0.294738	0.002083	523842	79.3576
ieu-b-32	rs12463256	0.014581	0.274793	0.00221	480340	43.53
ieu-b-32	rs12469449	0.018814	0.324322	0.002021	523522	86.6619
ieu-b-32	rs12471347	-0.013108	0.246102	0.002186	524918	35.956
ieu-b-32	rs12484074	0.030051	0.227761	0.002291	523980	172.054
ieu-b-32	rs12505498	0.010857	0.454676	0.001984	481440	29.9457
ieu-b-32	rs12526696	0.037387	0.160592	0.002688	480503	193.455
ieu-b-32	rs12534473	0.010498	0.476784	0.001908	524918	30.2729
ieu-b-32	rs12542907	-0.011147	0.39893	0.00193	524920	33.358
ieu-b-32	rs12586002	-0.013719	0.352779	0.001984	524919	47.8145
ieu-b-32	rs12593807	-0.020904	0.135636	0.002793	523419	56.0164
ieu-b-32	rs12594029	-0.013906	0.504912	0.001943	523838	51.2221
ieu-b-32	rs12598978	0.055094	0.519622	0.001917	523983	825.967
ieu-b-32	rs12601412	0.012225	0.246386	0.002204	524887	30.7661
ieu-b-32	rs1260326	-0.02397	0.602112	0.001925	523520	155.05
ieu-b-32	rs12610000	0.013694	0.288433	0.002108	524881	42.2005
ieu-b-32	rs12610663	0.011449	0.313686	0.002037	524917	31.5901
ieu-b-32	rs12623165	-0.021551	0.877389	0.002912	522437	54.771
ieu-b-32	rs12629691	-0.012464	0.690734	0.002046	523982	37.1109
ieu-b-32	rs1264593	0.0146	0.494948	0.001909	522903	58.4914
ieu-b-32	rs12656316	-0.011506	0.427706	0.001927	523970	35.652
ieu-b-32	rs1265775	-0.023784	0.83571	0.002576	524922	85.2465
ieu-b-32	rs12682294	0.026388	0.079488	0.003499	523984	56.8753
ieu-b-32	rs12745411	0.016574	0.60014	0.00192	524921	74.5162
ieu-b-32	rs12778448	-0.012855	0.23941	0.002222	523513	33.4699
ieu-b-32	rs12811832	-0.01621	0.353889	0.002002	523517	65.5596
ieu-b-32	rs12819494	0.020201	0.119606	0.002915	523518	48.025
ieu-b-32	rs1292069	-0.022504	0.449582	0.001903	524909	139.843
ieu-b-32	rs12949998	0.019058	0.117326	0.003101	523979	37.7702
ieu-b-32	rs12952376	-0.020297	0.319949	0.002043	524902	98.7019
ieu-b-32	rs1295686	-0.024311	0.813029	0.002427	522443	100.338
ieu-b-32	rs12972428	0.011074	0.476633	0.001914	523974	33.4752
ieu-b-32	rs1297265	0.011767	0.443092	0.00191	523522	37.9545
ieu-b-32	rs12976574	0.020061	0.890132	0.003182	481444	39.7469
ieu-b-32	rs1297770	0.023841	0.189193	0.002411	524919	97.7806
ieu-b-32	rs12981683	-0.018563	0.220587	0.002397	481440	59.9734
ieu-b-32	rs12991188	0.013253	0.598214	0.002003	479425	43.7789
ieu-b-32	rs12997538	0.011973	0.391223	0.002009	481443	35.5177
ieu-b-32	rs13013695	0.012347	0.248776	0.002185	522441	31.9314
ieu-b-32	rs13040562	-0.015257	0.165754	0.002563	524915	35.4356
ieu-b-32	rs13041799	0.012933	0.444132	0.001941	523836	44.3962
ieu-b-32	rs13063149	0.064249	0.023175	0.006597	523964	94.8502
ieu-b-32	rs13065854	0.014	0.190836	0.002142	524915	42.7184
ieu-b-32	rs13077550	-0.013678	0.721224	0.002109	524810	42.062
ieu-b-32	rs13133642	0.066249	0.680761	0.002022	523520	1073.48
ieu-b-32	rs13135381	0.011847	0.314292	0.002036	522837	33.8579
ieu-b-32	rs13139100	-0.012827	0.339784	0.001997	524922	41.2565
ieu-b-32	rs13143871	-0.014007	0.261747	0.002164	523523	41.8961
ieu-b-32	rs13170475	-0.010856	0.457489	0.001898	524921	32.7149
ieu-b-32	rs13199289	0.013259	0.46964	0.001888	524907	49.3192
ieu-b-32	rs13199519	-0.014087	0.298486	0.002146	481440	43.0899
ieu-b-32	rs13201782	-0.067503	0.1046	0.003081	524923	480.022
ieu-b-32	rs13203475	0.011284	0.356623	0.001989	523972	32.1851
ieu-b-32	rs1320562	0.012709	0.758464	0.002208	524920	33.1301
ieu-b-32	rs13207864	-0.01285	0.290884	0.002081	524921	38.1294
ieu-b-32	rs13213957	-0.052415	0.092983	0.003258	524921	258.826
ieu-b-32	rs13262073	-0.011887	0.687591	0.002052	524880	33.5574
ieu-b-32	rs13270718	0.013445	0.562569	0.00191	523518	49.5511
ieu-b-32	rs13272009	0.013592	0.777279	0.00229	523843	35.2285
ieu-b-32	rs13306780	0.017915	0.697272	0.002093	524910	73.2645
ieu-b-32	rs13310449	-0.019418	0.35573	0.001976	524920	96.568
ieu-b-32	rs13389219	-0.012605	0.392884	0.001928	523981	42.7435
ieu-b-32	rs1344603	0.029335	0.67571	0.002022	523521	210.479
ieu-b-32	rs1354034	0.022666	0.600214	0.001925	523522	138.639
ieu-b-32	rs138062324	0.024318	0.147099	0.002746	524800	78.4247
ieu-b-32	rs138218428	-0.07629	0.019562	0.006816	524920	125.278
ieu-b-32	rs138234634	-0.054501	0.013036	0.008608	519360	40.0869
ieu-b-32	rs1382538	0.011892	0.260838	0.002162	524920	30.255
ieu-b-32	rs13829	-0.026068	0.073769	0.003641	524922	51.2593
ieu-b-32	rs138297	0.011757	0.662483	0.002002	524923	34.4876
ieu-b-32	rs1384804	-0.050249	0.748054	0.002188	523840	527.422
ieu-b-32	rs139294394	0.086552	0.010375	0.009563	517339	81.9151
ieu-b-32	rs139835583	0.034806	0.04565	0.004656	524917	55.8831
ieu-b-32	rs1399180	0.025838	0.828961	0.002529	522904	104.38
ieu-b-32	rs139974673	0.054097	0.026033	0.005994	524922	81.4538
ieu-b-32	rs1405780	0.010589	0.571037	0.001916	523520	30.5434
ieu-b-32	rs140763487	-0.048897	0.01433	0.007981	524523	37.536
ieu-b-32	rs1411017	-0.07285	0.032156	0.005454	523982	178.413
ieu-b-32	rs141601545	-0.037007	0.029023	0.006262	523948	34.9253
ieu-b-32	rs142239370	0.063158	0.040507	0.004842	523842	170.14
ieu-b-32	rs142761146	0.015258	0.182064	0.002451	524920	38.7531
ieu-b-32	rs143025457	-0.035007	0.036057	0.005417	481441	41.7629
ieu-b-32	rs1431545	0.021141	0.653307	0.002045	523843	106.872
ieu-b-32	rs143875230	0.035408	0.025643	0.006156	524922	33.0829
ieu-b-32	rs144022883	0.046718	0.025003	0.00608	524921	59.0418
ieu-b-32	rs144310047	0.042537	0.023441	0.006702	524869	40.2831
ieu-b-32	rs1443693	-0.011357	0.680048	0.002043	523521	30.9022
ieu-b-32	rs144631618	0.023425	0.053737	0.004227	524918	30.7109
ieu-b-32	rs1448318	0.017849	0.614888	0.001949	523979	83.8692
ieu-b-32	rs145223502	0.026109	0.060337	0.004305	523064	36.7818
ieu-b-32	rs1454328	0.012417	0.237689	0.002232	523521	30.9488
ieu-b-32	rs145605569	-0.018017	0.258995	0.00216	524903	69.5754
ieu-b-32	rs1456059	0.01286	0.766259	0.002236	524921	33.0778
ieu-b-32	rs145719494	-0.030887	0.058785	0.004077	524918	57.3942
ieu-b-32	rs146142660	0.075572	0.010045	0.009572	516879	62.3325
ieu-b-32	rs146598431	-0.02926	0.043868	0.004632	524921	39.9034
ieu-b-32	rs146851424	-0.051899	0.02198	0.006524	524922	63.2832
ieu-b-32	rs146971206	0.083048	0.008012	0.011191	523060	55.0705
ieu-b-32	rs147150239	0.071319	0.009522	0.009844	519717	52.4887
ieu-b-32	rs147514027	0.039949	0.020832	0.007108	524922	31.5875
ieu-b-32	rs147700878	0.025886	0.043802	0.004635	523984	31.191
ieu-b-32	rs148601577	-0.048791	0.019608	0.00702	523981	48.3063
ieu-b-32	rs148658859	-0.041591	0.019586	0.006918	524919	36.144
ieu-b-32	rs1493694	0.020046	0.10785	0.003045	523521	43.339
ieu-b-32	rs149647848	0.014754	0.161061	0.002618	522837	31.7599
ieu-b-32	rs149984502	0.047879	0.018609	0.007054	524523	46.0699
ieu-b-32	rs150110	0.011704	0.663343	0.002014	523981	33.7713
ieu-b-32	rs150797	-0.013599	0.447403	0.001935	524885	49.3913
ieu-b-32	rs150844304	0.052113	0.025708	0.006036	524524	74.5405
ieu-b-32	rs1508692	-0.026178	0.143498	0.002701	523509	93.9338
ieu-b-32	rs151248627	-0.039005	0.021556	0.00667	524833	34.1969
ieu-b-32	rs151332	-0.02371	0.928454	0.003692	523984	41.2418
ieu-b-32	rs1515114	0.011475	0.491842	0.001884	523523	37.0973
ieu-b-32	rs1523178	-0.025694	0.22113	0.002292	523058	125.67
ieu-b-32	rs1533298	0.030959	0.715263	0.002089	523981	219.632
ieu-b-32	rs1555681	-0.012163	0.394372	0.001928	524922	39.7984
ieu-b-32	rs1556257	0.013685	0.763912	0.002226	524910	37.7953
ieu-b-32	rs157590	-0.012728	0.470558	0.001915	524917	44.1755
ieu-b-32	rs157914	0.020071	0.916477	0.003421	523523	34.4215
ieu-b-32	rs1580180	-0.010951	0.6627	0.001995	524921	30.1315
ieu-b-32	rs15895	-0.016009	0.643406	0.001976	522444	65.6376
ieu-b-32	rs1610633	-0.066012	0.244421	0.0022	523826	900.324
ieu-b-32	rs1616534	-0.013665	0.581612	0.00192	523837	50.6542
ieu-b-32	rs161698	-0.012913	0.302238	0.002067	524916	39.0276
ieu-b-32	rs1633267	-0.017695	0.865156	0.002759	524921	41.1335
ieu-b-32	rs1634741	-0.021294	0.277939	0.002224	521429	91.6734
ieu-b-32	rs1646069	-0.018067	0.870631	0.002868	524922	39.6837
ieu-b-32	rs1677490	0.015901	0.7912	0.002345	524921	45.9792
ieu-b-32	rs16841904	-0.021806	0.212149	0.002308	524918	89.2645
ieu-b-32	rs16866187	0.033365	0.028878	0.005659	523984	34.7617
ieu-b-32	rs16896780	-0.05224	0.022081	0.006447	524527	65.6583
ieu-b-32	rs16904181	0.019864	0.302062	0.00207	523980	92.0855
ieu-b-32	rs16986308	-0.032274	0.116161	0.002955	524920	119.286
ieu-b-32	rs17005891	-0.024312	0.184405	0.001766	523978	189.521
ieu-b-32	rs17041439	0.040938	0.056517	0.004104	523981	99.5032
ieu-b-32	rs1705003	0.023167	0.155846	0.002603	523979	79.2117
ieu-b-32	rs17055818	-0.029726	0.252258	0.002177	523521	186.447
ieu-b-32	rs17119	-0.01724	0.803052	0.00238	522443	52.471
ieu-b-32	rs17138740	-0.01345	0.214538	0.002312	523520	33.8429
ieu-b-32	rs17151682	0.012755	0.279017	0.002106	524921	36.6811
ieu-b-32	rs17157798	-0.0234	0.069249	0.003729	524919	39.3772
ieu-b-32	rs17176520	0.015464	0.468154	0.001899	524917	66.312
ieu-b-32	rs17180155	-0.01113	0.394048	0.001936	524918	33.0505
ieu-b-32	rs17189812	0.036838	0.066926	0.003846	518741	91.7428
ieu-b-32	rs17219918	0.102491	0.05802	0.00405	523843	640.412
ieu-b-32	rs17229044	-0.019172	0.210111	0.002326	524920	67.9382
ieu-b-32	rs17250217	0.013559	0.213565	0.002307	524915	34.5429
ieu-b-32	rs17304534	0.011653	0.397131	0.001958	523509	35.42
ieu-b-32	rs17359001	0.013527	0.23261	0.002239	524921	36.5
ieu-b-32	rs17366643	0.014557	0.537795	0.001889	523981	59.3852
ieu-b-32	rs1736961	-0.02286	0.776423	0.002272	522428	101.236
ieu-b-32	rs17427318	0.016651	0.1539	0.002657	523973	39.2732
ieu-b-32	rs17453044	-0.012133	0.463391	0.001906	523916	40.5218
ieu-b-32	rs17534202	-0.01128	0.53194	0.001916	523982	34.6598
ieu-b-32	rs175714	0.026141	0.577477	0.00193	523523	183.454
ieu-b-32	rs17576323	-0.023393	0.201032	0.002368	522431	97.5903
ieu-b-32	rs17612648	0.058733	0.014699	0.008413	524065	48.7372
ieu-b-32	rs17617811	-0.01826	0.27002	0.002135	522441	73.1483
ieu-b-32	rs17659312	-0.01217	0.327391	0.002049	523977	35.2773
ieu-b-32	rs17678628	-0.036927	0.039695	0.004847	523980	58.0417
ieu-b-32	rs17703261	0.009635	0.188591	0.001731	524921	30.9819
ieu-b-32	rs17710008	0.020604	0.18168	0.002451	523514	70.6667
ieu-b-32	rs17728338	-0.028293	0.055209	0.004283	523521	43.6375
ieu-b-32	rs17855121	-0.034453	0.294154	0.00225	522893	234.47
ieu-b-32	rs1790120	-0.025989	0.798219	0.002361	524921	121.167
ieu-b-32	rs1807669	-0.027074	0.793541	0.002346	524895	133.183
ieu-b-32	rs1812594	0.018486	0.209	0.002326	524917	63.1633
ieu-b-32	rs181769	0.012571	0.317417	0.002025	523983	38.5379
ieu-b-32	rs1822534	-0.034408	0.393993	0.001932	524914	317.178
ieu-b-32	rs183352775	-0.051267	0.032933	0.005454	524772	88.3576
ieu-b-32	rs1841439	0.012845	0.379266	0.001963	523980	42.818
ieu-b-32	rs1862362	-0.017513	0.442303	0.001909	522443	84.1604
ieu-b-32	rs1864054	0.019411	0.109386	0.003057	524922	40.3184
ieu-b-32	rs1871859	0.019351	0.124218	0.00287	523523	45.4613
ieu-b-32	rs1885995	0.015438	0.576	0.001912	524915	65.1936
ieu-b-32	rs188811675	0.018908	0.089864	0.003464	481386	29.7943
ieu-b-32	rs1893592	0.014656	0.295994	0.002084	523521	49.4577
ieu-b-32	rs189426461	0.067103	0.01357	0.008272	523103	65.8053
ieu-b-32	rs191152488	0.047468	0.02993	0.005636	523977	70.9346
ieu-b-32	rs1918249	-0.013205	0.756221	0.002299	481440	32.9911
ieu-b-32	rs192036578	0.053913	0.014047	0.008228	524462	42.9335
ieu-b-32	rs1927566	-0.013133	0.338323	0.001997	523841	43.2484
ieu-b-32	rs1933295	-0.013819	0.776878	0.002272	524918	36.9943
ieu-b-32	rs1934955	-0.013044	0.281555	0.0021	523522	38.5817
ieu-b-32	rs1947897	-0.015859	0.335038	0.002004	524919	62.626
ieu-b-32	rs1961323	-0.011633	0.437616	0.001907	524920	37.2118
ieu-b-32	rs1966865	0.027118	0.317295	0.002032	524921	178.101
ieu-b-32	rs1967115	0.016769	0.629389	0.001955	524907	73.5731
ieu-b-32	rs1972530	0.012728	0.760796	0.002303	523819	30.5443
ieu-b-32	rs1991431	0.023776	0.440507	0.001903	524918	156.098
ieu-b-32	rs199441	0.014858	0.780786	0.002301	521429	41.6952
ieu-b-32	rs1997797	0.01702	0.445711	0.001905	524922	79.8229
ieu-b-32	rs2011172	-0.040914	0.949998	0.004375	524920	87.4553
ieu-b-32	rs2016851	-0.012929	0.702527	0.002104	523978	37.7604
ieu-b-32	rs2018659	0.013111	0.463258	0.001931	524768	46.1005
ieu-b-32	rs2021163	0.033054	0.035711	0.005105	519821	41.9232
ieu-b-32	rs2028196	-0.016159	0.820479	0.002482	524905	42.3861
ieu-b-32	rs2048240	0.012228	0.507788	0.001896	524913	41.5942
ieu-b-32	rs205438	0.015319	0.712393	0.002138	523838	51.3386
ieu-b-32	rs2055101	-0.013407	0.527164	0.001901	523978	49.739
ieu-b-32	rs2057340	0.013805	0.65339	0.001995	524919	47.8834
ieu-b-32	rs2065500	-0.04804	0.159764	0.002582	523520	346.172
ieu-b-32	rs2068485	0.010843	0.446837	0.001945	524921	31.0784
ieu-b-32	rs2070745	-0.016487	0.366758	0.002024	523835	66.353
ieu-b-32	rs2070749	0.014249	0.843979	0.002603	524922	29.9653
ieu-b-32	rs2075998	-0.015628	0.619807	0.001948	523836	64.3617
ieu-b-32	rs2089979	-0.034539	0.414403	0.001922	523520	322.932
ieu-b-32	rs2091206	-0.026595	0.142321	0.002701	523838	96.9503
ieu-b-32	rs209167	0.103211	0.019581	0.007034	515324	215.301
ieu-b-32	rs209616	0.012097	0.49943	0.001896	524919	40.7077
ieu-b-32	rs2100139	0.015201	0.65839	0.00199	523524	58.3494
ieu-b-32	rs2101975	-0.026897	0.430762	0.001912	524910	197.893
ieu-b-32	rs2111485	-0.016757	0.607202	0.001928	523524	75.54
ieu-b-32	rs2113812	0.01648	0.491048	0.001893	523981	75.7899
ieu-b-32	rs212856	0.013375	0.740661	0.002158	524922	38.4134
ieu-b-32	rs2136797	-0.025038	0.842257	0.002675	524915	87.6093
ieu-b-32	rs2145028	-0.019218	0.17828	0.002474	524921	60.3414
ieu-b-32	rs2152426	-0.013002	0.388572	0.001973	523521	43.4275
ieu-b-32	rs2157691	0.029828	0.265823	0.002127	524917	196.658
ieu-b-32	rs216368	-0.01681	0.376029	0.001946	524918	74.6188
ieu-b-32	rs2189336	0.017782	0.480116	0.001907	523518	86.9477
ieu-b-32	rs2228015	-0.052801	0.036322	0.005118	523520	106.434
ieu-b-32	rs2229094	0.077143	0.25579	0.002167	522423	1267.28
ieu-b-32	rs223313	0.0213	0.486844	0.00189	523981	127.009
ieu-b-32	rs2235413	-0.012031	0.481566	0.001894	524921	40.3498
ieu-b-32	rs2236860	-0.012016	0.282167	0.002112	523981	32.3691
ieu-b-32	rs2238161	-0.023132	0.05694	0.004088	524923	32.0186
ieu-b-32	rs2238792	0.021802	0.286525	0.002176	481440	100.386
ieu-b-32	rs2240345	0.012803	0.59859	0.001929	524463	44.0512
ieu-b-32	rs2244183	-0.016192	0.168365	0.00252	523982	41.2856
ieu-b-32	rs2249989	-0.022599	0.749157	0.002238	523838	101.966
ieu-b-32	rs2259573	0.012983	0.39161	0.001982	523842	42.9083
ieu-b-32	rs2269296	0.01384	0.340147	0.002	524917	47.8862
ieu-b-32	rs2273175	0.013206	0.32452	0.002033	523520	42.1955
ieu-b-32	rs2273215	-0.014956	0.458202	0.001984	480499	56.8258
ieu-b-32	rs2275902	-0.016113	0.297647	0.002059	524462	61.2405
ieu-b-32	rs2277844	0.012113	0.559922	0.001914	524921	40.0514
ieu-b-32	rs2281559	0.01479	0.180415	0.00247	524921	35.8543
ieu-b-32	rs2281734	0.011468	0.654735	0.001993	523841	33.11
ieu-b-32	rs2282718	-0.017559	0.372092	0.002016	522430	75.8607
ieu-b-32	rs2282867	-0.019644	0.71666	0.00211	522837	86.6749
ieu-b-32	rs2289136	0.01619	0.84602	0.002644	524920	37.4946
ieu-b-32	rs2291900	0.016877	0.29054	0.002114	523518	63.7351
ieu-b-32	rs2294861	0.019028	0.294117	0.002069	524919	84.5792
ieu-b-32	rs2297508	-0.022432	0.647622	0.002068	481438	117.661
ieu-b-32	rs2297702	-0.020436	0.080284	0.003478	524923	34.5248
ieu-b-32	rs2297715	-0.017222	0.46334	0.001886	524923	83.3839
ieu-b-32	rs2298552	0.016509	0.52553	0.001891	523520	76.2179
ieu-b-32	rs2298850	-0.014216	0.278208	0.00211	524920	45.3929
ieu-b-32	rs2304776	-0.016413	0.506843	0.001889	523979	75.4936
ieu-b-32	rs2305291	0.014084	0.172756	0.00251	524922	31.4849
ieu-b-32	rs2305591	0.010958	0.557343	0.001903	523982	33.1576
ieu-b-32	rs2313532	-0.014305	0.40082	0.001943	524909	54.2036
ieu-b-32	rs2313571	0.016883	0.347864	0.001983	524916	72.4857
ieu-b-32	rs231509	-0.021532	0.08565	0.003516	524898	37.5033
ieu-b-32	rs2322599	-0.011467	0.365835	0.00196	524917	34.2283
ieu-b-32	rs2328765	-0.015386	0.504243	0.001896	524922	65.8526
ieu-b-32	rs2345626	0.013562	0.762089	0.002224	523984	37.1857
ieu-b-32	rs2346415	-0.010652	0.382261	0.001937	524920	30.2414
ieu-b-32	rs2347784	0.028115	0.268157	0.002154	523659	170.366
ieu-b-32	rs235220	0.015728	0.197538	0.00259	481437	36.8762
ieu-b-32	rs2353701	0.011454	0.439581	0.001905	523980	36.1512
ieu-b-32	rs2359936	-0.011929	0.635591	0.001969	522442	36.7041
ieu-b-32	rs2371108	0.020733	0.388283	0.001732	523976	143.294
ieu-b-32	rs2384319	0.022806	0.095073	0.003275	523522	48.4924
ieu-b-32	rs238914	0.012328	0.39429	0.001937	524921	40.5065
ieu-b-32	rs2403246	0.011959	0.414485	0.00192	524904	38.7959
ieu-b-32	rs2407778	0.010549	0.4437	0.001898	524923	30.8908
ieu-b-32	rs2412544	-0.016169	0.393588	0.001949	523521	68.8242
ieu-b-32	rs2427964	0.013728	0.306027	0.002098	524917	42.8156
ieu-b-32	rs2462017	0.013995	0.652335	0.002002	524922	48.867
ieu-b-32	rs2468175	0.013766	0.637793	0.001966	523522	49.0283
ieu-b-32	rs2469096	-0.012567	0.480347	0.001912	523839	43.2002
ieu-b-32	rs247557	-0.010997	0.52424	0.00189	524920	33.855
ieu-b-32	rs2476601	0.054421	0.899687	0.003132	523524	301.917
ieu-b-32	rs247826	0.038651	0.220693	0.002294	523516	283.879
ieu-b-32	rs2489279	0.017602	0.333667	0.001997	524891	77.6902
ieu-b-32	rs2491084	0.012876	0.346245	0.002009	522093	41.0772
ieu-b-32	rs251398	-0.017302	0.446922	0.001922	524921	81.0372
ieu-b-32	rs2514594	0.019078	0.907321	0.003259	523844	34.2685
ieu-b-32	rs2523978	-0.086407	0.126316	0.002853	519821	917.26
ieu-b-32	rs252491	0.014445	0.514391	0.001922	524921	56.4842
ieu-b-32	rs2542573	-0.014819	0.330988	0.002005	523524	54.627
ieu-b-32	rs2548256	0.014003	0.62009	0.001946	523841	51.7791
ieu-b-32	rs2548499	0.018985	0.208194	0.002326	524919	66.6193
ieu-b-32	rs2549722	0.022889	0.071158	0.003704	524916	38.1865
ieu-b-32	rs255694	-0.018973	0.152251	0.002673	524921	50.3817
ieu-b-32	rs2579088	0.014829	0.721881	0.002104	523524	49.6742
ieu-b-32	rs2594716	0.036743	0.339385	0.002024	524917	329.554
ieu-b-32	rs259981	-0.027105	0.360441	0.001992	523982	185.148
ieu-b-32	rs2600258	-0.017364	0.788705	0.002324	524923	55.8246
ieu-b-32	rs2618443	-0.010521	0.445699	0.001905	522439	30.5016
ieu-b-32	rs2625973	-0.013816	0.285324	0.002114	523522	42.7123
ieu-b-32	rs2672083	0.015277	0.227532	0.002262	524919	45.6131
ieu-b-32	rs2677101	-0.012003	0.467922	0.001897	524922	40.0353
ieu-b-32	rs2696532	-0.01456	0.221632	0.00232	524919	39.3863
ieu-b-32	rs2706239	0.025618	0.151788	0.002651	523520	93.3833
ieu-b-32	rs2710804	0.013802	0.376124	0.001953	523521	49.9434
ieu-b-32	rs2713602	0.016061	0.582568	0.001929	524910	69.3233
ieu-b-32	rs2720024	0.013062	0.368498	0.001967	524902	44.097
ieu-b-32	rs2732484	-0.012299	0.332424	0.002001	523516	37.7784
ieu-b-32	rs2738744	0.015326	0.734447	0.002145	524922	51.0507
ieu-b-32	rs2738783	-0.015649	0.78963	0.00243	481444	41.4724
ieu-b-32	rs2745353	0.014315	0.517546	0.001887	524461	57.5489
ieu-b-32	rs2755253	-0.030903	0.70898	0.002072	524922	222.444
ieu-b-32	rs2759663	-0.019817	0.220413	0.002273	524920	76.0108
ieu-b-32	rs2762063	-0.040898	0.041473	0.004745	524916	74.2899
ieu-b-32	rs2800883	-0.011981	0.376429	0.001958	523519	37.442
ieu-b-32	rs2802268	0.013385	0.215525	0.002327	523521	33.0859
ieu-b-32	rs2807303	0.021641	0.346234	0.001999	524903	117.2
ieu-b-32	rs2841572	0.016186	0.68787	0.002076	524919	60.7887
ieu-b-32	rs2845572	-0.021726	0.086094	0.003372	524908	41.5129
ieu-b-32	rs28468623	0.038267	0.063784	0.003871	524917	97.7239
ieu-b-32	rs2853336	-0.012511	0.542956	0.001897	523516	43.4958
ieu-b-32	rs28533432	-0.025074	0.699647	0.002098	523506	142.835
ieu-b-32	rs28539372	0.038051	0.319096	0.002032	524919	350.657
ieu-b-32	rs2853951	0.075987	0.597093	0.001929	523844	1551.72
ieu-b-32	rs28574812	-0.01424	0.157894	0.002608	524882	29.8128
ieu-b-32	rs28588745	0.02245	0.205718	0.002348	521983	91.4187
ieu-b-32	rs28688110	0.020679	0.110589	0.003146	481438	43.2056
ieu-b-32	rs2869532	-0.035163	0.202394	0.002352	524912	223.509
ieu-b-32	rs28710104	-0.014333	0.683305	0.002031	524920	49.8027
ieu-b-32	rs28732242	0.057379	0.475811	0.001919	516327	894.035
ieu-b-32	rs2891403	-0.048332	0.713445	0.002113	522903	523.201
ieu-b-32	rs2893842	0.012382	0.312769	0.002042	522902	36.7679
ieu-b-32	rs2908425	0.014205	0.332187	0.002044	524917	48.2969
ieu-b-32	rs2913965	0.013148	0.224334	0.002359	481438	31.0643
ieu-b-32	rs2920879	0.014169	0.596322	0.001925	524913	54.177
ieu-b-32	rs2922755	0.015605	0.480628	0.001887	523977	68.3883
ieu-b-32	rs2955370	-0.018386	0.690887	0.00205	524920	80.4387
ieu-b-32	rs2964199	-0.014172	0.683123	0.002032	524920	48.6422
ieu-b-32	rs296683	-0.010542	0.543778	0.001919	524918	30.1783
ieu-b-32	rs2980888	-0.01534	0.697079	0.002067	522903	55.0767
ieu-b-32	rs3012415	0.014327	0.822853	0.002574	481443	30.9807
ieu-b-32	rs304154	0.011965	0.307959	0.002045	524920	34.2324
ieu-b-32	rs309375	0.019206	0.574699	0.001951	524919	96.9076
ieu-b-32	rs3102347	-0.022294	0.82771	0.002628	480362	71.9654
ieu-b-32	rs3118469	0.029198	0.299989	0.00206	524922	200.895
ieu-b-32	rs312470	-0.022452	0.928138	0.003666	524923	37.508
ieu-b-32	rs3129173	-0.07661	0.114412	0.002981	517341	660.458
ieu-b-32	rs3130182	0.025326	0.710939	0.002116	524920	143.252
ieu-b-32	rs3131296	-0.076169	0.148586	0.002656	523516	822.43
ieu-b-32	rs3131337	-0.073604	0.124953	0.002872	518742	656.799
ieu-b-32	rs3131783	-0.079795	0.17532	0.002492	522442	1025.31
ieu-b-32	rs3132451	-0.060609	0.208265	0.002329	523520	677.226
ieu-b-32	rs3132619	-0.088947	0.126376	0.002877	519820	955.831
ieu-b-32	rs3134754	-0.050449	0.445616	0.001903	523842	702.791
ieu-b-32	rs318493	0.012947	0.271336	0.002196	523840	34.7594
ieu-b-32	rs322889	-0.014792	0.230404	0.002236	524916	43.7631
ieu-b-32	rs330196	-0.013871	0.285378	0.002095	524916	43.8375
ieu-b-32	rs332507	-0.01527	0.222163	0.002298	523982	44.1546
ieu-b-32	rs333947	0.026422	0.150265	0.002667	522898	98.1485
ieu-b-32	rs337605	0.049321	0.585784	0.001917	524922	661.939
ieu-b-32	rs33963999	0.024791	0.062507	0.004091	524923	36.7221
ieu-b-32	rs34025077	-0.032806	0.101398	0.003133	524921	109.644
ieu-b-32	rs34038797	-0.019285	0.481191	0.001963	522090	96.5155
ieu-b-32	rs34140544	0.017044	0.648484	0.001996	524889	72.9156
ieu-b-32	rs34236623	0.009376	0.395938	0.001392	524913	45.3686
ieu-b-32	rs34246472	-0.026589	0.054942	0.004165	524910	40.7542
ieu-b-32	rs34327	-0.025891	0.523078	0.001907	522901	184.329
ieu-b-32	rs343812	0.015136	0.296355	0.00207	523983	53.4663
ieu-b-32	rs34487722	0.021496	0.159216	0.00259	524915	68.8833
ieu-b-32	rs34498968	-0.022385	0.137611	0.002742	524922	66.6465
ieu-b-32	rs34517439	0.01622	0.120833	0.002947	523983	30.2928
ieu-b-32	rs34571768	0.018487	0.127987	0.002865	523979	41.6372
ieu-b-32	rs34662054	0.014295	0.299106	0.002067	524922	47.8284
ieu-b-32	rs34664889	0.020387	0.159961	0.002574	524918	62.7318
ieu-b-32	rs34741404	0.018851	0.413195	0.001713	524917	121.102
ieu-b-32	rs34773403	-0.012701	0.277648	0.00211	524909	36.2334
ieu-b-32	rs34850939	0.048075	0.346116	0.002086	524908	531.139
ieu-b-32	rs34871267	-0.07485	0.110635	0.00301	523842	618.371
ieu-b-32	rs34888489	-0.053291	0.093929	0.003234	524920	271.535
ieu-b-32	rs34889187	0.016043	0.256621	0.002189	524920	53.7128
ieu-b-32	rs35001362	-0.015094	0.23581	0.002236	523980	45.5684
ieu-b-32	rs35006008	0.017017	0.220991	0.002297	524890	54.8836
ieu-b-32	rs35037868	-0.072035	0.109574	0.003034	524921	563.708
ieu-b-32	rs35108891	0.026644	0.052431	0.004336	524884	37.7588
ieu-b-32	rs35114152	0.024676	0.225583	0.00227	524922	118.167
ieu-b-32	rs35121828	0.013147	0.258961	0.002162	524921	36.9777
ieu-b-32	rs35186877	0.031862	0.213822	0.002332	523838	186.675
ieu-b-32	rs35345753	-0.026515	0.207147	0.002334	524919	129.057
ieu-b-32	rs35403253	-0.017509	0.383153	0.001964	523835	79.4764
ieu-b-32	rs35643020	0.011915	0.701179	0.002154	480039	30.5981
ieu-b-32	rs35665529	-0.018599	0.088678	0.003331	524922	31.1766
ieu-b-32	rs35720801	-0.019895	0.274554	0.002178	524913	83.4393
ieu-b-32	rs35761487	-0.0182	0.116909	0.002941	523981	38.2958
ieu-b-32	rs35789010	-0.051387	0.083804	0.003422	524921	225.499
ieu-b-32	rs360017	-0.021106	0.775253	0.002273	523984	86.2207
ieu-b-32	rs36020612	0.020654	0.1943	0.002431	523980	72.1833
ieu-b-32	rs36056437	0.01305	0.459719	0.0019	523843	47.175
ieu-b-32	rs36062651	0.011672	0.346562	0.002	524917	34.0588
ieu-b-32	rs3731211	0.043598	0.719794	0.002107	524921	428.156
ieu-b-32	rs3732378	0.034802	0.17271	0.002493	523523	194.878
ieu-b-32	rs3735485	0.044361	0.844816	0.002643	524463	281.713
ieu-b-32	rs3735609	-0.014715	0.247743	0.002194	524918	44.9827
ieu-b-32	rs3741494	-0.02147	0.09537	0.003352	523522	41.0255
ieu-b-32	rs3748022	-0.024901	0.221006	0.00229	523978	118.239
ieu-b-32	rs3749748	-0.025966	0.246662	0.002199	523523	139.431
ieu-b-32	rs375288	-0.011232	0.335872	0.002014	523976	31.1024
ieu-b-32	rs3761846	0.020501	0.569525	0.001907	524920	115.571
ieu-b-32	rs3778754	-0.01165	0.465452	0.001913	524919	37.0869
ieu-b-32	rs3782473	-0.013602	0.240016	0.002226	523519	37.3382
ieu-b-32	rs3797727	0.019727	0.112161	0.002999	523508	43.2681
ieu-b-32	rs3801204	-0.014435	0.201561	0.002369	523523	37.128
ieu-b-32	rs3803004	-0.010742	0.379543	0.00195	523523	30.3459
ieu-b-32	rs3807121	0.013808	0.297961	0.002062	524918	44.8418
ieu-b-32	rs3809114	-0.013081	0.559654	0.001943	523519	45.3247
ieu-b-32	rs3809790	-0.01651	0.476503	0.001892	523978	76.1465
ieu-b-32	rs3810276	-0.01182	0.404565	0.001953	523520	36.6293
ieu-b-32	rs3810818	-0.018248	0.773356	0.002353	480038	60.143
ieu-b-32	rs3811444	0.014691	0.33544	0.001997	522443	54.1184
ieu-b-32	rs3812849	0.04349	0.266158	0.002142	524921	412.229
ieu-b-32	rs3851820	-0.017551	0.744961	0.002175	524919	65.1154
ieu-b-32	rs3913010	0.029847	0.81036	0.002436	523522	150.122
ieu-b-32	rs3926279	0.030499	0.091022	0.003319	524918	84.4413
ieu-b-32	rs393548	0.015943	0.213559	0.002396	479358	44.2756
ieu-b-32	rs3992621	-0.010384	0.535606	0.001894	524918	30.0585
ieu-b-32	rs399538	0.013359	0.75547	0.002196	524923	37.0068
ieu-b-32	rs4102217	-0.016351	0.196193	0.002392	523982	46.7266
ieu-b-32	rs41275184	0.037386	0.032676	0.005338	524921	49.0523
ieu-b-32	rs41287280	0.095742	0.021109	0.006645	524463	207.593
ieu-b-32	rs413141	0.026632	0.862502	0.002789	524922	91.182
ieu-b-32	rs41317270	-0.018469	0.177256	0.002479	524921	55.505
ieu-b-32	rs413488	-0.099825	0.980039	0.006965	519299	205.416
ieu-b-32	rs4149577	-0.023346	0.516951	0.001901	523520	150.82
ieu-b-32	rs419470	0.014977	0.716626	0.002097	524922	51.0095
ieu-b-32	rs4302451	-0.012955	0.746196	0.001604	522445	65.2326
ieu-b-32	rs4319365	-0.01934	0.544871	0.001904	524920	103.176
ieu-b-32	rs4329504	-0.013235	0.419341	0.001915	524916	47.7649
ieu-b-32	rs4368329	-0.01344	0.211692	0.002313	523981	33.7634
ieu-b-32	rs4394929	0.011918	0.297531	0.002162	481434	30.3874
ieu-b-32	rs4396821	0.013408	0.491587	0.001882	524920	50.756
ieu-b-32	rs4401177	0.018913	0.120901	0.002887	523523	42.9166
ieu-b-32	rs4406174	0.018355	0.101238	0.003281	477215	31.2964
ieu-b-32	rs4411786	-0.045103	0.265295	0.002147	524923	441.311
ieu-b-32	rs4494951	-0.047035	0.018214	0.0072	523521	42.6752
ieu-b-32	rs4530278	0.017139	0.598216	0.00198	524915	74.9271
ieu-b-32	rs45528934	-0.020532	0.161765	0.00258	523980	63.3317
ieu-b-32	rs4589617	0.018814	0.1259	0.002902	524922	42.0306
ieu-b-32	rs4619033	-0.019043	0.267859	0.002139	523522	79.2588
ieu-b-32	rs4641805	-0.016094	0.128543	0.002885	524902	31.1197
ieu-b-32	rs4645881	0.020784	0.85231	0.002791	480360	55.4545
ieu-b-32	rs464609	0.011801	0.544347	0.001899	523520	38.6177
ieu-b-32	rs4655783	-0.018533	0.532769	0.001898	523519	95.3449
ieu-b-32	rs4660128	-0.024767	0.896961	0.003138	524922	62.293
ieu-b-32	rs466328	-0.016001	0.670411	0.002034	522900	61.8858
ieu-b-32	rs4675364	-0.015221	0.731727	0.002126	523982	51.2576
ieu-b-32	rs4681780	-0.012469	0.362017	0.001975	523840	39.8591
ieu-b-32	rs4686836	-0.013632	0.768761	0.002238	523524	37.102
ieu-b-32	rs4696314	0.014209	0.515076	0.001906	522443	55.575
ieu-b-32	rs4711790	-0.017265	0.340237	0.001993	524923	75.0442
ieu-b-32	rs4718976	-0.017869	0.694537	0.002085	523522	73.4491
ieu-b-32	rs4719654	-0.013371	0.441727	0.001933	524921	47.8478
ieu-b-32	rs4719885	0.018998	0.24669	0.002224	524918	72.97
ieu-b-32	rs4737010	0.026819	0.228863	0.002264	524917	140.324
ieu-b-32	rs4743469	-0.032476	0.036661	0.005045	524921	41.4382
ieu-b-32	rs4764803	0.014166	0.616977	0.001958	523833	52.3441
ieu-b-32	rs4766800	-0.010595	0.578095	0.00192	524919	30.4507
ieu-b-32	rs4789294	0.02652	0.219391	0.002301	524920	132.835
ieu-b-32	rs4805881	-0.015028	0.665288	0.00203	524922	54.8035
ieu-b-32	rs4808235	0.013669	0.715289	0.002137	523812	40.9131
ieu-b-32	rs4808932	0.015942	0.16107	0.002571	524919	38.4485
ieu-b-32	rs4820944	-0.011876	0.427973	0.001917	523516	38.3791
ieu-b-32	rs4821591	-0.01235	0.313874	0.002082	524913	35.1861
ieu-b-32	rs4834240	-0.022068	0.303215	0.002055	523509	115.319
ieu-b-32	rs4842921	0.011151	0.390803	0.001938	524911	33.1069
ieu-b-32	rs4844610	0.01421	0.821833	0.002462	523981	33.3127
ieu-b-32	rs4849169	0.020898	0.482168	0.0019	523977	120.976
ieu-b-32	rs4852777	0.011543	0.595325	0.001919	524921	36.1814
ieu-b-32	rs4879780	-0.01106	0.631309	0.001961	524918	31.8092
ieu-b-32	rs4880192	0.029356	0.720804	0.002198	480501	178.376
ieu-b-32	rs4889647	0.017614	0.41196	0.00192	524920	84.1612
ieu-b-32	rs4890887	-0.013057	0.391626	0.001954	524919	44.6515
ieu-b-32	rs4899037	0.01228	0.242144	0.002215	524920	30.736
ieu-b-32	rs4902750	-0.014363	0.158697	0.002626	523521	29.9157
ieu-b-32	rs4907236	0.011477	0.283222	0.002095	522893	30.0115
ieu-b-32	rs4915452	0.01215	0.39002	0.001934	524803	39.4673
ieu-b-32	rs4925547	0.012002	0.402366	0.001924	524916	38.9131
ieu-b-32	rs4930737	0.019331	0.313403	0.002043	523981	89.5303
ieu-b-32	rs4935734	0.010508	0.485277	0.001896	523982	30.7158
ieu-b-32	rs4940572	0.023283	0.136477	0.002808	522444	68.7515
ieu-b-32	rs494091	0.02706	0.425556	0.001901	524921	202.623
ieu-b-32	rs4947482	0.011157	0.334374	0.002007	524916	30.9028
ieu-b-32	rs4948492	-0.021918	0.661671	0.001998	524920	120.34
ieu-b-32	rs4948822	0.012732	0.231555	0.002238	524920	32.3647
ieu-b-32	rs4952244	0.012737	0.266422	0.002135	524918	35.5907
ieu-b-32	rs4963668	0.016008	0.839665	0.002572	523524	38.7374
ieu-b-32	rs4972950	0.021567	0.107585	0.003043	522575	50.2312
ieu-b-32	rs4973396	-0.013628	0.232626	0.002243	523980	36.9151
ieu-b-32	rs4976642	0.024419	0.831367	0.002519	524910	93.9718
ieu-b-32	rs4985394	-0.011053	0.414068	0.001947	520980	32.2275
ieu-b-32	rs4987855	-0.024077	0.096307	0.003242	523519	55.154
ieu-b-32	rs501461	-0.017739	0.599659	0.001941	523522	83.5229
ieu-b-32	rs5026470	0.036884	0.517317	0.001892	524922	380.042
ieu-b-32	rs5030672	-0.062836	0.00876	0.010611	480981	35.0673
ieu-b-32	rs510066	0.019408	0.137579	0.002778	524912	48.8085
ieu-b-32	rs517328	-0.010919	0.587177	0.001999	523840	29.8359
ieu-b-32	rs519380	0.013288	0.2206	0.002286	523522	33.7882
ieu-b-32	rs520734	0.011795	0.289651	0.002082	524917	32.0947
ieu-b-32	rs522068	-0.023142	0.078848	0.003607	524918	41.1631
ieu-b-32	rs531498	0.013499	0.352171	0.001983	524901	46.34
ieu-b-32	rs531864	-0.01285	0.349957	0.001989	523981	41.7383
ieu-b-32	rs533483	-0.014327	0.244075	0.002238	523519	40.9816
ieu-b-32	rs545755	0.014545	0.561226	0.001914	524845	57.7487
ieu-b-32	rs5498	-0.043577	0.425749	0.001983	480039	482.911
ieu-b-32	rs550349	-0.013107	0.718463	0.002095	523521	39.1414
ieu-b-32	rs55665939	0.015647	0.305999	0.00206	524908	57.6934
ieu-b-32	rs55734382	0.01777	0.331332	0.002015	523842	77.772
ieu-b-32	rs55753183	-0.015107	0.342598	0.001994	523837	57.399
ieu-b-32	rs55834529	-0.067998	0.10524	0.003077	524922	488.355
ieu-b-32	rs55860688	0.029674	0.272336	0.002117	523982	196.476
ieu-b-32	rs55867915	-0.030316	0.076214	0.003572	524920	72.031
ieu-b-32	rs559406	0.012576	0.548147	0.001904	524890	43.6264
ieu-b-32	rs55940829	0.012583	0.280173	0.002206	479845	32.5354
ieu-b-32	rs55982282	0.061557	0.135291	0.002764	521154	495.995
ieu-b-32	rs56094005	-0.040102	0.042917	0.004704	523504	72.6768
ieu-b-32	rs56179616	0.031193	0.258737	0.002167	524913	207.202
ieu-b-32	rs56209154	-0.051544	0.01858	0.007057	523522	53.3475
ieu-b-32	rs56252104	0.018921	0.260661	0.002172	523978	75.8869
ieu-b-32	rs56287491	0.070518	0.015198	0.008094	521270	75.9053
ieu-b-32	rs56308324	0.017813	0.130681	0.002809	524916	40.2132
ieu-b-32	rs56321830	0.020672	0.184951	0.002434	524910	72.131
ieu-b-32	rs565416	-0.012038	0.295616	0.002067	524907	33.9177
ieu-b-32	rs56850780	-0.02142	0.077731	0.003625	524923	34.9157
ieu-b-32	rs57347846	0.029345	0.070572	0.003734	524921	61.7615
ieu-b-32	rs5759996	-0.021052	0.076007	0.003699	524922	32.3904
ieu-b-32	rs576112	0.012632	0.268654	0.002152	524918	34.4555
ieu-b-32	rs577195	0.012965	0.420155	0.001923	523837	45.4553
ieu-b-32	rs57912571	0.037612	0.027102	0.005849	524463	41.3512
ieu-b-32	rs57994514	0.018591	0.127328	0.002835	524922	43.0029
ieu-b-32	rs58089049	0.016225	0.725554	0.002135	524918	57.7527
ieu-b-32	rs58123634	-0.036837	0.046328	0.004667	524458	62.3005
ieu-b-32	rs58408429	-0.023618	0.186094	0.002428	523974	94.6209
ieu-b-32	rs58550282	0.021308	0.196978	0.002504	480503	72.4127
ieu-b-32	rs58667319	-0.02322	0.122978	0.00289	524920	64.5546
ieu-b-32	rs58845524	-0.012129	0.511225	0.001901	524920	40.7084
ieu-b-32	rs58869535	-0.012279	0.391696	0.002018	481440	37.0239
ieu-b-32	rs588997	0.013935	0.377321	0.002023	523916	47.4483
ieu-b-32	rs59381873	0.017269	0.179057	0.00248	522837	48.4875
ieu-b-32	rs5998509	-0.040865	0.188334	0.002471	523446	273.499
ieu-b-32	rs6001858	-0.015263	0.735573	0.002175	524904	49.2447
ieu-b-32	rs6009946	0.012588	0.24692	0.002204	524913	32.6204
ieu-b-32	rs6011278	0.024557	0.074772	0.00376	481441	42.6553
ieu-b-32	rs6015663	-0.01135	0.425482	0.001918	524920	35.0181
ieu-b-32	rs6020381	0.012763	0.469343	0.00191	523977	44.6516
ieu-b-32	rs6020560	0.018782	0.470151	0.001894	524920	98.3382
ieu-b-32	rs6025	-0.036939	0.976691	0.006286	523984	34.5319
ieu-b-32	rs6031444	-0.014841	0.560838	0.001948	524912	58.0426
ieu-b-32	rs603424	0.020453	0.174511	0.002498	523520	67.039
ieu-b-32	rs60505738	0.025978	0.08997	0.0035	479333	55.0901
ieu-b-32	rs6054427	-0.010988	0.621541	0.001965	523520	31.2688
ieu-b-32	rs6055955	-0.027115	0.508453	0.001896	523523	204.522
ieu-b-32	rs60580948	-0.017817	0.14007	0.002756	523979	41.7935
ieu-b-32	rs60600003	0.029505	0.100013	0.003164	524919	86.9594
ieu-b-32	rs6060699	-0.021755	0.101004	0.003151	524921	47.6672
ieu-b-32	rs60633358	-0.02173	0.131836	0.00279	524922	60.661
ieu-b-32	rs6063965	0.022749	0.113732	0.002999	524906	57.54
ieu-b-32	rs6065668	-0.013523	0.265756	0.002142	524915	39.8571
ieu-b-32	rs60694493	0.013985	0.443837	0.0019	524921	54.1771
ieu-b-32	rs6072080	0.019842	0.585279	0.001942	523835	104.393
ieu-b-32	rs6077868	-0.017055	0.206236	0.002379	523833	51.3941
ieu-b-32	rs61000762	-0.031869	0.142321	0.002707	523837	138.599
ieu-b-32	rs6103270	-0.013672	0.226397	0.002275	524922	36.116
ieu-b-32	rs611847	0.014579	0.635502	0.002003	522444	52.9776
ieu-b-32	rs6132842	0.015092	0.168021	0.002538	524913	35.3597
ieu-b-32	rs61387190	0.031603	0.157437	0.0026	523981	147.743
ieu-b-32	rs61410672	0.090494	0.034757	0.005298	519821	291.752
ieu-b-32	rs616582	0.01754	0.590723	0.001924	522903	83.1089
ieu-b-32	rs61750929	-0.070296	0.056331	0.004108	524920	292.819
ieu-b-32	rs61778219	0.023251	0.140899	0.002746	523977	71.6936
ieu-b-32	rs61789562	-0.023351	0.117594	0.002933	523983	63.3848
ieu-b-32	rs61850684	-0.032458	0.233502	0.002245	523843	209.03
ieu-b-32	rs61863767	0.013439	0.596443	0.001927	524916	48.6372
ieu-b-32	rs61867141	-0.017128	0.194944	0.002531	481443	45.796
ieu-b-32	rs61882686	0.027527	0.084668	0.003402	524899	65.4708
ieu-b-32	rs61884270	0.026737	0.086143	0.003367	524921	63.0576
ieu-b-32	rs61988697	0.015485	0.140682	0.002721	524921	32.3865
ieu-b-32	rs62037251	0.025364	0.075033	0.00381	524789	44.3184
ieu-b-32	rs62064990	0.028679	0.036169	0.005116	523984	31.4243
ieu-b-32	rs62070638	0.01499	0.174964	0.00249	524922	36.2412
ieu-b-32	rs62084697	0.013821	0.209281	0.002332	523982	35.1253
ieu-b-32	rs62091998	-0.022325	0.307469	0.002049	523976	118.713
ieu-b-32	rs62175389	-0.021657	0.213812	0.002299	523970	88.7395
ieu-b-32	rs62180255	0.034202	0.441013	0.001899	523984	324.378
ieu-b-32	rs62229760	0.011989	0.503926	0.00191	524910	39.4001
ieu-b-32	rs62237815	-0.022846	0.078731	0.003512	524923	42.3165
ieu-b-32	rs62241216	-0.012414	0.492468	0.001982	480498	39.2296
ieu-b-32	rs62260788	0.021647	0.093339	0.003764	524922	33.0746
ieu-b-32	rs62262391	-0.025903	0.224686	0.002268	522837	130.44
ieu-b-32	rs62264487	-0.014449	0.192155	0.002395	524919	36.3968
ieu-b-32	rs62334097	-0.018812	0.112515	0.002993	524920	39.5053
ieu-b-32	rs62428835	0.014776	0.163125	0.002597	524921	32.3719
ieu-b-32	rs62485905	-0.0177	0.551492	0.001909	523981	85.9672
ieu-b-32	rs62510269	-0.0278	0.146078	0.002681	524919	107.521
ieu-b-32	rs62621812	0.055993	0.020688	0.006836	524462	67.0906
ieu-b-32	rs630379	0.06507	0.687195	0.002041	522443	1016.42
ieu-b-32	rs6339	-0.02951	0.060564	0.004021	523519	53.8603
ieu-b-32	rs6457134	0.011174	0.40683	0.00194	520681	33.1751
ieu-b-32	rs6474359	-0.051371	0.037682	0.005006	523520	105.306
ieu-b-32	rs6474820	0.014039	0.169618	0.002528	523983	30.8402
ieu-b-32	rs6487543	0.019723	0.770994	0.002284	523983	74.5679
ieu-b-32	rs649870	-0.017545	0.430282	0.00191	524919	84.3798
ieu-b-32	rs6502555	0.028939	0.269464	0.002252	480018	165.131
ieu-b-32	rs6509298	0.012102	0.625878	0.001964	523786	37.969
ieu-b-32	rs6531677	-0.024579	0.553362	0.001922	524919	163.538
ieu-b-32	rs6546881	0.012654	0.657162	0.001992	523791	40.353
ieu-b-32	rs6554158	0.014203	0.231214	0.00224	524917	40.2034
ieu-b-32	rs6565201	-0.025855	0.259922	0.002158	524854	143.544
ieu-b-32	rs656841	0.012532	0.630323	0.002005	524906	39.067
ieu-b-32	rs6569648	0.018727	0.761261	0.002211	523519	71.7393
ieu-b-32	rs6571725	-0.011469	0.495223	0.001908	524899	36.1321
ieu-b-32	rs6585021	-0.017226	0.899552	0.003146	523523	29.9813
ieu-b-32	rs6587551	0.024837	0.451319	0.001896	524916	171.601
ieu-b-32	rs6592656	0.010673	0.522763	0.001901	524920	31.5215
ieu-b-32	rs66731853	0.016166	0.325233	0.002018	524920	64.1743
ieu-b-32	rs6677889	0.010901	0.372605	0.001955	523521	31.0912
ieu-b-32	rs66815886	-0.012607	0.279949	0.002102	523975	35.9713
ieu-b-32	rs66842944	0.020118	0.080428	0.003493	524922	33.1719
ieu-b-32	rs6691839	-0.014333	0.764657	0.002227	524920	41.4221
ieu-b-32	rs6698440	-0.012053	0.459348	0.001899	523062	40.2846
ieu-b-32	rs6708982	-0.031333	0.031944	0.005422	523982	33.3951
ieu-b-32	rs6721663	-0.026133	0.158697	0.0026	524919	101.025
ieu-b-32	rs6742799	-0.039239	0.199766	0.002357	523521	277.15
ieu-b-32	rs6743068	0.031438	0.729732	0.002125	523983	218.872
ieu-b-32	rs6744744	0.027616	0.048874	0.00454	523982	37.0006
ieu-b-32	rs67483792	-0.035358	0.042874	0.00473	523982	55.8794
ieu-b-32	rs6755786	0.026573	0.773393	0.002252	523978	139.233
ieu-b-32	rs6755895	-0.023423	0.230958	0.002291	523976	104.528
ieu-b-32	rs67587726	0.028128	0.068631	0.003751	524909	56.2318
ieu-b-32	rs677355	-0.014061	0.321046	0.002027	523506	48.1197
ieu-b-32	rs6774387	-0.01107	0.403723	0.001927	524921	33.0012
ieu-b-32	rs678393	-0.015416	0.261711	0.002196	524921	49.2807
ieu-b-32	rs68046732	0.014462	0.610793	0.001957	523980	54.6102
ieu-b-32	rs6844726	-0.031861	0.042742	0.004747	524923	45.0483
ieu-b-32	rs6851446	0.019806	0.095832	0.003349	480043	34.9753
ieu-b-32	rs6882861	0.018512	0.241755	0.002207	524920	70.3559
ieu-b-32	rs6903444	0.012328	0.336837	0.002001	524921	37.9568
ieu-b-32	rs6908339	-0.010729	0.497289	0.001893	524919	32.123
ieu-b-32	rs6911448	-0.012859	0.510545	0.001892	521007	46.1924
ieu-b-32	rs6918542	0.023465	0.154592	0.00261	524921	80.8274
ieu-b-32	rs6926219	0.026814	0.547273	0.001896	524911	200.007
ieu-b-32	rs6931118	0.026901	0.666414	0.002003	524921	180.374
ieu-b-32	rs6936325	-0.044824	0.024681	0.006115	523983	53.7312
ieu-b-32	rs6938	-0.014196	0.693533	0.00209	524917	46.1358
ieu-b-32	rs6942609	-0.016393	0.200949	0.002357	522442	48.3722
ieu-b-32	rs6955702	-0.022276	0.522122	0.001916	523522	135.17
ieu-b-32	rs696	0.025359	0.364762	0.001966	523983	166.378
ieu-b-32	rs6967605	-0.012848	0.426572	0.001907	524920	45.3908
ieu-b-32	rs6975957	-0.019055	0.813644	0.002601	522508	53.6705
ieu-b-32	rs6982175	-0.021709	0.880636	0.002935	523524	54.7094
ieu-b-32	rs6983550	0.013778	0.642231	0.001975	523520	48.6672
ieu-b-32	rs6983680	0.01453	0.282165	0.002103	523841	47.7365
ieu-b-32	rs6991832	0.013182	0.555139	0.00191	523980	47.6315
ieu-b-32	rs6995717	-0.013148	0.449676	0.001915	524920	47.139
ieu-b-32	rs6999805	0.014922	0.371031	0.001962	524917	57.8435
ieu-b-32	rs7000289	-0.012459	0.2753	0.002122	524887	34.4726
ieu-b-32	rs7005874	0.016775	0.250101	0.002198	524920	58.2463
ieu-b-32	rs7006802	-0.02463	0.055229	0.00413	524922	35.5653
ieu-b-32	rs7007986	-0.022001	0.601181	0.002012	481435	119.571
ieu-b-32	rs7012814	-0.013439	0.474127	0.001909	523835	49.5588
ieu-b-32	rs706819	0.013638	0.738233	0.002173	523524	39.3895
ieu-b-32	rs7071131	-0.016035	0.495115	0.001968	480008	66.3874
ieu-b-32	rs7076190	-0.010935	0.573541	0.001914	523841	32.6401
ieu-b-32	rs7080472	-0.014892	0.42649	0.001916	523513	60.4106
ieu-b-32	rs7087798	-0.011178	0.631164	0.001953	524922	32.7584
ieu-b-32	rs7127911	0.024096	0.266421	0.002147	523512	125.958
ieu-b-32	rs7138945	0.012262	0.363488	0.001966	523514	38.9004
ieu-b-32	rs713909	-0.028643	0.432792	0.001946	524919	216.646
ieu-b-32	rs714027	-0.034906	0.552066	0.001905	523522	335.744
ieu-b-32	rs71420836	0.030214	0.097097	0.003343	480503	81.6849
ieu-b-32	rs7147987	0.011616	0.460406	0.001911	523841	36.9479
ieu-b-32	rs71506737	-0.015226	0.207204	0.002342	524919	42.2665
ieu-b-32	rs71559072	-0.073085	0.110098	0.003017	523513	586.819
ieu-b-32	rs7161799	0.034112	0.076225	0.0036	524922	89.7858
ieu-b-32	rs71636779	-0.02059	0.080943	0.003456	524915	35.4947
ieu-b-32	rs7164347	-0.014603	0.218	0.002307	524920	40.067
ieu-b-32	rs71658797	0.015944	0.119403	0.002912	524921	29.9785
ieu-b-32	rs7192652	0.022219	0.480623	0.001915	523516	134.62
ieu-b-32	rs721131	-0.018902	0.31956	0.00203	524919	86.7005
ieu-b-32	rs7212001	0.011911	0.583652	0.00193	523520	38.0873
ieu-b-32	rs721377	0.019951	0.102169	0.003209	522442	38.6534
ieu-b-32	rs72637694	-0.014036	0.188106	0.002424	524921	33.5289
ieu-b-32	rs72661392	0.021457	0.098333	0.003183	523065	45.4426
ieu-b-32	rs72664176	-0.022437	0.069149	0.003828	523979	34.3545
ieu-b-32	rs7267759	-0.022555	0.100198	0.003154	524922	51.14
ieu-b-32	rs72678365	0.013439	0.181212	0.002453	523984	30.0149
ieu-b-32	rs72685677	-0.05055	0.029353	0.005696	524923	78.7591
ieu-b-32	rs72726244	-0.023117	0.058426	0.004027	524923	32.9532
ieu-b-32	rs72742546	-0.016981	0.139262	0.002749	524923	38.1571
ieu-b-32	rs72745470	-0.010988	0.361418	0.001983	524920	30.7037
ieu-b-32	rs72796158	0.060498	0.130937	0.002798	521145	467.504
ieu-b-32	rs72811910	0.021175	0.07319	0.003668	523980	33.3263
ieu-b-32	rs72829229	-0.031515	0.03732	0.005103	523982	38.1401
ieu-b-32	rs72835315	0.035058	0.060241	0.004198	521155	69.7409
ieu-b-32	rs72839477	-0.071659	0.106194	0.003062	523981	547.683
ieu-b-32	rs7284125	-0.015221	0.412988	0.00196	524912	60.3077
ieu-b-32	rs72841879	-0.019428	0.119842	0.002919	523916	44.2982
ieu-b-32	rs72895339	-0.01178	0.330724	0.00201	522904	34.3476
ieu-b-32	rs72904801	0.021316	0.089053	0.003312	524922	41.4218
ieu-b-32	rs72915908	0.041514	0.015958	0.007573	523588	30.0505
ieu-b-32	rs72928038	-0.033322	0.176926	0.002481	524918	180.388
ieu-b-32	rs72955444	0.020093	0.088271	0.003349	523982	35.9963
ieu-b-32	rs73073149	-0.054121	0.010583	0.009364	524922	33.4047
ieu-b-32	rs7308380	0.015969	0.750511	0.00218	524920	53.6588
ieu-b-32	rs73142294	0.015158	0.247603	0.002212	523840	46.9582
ieu-b-32	rs73165514	0.020861	0.086367	0.003359	524914	38.5699
ieu-b-32	rs73234873	0.012329	0.292526	0.00209	524917	34.7986
ieu-b-32	rs73239280	-0.031522	0.203256	0.002348	524918	180.231
ieu-b-32	rs7326773	0.019909	0.104973	0.003111	523977	40.9541
ieu-b-32	rs7333277	-0.012952	0.528593	0.001929	523840	45.0825
ieu-b-32	rs73407222	0.043671	0.016411	0.007564	518881	33.3335
ieu-b-32	rs73457437	0.03026	0.032082	0.005365	524921	31.8124
ieu-b-32	rs7350725	0.010771	0.517408	0.001951	524921	30.4787
ieu-b-32	rs73850520	0.016814	0.137502	0.002739	524922	37.6839
ieu-b-32	rs73880371	-0.030486	0.113692	0.002981	524918	104.586
ieu-b-32	rs73961715	-0.04895	0.127705	0.002823	523983	300.664
ieu-b-32	rs74227709	-0.028903	0.071527	0.00365	524921	62.7045
ieu-b-32	rs74280151	0.028848	0.174782	0.002226	524901	167.95
ieu-b-32	rs74408817	-0.023367	0.08075	0.003486	524920	44.9314
ieu-b-32	rs74456643	-0.012383	0.22525	0.002265	524917	29.8892
ieu-b-32	rs74480102	-0.028812	0.041633	0.004826	523065	35.6427
ieu-b-32	rs74526869	0.034829	0.125385	0.002856	524922	148.718
ieu-b-32	rs74655177	0.024465	0.051994	0.004269	524921	32.8425
ieu-b-32	rs74679312	0.031268	0.056702	0.004262	524923	53.8235
ieu-b-32	rs748113	-0.03428	0.436258	0.002004	479423	292.607
ieu-b-32	rs7486636	-0.017112	0.325484	0.002061	523836	68.9357
ieu-b-32	rs7488780	-0.013548	0.204546	0.002351	524919	33.2081
ieu-b-32	rs74979580	-0.040298	0.062172	0.003921	524923	105.626
ieu-b-32	rs75049211	-0.030705	0.039779	0.004887	523066	39.4759
ieu-b-32	rs75149412	0.051086	0.014107	0.008102	524462	39.7574
ieu-b-32	rs7517742	0.015014	0.352308	0.001985	524918	57.2098
ieu-b-32	rs75254238	-0.02539	0.062515	0.003919	524923	41.9733
ieu-b-32	rs7527032	-0.018301	0.699615	0.002055	523980	79.3093
ieu-b-32	rs7527389	-0.019326	0.630568	0.001959	522837	97.3225
ieu-b-32	rs7529794	0.016098	0.26241	0.002151	523842	56.0095
ieu-b-32	rs753612	0.014079	0.611866	0.001942	523523	52.5586
ieu-b-32	rs75388820	0.025854	0.053062	0.004303	523982	36.1003
ieu-b-32	rs75421120	0.026502	0.213334	0.0023	524890	132.77
ieu-b-32	rs754292	-0.058339	0.546966	0.001914	522443	929.036
ieu-b-32	rs7550068	-0.019785	0.786601	0.002301	524918	73.9328
ieu-b-32	rs7550171	-0.015629	0.72492	0.002129	524916	53.8902
ieu-b-32	rs75502691	-0.024544	0.051329	0.004357	522092	31.7332
ieu-b-32	rs75546717	0.018748	0.08871	0.003326	524917	31.7734
ieu-b-32	rs7574865	0.013263	0.777025	0.002263	523521	34.3489
ieu-b-32	rs7578047	0.016178	0.132273	0.002907	480037	30.9712
ieu-b-32	rs7578575	0.040028	0.294544	0.002101	523982	362.973
ieu-b-32	rs7584576	0.013783	0.401955	0.001946	522438	50.1649
ieu-b-32	rs75865061	-0.019335	0.120513	0.002906	524923	44.2686
ieu-b-32	rs75901817	-0.029791	0.034515	0.00528	524922	31.8347
ieu-b-32	rs7591197	0.015594	0.193623	0.002418	523983	41.5911
ieu-b-32	rs75994395	0.023386	0.066911	0.003812	524922	37.6361
ieu-b-32	rs7617331	0.016015	0.530403	0.00189	524917	71.8007
ieu-b-32	rs76200887	-0.023087	0.05708	0.004184	523984	30.4474
ieu-b-32	rs76217384	-0.027287	0.231379	0.002234	523983	149.191
ieu-b-32	rs7624838	0.012364	0.369708	0.001958	523516	39.8741
ieu-b-32	rs7626624	-0.018932	0.096955	0.0032	523520	35.0019
ieu-b-32	rs7627511	-0.017032	0.218995	0.002422	523839	49.4517
ieu-b-32	rs76332743	-0.024944	0.081126	0.003465	524914	51.8232
ieu-b-32	rs763333	-0.012373	0.480554	0.001892	524921	42.7667
ieu-b-32	rs7633673	0.01219	0.407344	0.001923	523522	40.1834
ieu-b-32	rs763787	-0.013225	0.317402	0.002067	524921	40.9363
ieu-b-32	rs76466321	-0.035725	0.027057	0.005805	524920	37.8738
ieu-b-32	rs7648696	0.042995	0.415527	0.00204	523834	444.195
ieu-b-32	rs766228	-0.010513	0.502115	0.001903	523522	30.5193
ieu-b-32	rs76623725	0.054452	0.024951	0.006112	523973	79.3705
ieu-b-32	rs7672519	0.011228	0.480562	0.00189	524883	35.2923
ieu-b-32	rs76733241	0.024238	0.05209	0.004297	523984	31.8171
ieu-b-32	rs76822006	0.055701	0.017216	0.007307	524461	58.1094
ieu-b-32	rs76830965	-0.020783	0.116683	0.002956	523843	49.4317
ieu-b-32	rs768514	-0.013628	0.25648	0.002191	524790	38.6881
ieu-b-32	rs7687313	0.015473	0.294749	0.002075	523982	55.6047
ieu-b-32	rs76873509	0.016238	0.2484	0.002204	524894	54.28
ieu-b-32	rs76952916	0.025864	0.059532	0.004081	524898	40.1658
ieu-b-32	rs7696969	-0.012466	0.619889	0.002023	481440	37.9718
ieu-b-32	rs7701967	-0.014979	0.34071	0.002027	523837	54.608
ieu-b-32	rs77101566	0.031592	0.036931	0.005074	524922	38.7661
ieu-b-32	rs7714191	-0.019829	0.419039	0.001925	523842	106.106
ieu-b-32	rs7716136	-0.011539	0.354103	0.001997	523980	33.3871
ieu-b-32	rs7723153	-0.012335	0.419547	0.001915	523519	41.4896
ieu-b-32	rs77265382	-0.033169	0.045014	0.004662	524921	50.6196
ieu-b-32	rs7736085	-0.013265	0.770336	0.002246	523842	34.8814
ieu-b-32	rs7736615	0.013177	0.508002	0.001892	524919	48.5053
ieu-b-32	rs77388365	0.021559	0.092926	0.003248	524920	44.0579
ieu-b-32	rs7742178	0.071207	0.981512	0.007073	524067	101.353
ieu-b-32	rs77506398	0.019952	0.09063	0.0033	524913	36.5547
ieu-b-32	rs7751705	0.040238	0.017125	0.007343	518024	30.0278
ieu-b-32	rs77561310	-0.024942	0.12406	0.002874	524917	75.316
ieu-b-32	rs7762228	0.083766	0.013421	0.008314	521172	101.511
ieu-b-32	rs77653640	0.015717	0.19368	0.002403	523980	42.7789
ieu-b-32	rs77713896	0.034601	0.061285	0.003941	523982	77.0837
ieu-b-32	rs7776054	-0.04014	0.260832	0.00215	524458	348.559
ieu-b-32	rs7780328	0.037325	0.06709	0.003773	524914	97.8643
ieu-b-32	rs7781964	-0.01417	0.188413	0.002419	524917	34.3136
ieu-b-32	rs77876222	0.044726	0.019648	0.007065	524526	40.0769
ieu-b-32	rs77878648	0.027087	0.040516	0.004842	523983	31.2947
ieu-b-32	rs77954449	-0.036769	0.028289	0.005678	524921	41.9345
ieu-b-32	rs77972916	-0.062734	0.075954	0.003565	524921	309.66
ieu-b-32	rs7802739	-0.022186	0.793015	0.002331	524896	90.5882
ieu-b-32	rs78051198	-0.027432	0.092351	0.003267	524923	70.5042
ieu-b-32	rs7807555	0.012642	0.493097	0.001889	523515	44.7884
ieu-b-32	rs7808867	0.012389	0.311477	0.002071	523834	35.7858
ieu-b-32	rs78099598	-0.01862	0.196255	0.002392	524912	60.5948
ieu-b-32	rs78144291	0.044914	0.0205	0.007027	524920	40.8528
ieu-b-32	rs7815968	0.011222	0.41743	0.001928	524922	33.8786
ieu-b-32	rs782651	-0.02306	0.941027	0.004004	522837	33.1687
ieu-b-32	rs7829369	-0.011885	0.316726	0.002033	524923	34.1761
ieu-b-32	rs78367291	-0.0184	0.092053	0.003322	524922	30.6785
ieu-b-32	rs78378222	0.056172	0.012226	0.008843	524457	40.3496
ieu-b-32	rs7839516	0.015461	0.369365	0.001959	523984	62.288
ieu-b-32	rs78429254	-0.035158	0.040567	0.004899	523984	51.5029
ieu-b-32	rs78481730	-0.041173	0.018146	0.0071	524917	33.6284
ieu-b-32	rs78487935	-0.023648	0.077712	0.00356	523982	44.1253
ieu-b-32	rs7855586	0.014877	0.290115	0.002086	523978	50.8628
ieu-b-32	rs78614551	-0.01431	0.178571	0.00247	524918	33.5648
ieu-b-32	rs78691034	0.030101	0.036668	0.005113	524921	34.6584
ieu-b-32	rs7909192	0.011097	0.629415	0.001993	523980	31.0024
ieu-b-32	rs7912751	-0.017035	0.152979	0.00263	522092	41.9538
ieu-b-32	rs791561	0.015249	0.144566	0.002687	523976	32.2067
ieu-b-32	rs79224506	0.022198	0.06248	0.003943	524906	31.6937
ieu-b-32	rs79237520	0.08538	0.022839	0.006437	522125	175.932
ieu-b-32	rs7926938	-0.025239	0.131578	0.002807	523513	80.8459
ieu-b-32	rs79436302	-0.03065	0.168221	0.002528	524920	146.996
ieu-b-32	rs7946869	0.01385	0.168155	0.002522	523975	30.1584
ieu-b-32	rs79478560	-0.020768	0.370022	0.001965	524911	111.702
ieu-b-32	rs7955734	-0.016188	0.21005	0.002314	524920	48.9393
ieu-b-32	rs796004	-0.024358	0.25831	0.00216	524919	127.167
ieu-b-32	rs7964510	0.022106	0.103414	0.003154	523519	49.1242
ieu-b-32	rs79805393	0.017037	0.173015	0.002503	524917	46.3301
ieu-b-32	rs799166	-0.017457	0.132864	0.002835	524916	37.9168
ieu-b-32	rs79982004	0.026607	0.07132	0.003682	524921	52.2183
ieu-b-32	rs80044214	0.028944	0.036819	0.005026	523977	33.1643
ieu-b-32	rs80136777	0.018155	0.121256	0.00311	524898	34.0777
ieu-b-32	rs8025626	0.012353	0.395341	0.001959	524919	39.7626
ieu-b-32	rs8049778	0.02587	0.497764	0.001971	481440	172.273
ieu-b-32	rs8052370	-0.021027	0.609467	0.002036	481437	106.659
ieu-b-32	rs8064689	0.015216	0.473289	0.001894	524921	64.5416
ieu-b-32	rs8069861	-0.015649	0.158874	0.00261	523523	35.9493
ieu-b-32	rs8074930	0.011674	0.59229	0.002025	476069	33.2344
ieu-b-32	rs8075506	-0.011722	0.49251	0.001977	479423	35.1551
ieu-b-32	rs8078692	-0.019102	0.50347	0.001903	524897	100.758
ieu-b-32	rs8081314	-0.019508	0.19203	0.00247	524907	62.3778
ieu-b-32	rs8103992	-0.017209	0.800475	0.002384	524921	52.1071
ieu-b-32	rs8138080	0.013881	0.300661	0.002068	523521	45.0546
ieu-b-32	rs8140060	0.024743	0.335093	0.002007	524922	151.988
ieu-b-32	rs8141529	-0.019845	0.261893	0.002153	524922	84.9596
ieu-b-32	rs8182269	-0.01099	0.560092	0.001911	523840	33.0729
ieu-b-32	rs819591	-0.013711	0.228696	0.002263	523522	36.7086
ieu-b-32	rs830623	0.014598	0.169853	0.002515	524922	33.6906
ieu-b-32	rs836534	0.010829	0.434873	0.001912	520690	32.0774
ieu-b-32	rs853198	-0.020396	0.639646	0.001969	524921	107.299
ieu-b-32	rs853295	0.010747	0.452946	0.001926	523839	31.1358
ieu-b-32	rs8614	-0.013672	0.1834	0.002456	521663	30.9889
ieu-b-32	rs881492	-0.018992	0.467464	0.001926	523838	97.236
ieu-b-32	rs881878	-0.020895	0.342713	0.001993	524920	109.918
ieu-b-32	rs894680	0.017783	0.390245	0.001989	523519	79.9353
ieu-b-32	rs912213	-0.013219	0.703167	0.002082	520825	40.312
ieu-b-32	rs922	-0.014709	0.217089	0.002288	523982	41.3288
ieu-b-32	rs923941	-0.010522	0.266323	0.001913	523519	30.2528
ieu-b-32	rs9262141	-0.078763	0.140978	0.002728	518415	833.593
ieu-b-32	rs9289894	0.014057	0.57583	0.001906	524922	54.3924
ieu-b-32	rs9290432	0.010632	0.428863	0.001912	523520	30.9209
ieu-b-32	rs9303409	-0.01658	0.364591	0.001971	523922	70.761
ieu-b-32	rs9306351	-0.016793	0.37888	0.001952	524863	74.0108
ieu-b-32	rs9314889	-0.013003	0.783934	0.002353	524919	30.5381
ieu-b-32	rs9321476	-0.01786	0.331786	0.002015	523519	78.5618
ieu-b-32	rs9328393	0.0234	0.668424	0.002021	522902	134.059
ieu-b-32	rs9329221	-0.010751	0.453267	0.001904	523842	31.8832
ieu-b-32	rs934177	-0.014203	0.436836	0.001943	524918	53.4334
ieu-b-32	rs9358938	-0.058765	0.130456	0.002806	523512	438.592
ieu-b-32	rs937283	0.010584	0.405224	0.001922	523977	30.3243
ieu-b-32	rs9396582	0.015973	0.587329	0.00194	524918	67.7903
ieu-b-32	rs9402306	-0.0133	0.222091	0.002271	524921	34.2979
ieu-b-32	rs9426309	-0.015246	0.317323	0.002041	524909	55.7987
ieu-b-32	rs946183	-0.016039	0.761154	0.002218	524921	52.2913
ieu-b-32	rs9466056	-0.011107	0.619924	0.00194	524460	32.7785
ieu-b-32	rs9469718	-0.043329	0.047749	0.004531	523520	91.4466
ieu-b-32	rs9469881	-0.057482	0.048128	0.004438	524917	167.76
ieu-b-32	rs9470670	0.017257	0.155769	0.0026	523980	44.0537
ieu-b-32	rs949349	0.014189	0.271122	0.002137	523523	44.0852
ieu-b-32	rs9532679	-0.032336	0.148984	0.002704	524921	143.007
ieu-b-32	rs9534338	0.015145	0.459888	0.001895	524920	63.8732
ieu-b-32	rs9549258	-0.024347	0.19697	0.002393	523983	103.515
ieu-b-32	rs9590390	0.030122	0.291922	0.002107	522977	204.379
ieu-b-32	rs9592965	-0.014448	0.326994	0.00202	523517	51.1577
ieu-b-32	rs9594746	-0.02067	0.531828	0.001898	524921	118.601
ieu-b-32	rs9611177	-0.011891	0.43034	0.001985	523842	35.8851
ieu-b-32	rs9614090	-0.033065	0.539769	0.001914	523841	298.436
ieu-b-32	rs9648346	-0.024414	0.203178	0.002347	523916	108.206
ieu-b-32	rs9653415	-0.01475	0.38569	0.002038	522886	52.381
ieu-b-32	rs9658111	-0.062883	0.04922	0.004373	524912	206.779
ieu-b-32	rs967269	-0.010588	0.603049	0.001939	522441	29.8175
ieu-b-32	rs9676602	-0.010618	0.513751	0.001928	524921	30.3298
ieu-b-32	rs968478	0.014727	0.397325	0.001938	524918	57.7457
ieu-b-32	rs9835571	0.022014	0.689834	0.002037	524919	116.792
ieu-b-32	rs9864216	0.023706	0.776354	0.002268	524921	109.252
ieu-b-32	rs9865811	0.01208	0.301654	0.00206	523518	34.3873
ieu-b-32	rs9893304	-0.014463	0.421698	0.001942	523836	55.4647
ieu-b-32	rs9897420	-0.021745	0.45422	0.00191	523980	129.614
ieu-b-32	rs9906320	0.024622	0.775113	0.002296	522443	115.001
ieu-b-32	rs9920	0.02939	0.104682	0.003092	523521	90.348
ieu-b-32	rs9939124	-0.016734	0.306976	0.002051	523520	66.5682
ieu-b-32	rs9970403	0.0323	0.038455	0.004906	524916	43.3459
ieu-b-32	rs9992565	-0.014614	0.320299	0.002032	524918	51.7236
ukb-d-30120_irnt	rs10007136	-0.014817	0.373712	0.00245727	349856	36.359
ukb-d-30120_irnt	rs10074490	-0.0161792	0.421954	0.00241823	349856	44.7627
ukb-d-30120_irnt	rs1010103	0.0214271	0.872949	0.0035611	349856	36.204
ukb-d-30120_irnt	rs10111413	-0.0161542	0.231461	0.00281469	349856	32.9388
ukb-d-30120_irnt	rs10132641	-0.0171389	0.627426	0.00247254	349856	48.0482
ukb-d-30120_irnt	rs10142607	-0.0235883	0.14792	0.00335383	349856	49.4662
ukb-d-30120_irnt	rs10173412	-0.0418014	0.201382	0.00295906	349856	199.559
ukb-d-30120_irnt	rs10180020	0.027241	0.715337	0.00263095	349856	107.206
ukb-d-30120_irnt	rs10184004	-0.0141048	0.407187	0.00241745	349856	34.0421
ukb-d-30120_irnt	rs10273974	-0.0169816	0.48894	0.00237388	349856	51.1726
ukb-d-30120_irnt	rs10423726	-0.0325597	0.57929	0.00252693	349856	166.024
ukb-d-30120_irnt	rs10439303	0.0326044	0.435567	0.00239474	349856	185.367
ukb-d-30120_irnt	rs10469462	0.0256201	0.819076	0.00310893	349856	67.9106
ukb-d-30120_irnt	rs1046953	-0.0135164	0.41421	0.00242301	349856	31.1178
ukb-d-30120_irnt	rs10494783	-0.0543516	0.0509592	0.00541192	349856	100.86
ukb-d-30120_irnt	rs1051482	-0.0176044	0.326758	0.00253764	349856	48.126
ukb-d-30120_irnt	rs10517658	-0.0245487	0.0790636	0.00443562	349856	30.6299
ukb-d-30120_irnt	rs10742256	-0.0136401	0.362428	0.00247975	349856	30.2564
ukb-d-30120_irnt	rs10750400	0.0194814	0.524578	0.00238124	349856	66.9316
ukb-d-30120_irnt	rs10760107	0.022317	0.699256	0.0025915	349856	74.1595
ukb-d-30120_irnt	rs10760119	0.0225883	0.567698	0.0023974	349856	88.7736
ukb-d-30120_irnt	rs10774600	-0.0217228	0.834407	0.00322353	349856	45.4115
ukb-d-30120_irnt	rs10794175	-0.0205489	0.414191	0.00241398	349856	72.4615
ukb-d-30120_irnt	rs10821019	-0.0149331	0.387251	0.00246012	349856	36.8455
ukb-d-30120_irnt	rs10822061	0.0341503	0.0802495	0.00436763	349856	61.1357
ukb-d-30120_irnt	rs10822145	-0.0177411	0.47509	0.00238038	349856	55.5477
ukb-d-30120_irnt	rs10823634	-0.0165893	0.298359	0.00260707	349856	40.49
ukb-d-30120_irnt	rs10828725	-0.0305846	0.371905	0.0024613	349856	154.41
ukb-d-30120_irnt	rs10838634	-0.0265784	0.90205	0.00400574	349856	44.024
ukb-d-30120_irnt	rs10838974	-0.0296678	0.140139	0.00341627	349856	75.4161
ukb-d-30120_irnt	rs10839227	-0.0235708	0.235042	0.00279731	349856	71.0011
ukb-d-30120_irnt	rs10889574	-0.0182554	0.355562	0.00248124	349856	54.1306
ukb-d-30120_irnt	rs10902106	0.0157361	0.544533	0.00238579	349856	43.5038
ukb-d-30120_irnt	rs10915874	-0.0250706	0.113847	0.00374459	349856	44.8248
ukb-d-30120_irnt	rs10917362	-0.0160399	0.732774	0.00269001	349856	35.5544
ukb-d-30120_irnt	rs10931924	0.0159231	0.571301	0.00240043	349856	44.0022
ukb-d-30120_irnt	rs10986338	-0.0155273	0.651651	0.00250196	349856	38.5149
ukb-d-30120_irnt	rs11065755	-0.0320438	0.768884	0.00290869	349856	121.364
ukb-d-30120_irnt	rs11065822	0.0519037	0.352744	0.00254852	349856	414.78
ukb-d-30120_irnt	rs11072509	-0.0173704	0.731434	0.00268822	349856	41.753
ukb-d-30120_irnt	rs11085758	0.0145691	0.422485	0.00243713	349856	35.736
ukb-d-30120_irnt	rs1108618	0.0149305	0.433578	0.00239914	349856	38.7289
ukb-d-30120_irnt	rs1111890	0.0222019	0.369209	0.00246215	349856	81.3109
ukb-d-30120_irnt	rs111531342	-0.0420251	0.0268125	0.00743208	349856	31.9738
ukb-d-30120_irnt	rs111545194	0.0190055	0.194204	0.00301275	349856	39.7951
ukb-d-30120_irnt	rs11156882	-0.0300603	0.165377	0.00320388	349856	88.0302
ukb-d-30120_irnt	rs11168249	-0.017006	0.460427	0.0023898	349856	50.6383
ukb-d-30120_irnt	rs112106080	-0.0311044	0.0465777	0.00563162	349856	30.5052
ukb-d-30120_irnt	rs112433403	-0.02822	0.0640669	0.00492066	349856	32.8901
ukb-d-30120_irnt	rs112497462	-0.0465167	0.0249775	0.00771641	349856	36.34
ukb-d-30120_irnt	rs112875651	-0.014387	0.392699	0.00246392	349856	34.0945
ukb-d-30120_irnt	rs113010081	0.0364758	0.117627	0.00374667	349856	94.7799
ukb-d-30120_irnt	rs1134578	0.0142946	0.551641	0.00238744	349856	35.849
ukb-d-30120_irnt	rs113617295	0.0516742	0.0181417	0.00889173	349856	33.7732
ukb-d-30120_irnt	rs113760175	0.0319541	0.0695398	0.00468192	349856	46.5803
[truncated: 552 more rows]
